# Supplementary material for: Characterization of gut microbiota in patients with diabetic kidney disease
Source: Front Cell Infect Microbiol. 2026 Feb 9;16:1713005. doi: 10.3389/fcimb.2026.1713005 (PMC12926362; doi:10.3389/fcimb.2026.1713005)
Supplement: Supplementary file 2 [file DataSheet2.xlsx]

## Sheet: Phylum
#Taxonomy	DM_LSD	Healthy_44	Healthy_50	DM_XXD	DKD_ZX	DKD_WHJ	DKD_TRF	DKD_WCL	DKD_ZCH	Healthy_36	Healthy_20	Healthy_35	DM_LJH	Healthy_28	Healthy_17	DKD_XCY	Healthy_23	DM_WZQ	DM_TGQ	Healthy_22	DM_LYY	DKD_JXF	DM_YSL	Healthy_15	DM_ZAZ	Healthy_39	DKD_ZWJ	DKD_GYQ	Healthy_48	Healthy_16	Healthy_11	Healthy_46	Healthy_10	Healthy_49	DM_SJH	DM_XW	DM_ZYX	Healthy_29	Healthy_31	Healthy_9	DM_HYC	DM_RJH	Healthy_40	DM_DCY	Healthy_21	DKD_JYD	DM_JL	Healthy_41	Healthy_ZWT
d__Bacteria;k__unclassified_d__Bacteria;p__Abditibacteriota	0	0	0	0	0	0	0	0	0	0	0	0	0	0	0	0	0	0	0	0	0	0	0	0	0	0	0.142505	0	0	0	0	0	0	0	0	0	0	0	1.77429	0.352126	0	0	0	0	0	0	0	0	0
d__Bacteria;k__unclassified_d__Bacteria;p__Acidobacteriota	0	14.0896	1.89483	10.2358	7.7521	3.86121	3.63527	0.197128	9.22187	0	1.73688	6.17972	22.5767	0.452472	1.91078	3.51063	0	0.274667	20.821	1.21816	3.09434	7.07869	3.88328	3.4063	11.4151	7.45412	0.617967	0	2.1127	0	19.4023	6.63529	6.20441	3.23828	5.73823	1.4214	9.95696	10.8062	44.4369	7.77326	0	0	3.20776	7.16436	3.39736	2.37014	10.8074	162.743	4.33868
d__Bacteria;k__unclassified_d__Bacteria;p__Actinomycetota	13858.6	8026.74	11324.3	51834.2	7840.39	5484.68	29683.9	4153.91	15439.5	5280.26	29169	44089.5	5539.78	6678.5	9609.85	30210	25720	25932.8	57176.4	11085.8	419766	69722.2	203674	8505.1	17252.4	7513.68	96183.1	922.44	6116.28	9459.13	30728.7	5813.27	27724.7	6269.21	28336.7	104955	19289.7	18493.7	9720.7	5040.73	118320	50200.2	3805.03	47142	260565	74908.3	23413.5	5630.87	5965.2
d__Bacteria;k__unclassified_d__Bacteria;p__Aquificota	83.9087	29.2994	25.2289	2.72924	2.05575	0.833321	46.4432	0.438395	6.73059	0	0.300655	22.9077	44.6486	0.466156	5.07636	1.17979	2.9385	1.0371	7.04354	27.8203	0	6.27962	10.67	4.40535	1.2736	3.86378	0.695324	0	24.9061	0.408974	4.39132	0.190487	2.73271	1.65863	2.45797	3.995	38.6187	15.9664	7.78077	35.6853	0	0	0.8721	0.784634	8.668	0.2071	52.3465	0.834359	6.05579
d__Bacteria;k__unclassified_d__Bacteria;p__Armatimonadota	0	0.363177	0	0	0.251502	0.0205186	0	0.233406	4.59559	0	0	8.60106	1.41096	0	0.111195	0.0314031	0	0	0.259825	0	0	0.321034	0.132099	0.278229	7.36011	0	0.0800174	0	0.0622527	0	7.64959	0	0.031092	0	1.74889	0.0361974	0.718561	0.158623	9.65351	1.4948	0	0	0.232284	0.184233	0	0.659141	0.738869	0	0
d__Bacteria;k__unclassified_d__Bacteria;p__Atribacterota	0	0.285331	0	1.53852	0.882431	0.0945638	0	0	2.76222	0	0	6.23336	0.686549	0	0.23713	0	0	0	2.34117	0.227665	0	0.296484	0.546866	1.15964	27.3642	0	0.307853	0	0	0	18.1569	0	0.433491	0.172079	0.357602	0	1.30045	0	3.23776	0.701351	0	0	0.611206	0.696147	0	0.410825	3.11091	0	0.905743
d__Bacteria;k__unclassified_d__Bacteria;p__Bacillota	322404	454399	338777	645191	447095	365663	592937	220296	671834	253932	430265	549383	821109	286285	463062	543039	206991	324041	898370	453639	699757	474539	474318	386441	1.01277e+06	963490	489173	215197	422332	429326	759715	260154	495456	610135	560076	594924	650025	310821	601710	493020	1.09883e+06	254744	304661	987594	500793	481431	641386	357121	881138
d__Bacteria;k__unclassified_d__Bacteria;p__Bacteroidota	769900	704458	584046	328879	704515	583135	570878	909696	337805	781225	685200	512630	344909	893242	687531	491049	897406	771050	121646	773026	2734.52	460405	407760	757721	40630.1	134530	496939	925291	478976	705860	403947	907741	635123	546617	620657	485278	464757	797352	470913	689040	3188.21	862205	607486	118491	395338	522770	418980	770320	315705
d__Bacteria;k__unclassified_d__Bacteria;p__Balneolota	0	0	0.0281252	0	0.554942	0	0	0	0.159816	0	0	3.55841	0.550646	0	0	0	0	0	0.263961	0	0	0.380631	0	0.401886	4.66146	0	1.24231	0	0	0	0.0595502	0	0	2.27933	0	0.199086	0.48314	0	7.62351	1.34773	0	0	0.0784526	0.291359	0	0	4.69675	0	0.271163
d__Bacteria;k__unclassified_d__Bacteria;p__Bdellovibrionota	36.2533	28.4494	11.4444	2.98497	17.2611	2.78287	58.7556	2.89358	24.9335	1.0298	14.2647	16.8324	5.40072	2.19105	36.5071	84.9978	28.1254	48.6901	1.00002	37.8534	9.20512	4.61414	9.30657	31.3004	2.15149	1.80766	12.4239	0.74538	5.6591	53.6309	8.58109	0.232238	3.9709	16.2038	0.765735	20.352	15.2567	14.8904	7.13393	30.9943	10.5203	0.881301	1.86644	5.48957	22.9883	7.74648	0.79175	29.0142	18.35
d__Bacteria;k__unclassified_d__Bacteria;p__Caldisericota	0	0	0	0	0	0	0	0	0	0	0	0.288034	0.556346	0	0	0	0	0	0	0	0	0.107789	0	0	0	0	0	0	0	0	0	0	0	0	0.317332	0	0.434391	0.0830053	0.490125	0	0	0	0	0	0	0	0	0	0
d__Bacteria;k__unclassified_d__Bacteria;p__Calditrichota	0	2.88432	0	0	0.157454	1.98575	0	0	0.346656	0	0	4.07489	0.583019	0	0.0591845	0	0	0	1.08051	0	0	1.09815	0.535137	2.93754	3.46078	0.111805	0	0	0	0	3.46187	0	0	0.541601	0	0	2.18794	0.221107	16.927	2.90816	0	0	0.093637	0	0	0	0.924267	0	0
d__Bacteria;k__unclassified_d__Bacteria;p__Campylobacterota	2328.97	1889.36	717.077	764.061	626.966	267.604	1926.31	989.696	1057.32	817.397	1220.36	731.769	809.111	1162.8	633.806	1438.65	476.87	238.663	545.489	2066.59	170.725	602.302	559.243	654.879	1140.04	997.297	297.196	300.235	959.818	498.497	832.869	1192.39	597.801	1257.98	1513.25	934.666	1246.87	913.656	1660.12	1034.65	45.928	3491.7	385.092	1319.15	389.492	1635.7	1269.62	287.406	902.34
d__Bacteria;k__unclassified_d__Bacteria;p__Candidatus_Abawacabacteria	0	0	0	0	0	0	0	0	0	0	0	0	0	0	0	0	0	0	0	0	0	0	0	0	0	0	0	0	0	0	0	0	4.17976	0	0	0	0.347076	0	0	0	0	0	0	0	0	0	0.514462	0	0
d__Bacteria;k__unclassified_d__Bacteria;p__Candidatus_Absconditabacteria	0	1.20115	0.60735	0	1.08567	0	0.127032	0	0.975776	0	0	0.789344	12.1196	0.151447	1.49096	0.0944776	0	0	0.268425	0.406545	0	3.55951	0.0997562	0.787113	7.08858	0	0	0	1.15183	0	0.103445	0	8.62574	0.185907	0	0	0	0.581684	0.743107	1.29446	0	0	0.0719689	4.34263	0.231473	0.136739	0.18833	0	0.250656
d__Bacteria;k__unclassified_d__Bacteria;p__Candidatus_Abyssubacteria	0	0	0	0.183297	3.1212	0.215231	0	0	0.591319	0	0	0.179598	0.864746	0	0.299041	0.512809	0.247899	0	8.57193	0.35206	0	0	0	1.38695	0	0.0466815	0	0	0	0	1.83989	0	0.185172	0.160991	0.118201	1.88	0.451199	0	4.37515	0.261174	0	0	0.181422	0	0	0	1.28614	0	0.280343
d__Bacteria;k__unclassified_d__Bacteria;p__Candidatus_Adlerbacteria	0	0	0	0	0	0	0	0	0	0	0	0	0	0	0	0	0	0	0	0	0	0	0	0	0	0	0	0	0	0	0	0	0	0	0.88289	0	0.713882	0	0	0	0	0	0	0	0	0	0	0	0
d__Bacteria;k__unclassified_d__Bacteria;p__Candidatus_Aerophobetes	0.256316	2.09793	0.302086	0.221203	4.71796	1.23945	0	0	3.66031	0	0	5.12933	9.88752	0	1.10191	0	0.0780349	0	2.86075	0	0.151227	1.93828	0.631925	0.420229	2.09984	1.60485	0.528486	0	0	0	2.21561	0	2.17918	0.319717	2.64055	0.317216	7.53033	1.19951	15.3546	5.52289	0	0	0.664038	10.425	0	0.174847	3.28367	0	6.86302
d__Bacteria;k__unclassified_d__Bacteria;p__Candidatus_Aminicenantes	3.79315	37.3068	4.39069	5.89194	267.416	85.6427	10.1946	2.28751	20.1777	3.12853	23.4174	40.6918	62.2285	7.62678	26.6677	4.49856	232.261	6.01519	10.5716	24.017	1.54567	8.65674	9.32373	178.236	23.703	24.2558	9.13603	2.41009	12.1935	27.0386	17.3864	5.65076	12.4346	48.6768	33.5547	27.754	18.2541	15.5762	101.199	93.293	0.358468	1.42767	218.539	71.1374	6.00419	12.6935	13.7099	260.253	21.7235
d__Bacteria;k__unclassified_d__Bacteria;p__Candidatus_Andersenbacteria	0	0	0	0.0419243	0	0	0	0	0	0	0	0	0	0	0	0	0	0	0.0512477	0	0	0	0	0	0.410932	0	0	0	0	0	0	0	0	0	1.08861	0	0.435759	0	0	0	0	0	0	0	0	0	0	0	0
d__Bacteria;k__unclassified_d__Bacteria;p__Candidatus_Auribacterota	0	0.340524	0	0	0	0	0	0	0.241995	0	0	0	2.53027	0	0	0	0.136278	0	0	0	0	0	0	0.18347	0	0	0.514712	0	0	0	0	0	0	0	0	0	0.667325	0	25.97	4.2507	0	0	0	0	0	0	0	0	0.195021
d__Bacteria;k__unclassified_d__Bacteria;p__Candidatus_Azambacteria	0	0	0	0	0	0	0	0	0	0	0	0	0.251555	0	0	0	0	0	0	0	0	0	0	0	0	0	0	0	0	0	0	0	0	0	0	0	0	0	0	0	0	0	0	0	0	0	0	0	0
d__Bacteria;k__unclassified_d__Bacteria;p__Candidatus_Beckwithbacteria	0	0	0	0	0	0	0	0	0	0	0	0	1.03808	0	0	0	0	0	0.340043	0	0	0	0	0	0	0	0	0	0	0	0	0	0	0	0	0	0	0	0	0	0	0	0	0	0	0	0.270422	0	0
d__Bacteria;k__unclassified_d__Bacteria;p__Candidatus_Berkelbacteria	0	0	0	0	0	0	0	0.102231	0.0518701	0	0	0.656594	0	0	0	0	0	0	0.621585	0	0	0	0	0.272245	0	0	0	0	0	0	0	0	0.117681	0.111944	0.15449	0	0.742668	0	0	0	0	0	0	0.326865	0	0	0	0	0
d__Bacteria;k__unclassified_d__Bacteria;p__Candidatus_Binatota	10.5559	1.95247	0	3.95205	0	0.0609504	0	0	0.734657	0	0.0536444	2.19347	1.70807	0	0	0	0.106552	0	0.0818801	0	0	0.0690097	0	0.215174	1.00369	0.258669	0	0	0	0	1.72844	0	0	0.0589846	0	0.866277	0.414824	0.490437	0.110007	0.09483	0	0	0	1.2155	0	0	4.54185	0	0.0762407
d__Bacteria;k__unclassified_d__Bacteria;p__Candidatus_Bipolaricaulota	0	2.25299	0.471131	0.706571	1.35954	1.34623	0	0.125098	7.25814	0	0.546244	18.0872	2.60528	0	0.776751	0.730022	0.25833	0.182279	1.63371	0.413937	0.0461259	2.75645	0	0.508717	6.88095	0.592114	0.950136	0	0.846024	0.654532	3.58168	0.69171	2.48996	17.7185	2.14199	1.52151	9.83557	1.09761	6.2972	3.84795	0	0	2.38689	0.599969	0	0.333301	4.4441	0.953553	2.46433
d__Bacteria;k__unclassified_d__Bacteria;p__Candidatus_Blackallbacteria	0	0	0	0	0	0	0	0	0	0	0	0	0	0	0.0719498	0	0	0	0	0	0	0	0	0	0	0	0	0	0	0	0	0	0	0	0	0	0.250247	0	0.609138	0	0	0	0	0	0	0	0.229271	1.17545	0
d__Bacteria;k__unclassified_d__Bacteria;p__Candidatus_Blackburnbacteria	0	0	0	0	0	0	0	0	0	0	0	0	0	0	0	0	0	0	0	0	0.920512	0	0	0	0	0	0	0	0	0	0	0	0	0	0	0	0	0	0.422093	0.127704	0.584459	0	0	0	0	0	0	0	0.538259
d__Bacteria;k__unclassified_d__Bacteria;p__Candidatus_Brennerbacteria	0	0	0	0	0	0	0	0	1.0861	0	0	0	0	0	0.187216	0	0	0	0	0	0	0	0	0	1.19566	0	0	0	0.193102	0.908089	0	0	0	0.42493	4.66822	0	0	0	0.194163	0	0	0	0	0	0	0	0	0	0
d__Bacteria;k__unclassified_d__Bacteria;p__Candidatus_Buchananbacteria	0	0	0	0	0	0	0	0	0	0	0	0	0	0	0.262103	0	0	0	0	0	0	0	0	0	0	0	0	0	0	0	0	0	0	0	0	0	0	0	0	0	0	5.36557	0	0	0	0	0	0	0
d__Bacteria;k__unclassified_d__Bacteria;p__Candidatus_Calescamantes	0	0	0	0	0	0	0	0	0	0	0.259404	0	0	0	0	0	0	0	0.395941	0	0	0	0	0	0	0	0.0880541	0	0	0	0	0	0	0	0	0.349082	0.277382	0	11.8664	4.78455	0	0	0	0.416417	0	0	1.09438	0	0
d__Bacteria;k__unclassified_d__Bacteria;p__Candidatus_Campbellbacteria	0	0	0	0	0	0	0	15.5278	0	0	0	0	0	0	0	0	0	0	0	0	0	0	0	0	0	0	0	0	0	0	0	0	0	0	0	0	0	0	0	0	0	0	0	0	0	0	0.072986	0	0
d__Bacteria;k__unclassified_d__Bacteria;p__Candidatus_Cloacimonadota	3.07851	5.24043	13.5277	54.2126	7.3382	9.40538	2.86272	31.1074	42.8166	0.186739	1.46496	42.8036	70.8169	8.14063	41.963	6.2789	5.02582	0.0716095	139.9	0.780113	0.157511	18.0836	12.6935	11.4522	207.083	17.8927	3.24219	2.53074	7.48552	11.4104	50.9182	11.3954	21.9765	13.0698	12.6809	25.5333	32.4108	8.87349	211.429	14.024	0	0	15.1694	112.292	2.62673	15.1218	43.6882	2.16322	62.135
d__Bacteria;k__unclassified_d__Bacteria;p__Candidatus_Coatesbacteria	0	0.734255	0	0	0.212809	0	0	0	0.51337	0	0	0.825179	1.12851	0	0.860025	0	0	0	0	0	0	0	0.460779	0	0	0	2.07575	0	0	0	0	0.232666	0.652231	0	0	0	0.35973	0	0.786495	1.35401	0	0	0.136066	0.29513	0	0	0	0	0.844367
d__Bacteria;k__unclassified_d__Bacteria;p__Candidatus_Collierbacteria	0	0	0	0	0	0	0	0	0.0554362	0	0	0	0	0	0	0	0	0	0	0	0	0	0	0	0	0	0.0630137	0	0	0	0	0	4.87621	0	0	0	0.341921	0	0.546083	0.957783	0	0	0	0.694821	0	0	0	0	0
d__Bacteria;k__unclassified_d__Bacteria;p__Candidatus_Colwellbacteria	0	0	0	0	0	0	0	0	0	0	0	0	0	0	0	0	0	0	0	0	0	0	0	0	0	0	0	0	0	0	0	0	0	0	0	0	0	0	1.03095	0	0	0	0	0	0	0	0	0	0
d__Bacteria;k__unclassified_d__Bacteria;p__Candidatus_Cryosericota	0	0.126323	0	0	0.734687	0	0	0	0.197106	0	0	0	0	0	0.203858	0	0	0	0.790949	0	0	0	0.21503	1.10122	0.594008	0.402498	0	0	0	0	1.03704	0	0.121604	0.181583	0.0978439	0.205508	0.413197	0.151284	0.528902	0.389463	0	0	0	0	0	0.128502	1.17076	0	0
d__Bacteria;k__unclassified_d__Bacteria;p__Candidatus_Curtissbacteria	0	0.109539	0	0	0.17688	0	0	0	0	0	0	0	0	0	0.128302	0	0	0	0.375372	0	0	0	0	0	0	0	0	0	0	0	0	0	0	0	0	0	0	0	1.11405	0	0	0	0	0	0	0	0.95877	0	0
d__Bacteria;k__unclassified_d__Bacteria;p__Candidatus_Dadabacteria	0	0.308481	0.141091	0	0	0	0	0	0.556532	0	0	0.935264	1.58188	0	0.282265	0	2.11632	0	0.380312	0	0	0.487208	0	0.269349	0	0	0	0	0	0	0.218135	0	0	0	0.314498	0	0.151465	0.543859	8.32016	2.42445	0	0	0	0	0	0.176292	0.348644	0	0.222421
d__Bacteria;k__unclassified_d__Bacteria;p__Candidatus_Daviesbacteria	0	0	0	0	0	0	0	0	0.311221	0	0	0	1.36561	0	0	0	0	0	0	0	0	0.514657	0	0	0	0	0	0	0.242616	0	0	0	0	0.293261	0	0	0	0	0.774698	0	0.903701	0	0	0	0.271387	0	0.31482	0	0
d__Bacteria;k__unclassified_d__Bacteria;p__Candidatus_Delongbacteria	0	0.23555	0	0	0.452992	1.1692	0	0.164631	0.307179	0	0	7.50893	1.7015	0	4.41105	0	0	0	1.13774	0	0	1.89207	0.0530211	0.21921	0	0	0.441035	0	0	0	19.1628	0.244912	0	1.55734	3.36733	0	0.519309	1.43533	15.8887	4.10741	0	0	0.710213	0.228559	0	0.481157	0.680066	0.151272	1.11794
d__Bacteria;k__unclassified_d__Bacteria;p__Candidatus_Desantisbacteria	0	0.222186	0	0	0.193188	0.694527	0	0	1.7776	0	0	2.45436	2.18418	0	1.49301	0	0.266758	0	0.489893	0	0	0.359454	0	0.225056	4.71746	0.513828	0.180685	0	0	0.128807	1.69027	0	0.204568	0.480647	0.151827	0.376753	0.544466	0	18.1397	2.25982	0	0	0	0.431183	0	0.335176	1.85372	0	0.358839
d__Bacteria;k__unclassified_d__Bacteria;p__Candidatus_Dormibacteraeota	0	0	0.147172	0	2.56171	0	0	0	2.61367	0	0	0	1.1178	0	0	0.190584	0	0	0	0	0	1.40928	0	0	8.73639	0.156142	0	0	0	0	0	0.140402	0	0.13881	0.303654	0	1.13492	0	0.73715	0.372315	0	0	0	0	0	0	0	0	0.32879
d__Bacteria;k__unclassified_d__Bacteria;p__Candidatus_Doudnabacteria	0	0	0	0	0	0	0	0	0	0	0	19.8749	0	0	0	0	0	0	0	0	0	0	0	0	0	0	0	0	0	0	0	0	0	0	0	0	0	0	0	0	0	0	0	0	0	0	0	0	0
d__Bacteria;k__unclassified_d__Bacteria;p__Candidatus_Edwardsbacteria	0	0	3.1642	0	0	0	0	0	0.129486	0	0	0	0	0	0	0	6.24178	0	0	0	0	0	0	0	0	0	0	0	0	0	0	0	0	0	0	0	0.504147	0.101952	2.43131	0.557495	0	0	1.42635	0	0.638695	0	0	0	0
d__Bacteria;k__unclassified_d__Bacteria;p__Candidatus_Eisenbacteria	0	0	0	0	1.24524	1.32693	0	0.528192	2.04639	0	0	7.22566	3.19223	0	0	0	0	0	0	0	0	4.83097	0	0	11.0177	0	0.339384	0	0	0	0.171525	0	0	0.408266	0	0	17.1935	0	15.5654	1.60122	0	0	0	0	0	0	0	0	0
d__Bacteria;k__unclassified_d__Bacteria;p__Candidatus_Eremiobacterota	0	0.125313	0	0	9.20187	2.81215	0	0	2.21208	0	0	1.26634	3.29782	0	0.246271	0	0	0	0.747367	0	0	0	0.226347	0	0	0.674503	0.364422	0	0	0	0.326405	0	0.128004	2.5063	1.08006	0	1.67337	0	14.2342	1.09015	0	0	0	0	0	0.682601	0.168744	0	0.903119
d__Bacteria;k__unclassified_d__Bacteria;p__Candidatus_Falkowbacteria	0	0	0	0	0.338334	0.186146	0	0.190149	1.59028	0	0.111391	0	2.25296	0	11.7803	0	0.110626	0	0	0	0	0.83751	0	0	0.625463	0	0	0	0	0	0.891986	0	0	0	0.119809	0	1.15114	0.641564	8.11392	1.02071	0	0	0.627621	1.94276	0	0	0	0.418815	0
d__Bacteria;k__unclassified_d__Bacteria;p__Candidatus_Fermentibacteria	0	0.0779308	0	0.234112	0	0	0	0.189203	0.706766	0	0	2.35534	0.762112	0	0.0912796	3.85103	0	0	2.27267	1.98345	0	0.242392	0	0.881749	13.124	0	0.372001	0	0.164499	0	0.224228	0	0.108899	0.358992	0.49753	1.59813	1.25706	0.0933293	18.4251	6.25888	0	0	0.360727	5.87656	0	0	0.536261	0	0.133895
d__Bacteria;k__unclassified_d__Bacteria;p__Candidatus_Fervidibacteria	0	0	0	0	0	0	0	0.132048	0.794189	0	0	0	0.572737	0	0	0	0	0	0	0	0	0	0	0	0.601666	0	0	0	0	0	0.585939	0	0	0	0	0	0	0	1.44529	1.48178	0	0	0	0	0	0	2.10865	0	0
d__Bacteria;k__unclassified_d__Bacteria;p__Candidatus_Firestonebacteria	0	0	0	0	0	0	0	0	2.09388	0	0	0	2.72895	0	0	0	0	0	0	0	0	0.371973	0	0	2.60018	0	0.120026	0	0	0	0.17527	0	0	3.48235	0	0	3.28896	0.0848832	11.4179	2.65256	0	0	0	0	0.55414	0	0	0	0
d__Bacteria;k__unclassified_d__Bacteria;p__Candidatus_Fischerbacteria	0	0	0	1.2023	0	0	0	0	0	0	0	0.443559	0	0	0	0	0	0	0	0	0	0	0	0	0	0	0	0	0	0	0.777469	0	0	0	0	0	0.055745	0	0	0	0	0	0	0	0	0	0	0	0
d__Bacteria;k__unclassified_d__Bacteria;p__Candidatus_Fraserbacteria	0	0	0	0	0	0	0	0	0.107513	0	0	0	0	0	0.111195	0	0	0	0	0	0	0	0	0	0.171844	0	0	0	0	0	0	0	0	0	0	0	0.139532	0	0.235349	0.46438	0	0	0	0	0	0	0	0	0.978653
d__Bacteria;k__unclassified_d__Bacteria;p__Candidatus_Giovannonibacteria	0	0	0	0	0.24321	0	0	0	0.253253	0	0	0.653083	0	0	0.163814	0	0	0	0	0	0	0	0	0	0.253163	0	0	0	0	0	0.429271	0	0	0	0	0	0.20556	0	0	0	0	0	0	0	0	0	0	0	0
d__Bacteria;k__unclassified_d__Bacteria;p__Candidatus_Glassbacteria	0	0	0	0	0	0	0	0	0	0	0	0	0.184565	0	0	0	0	0	0	0	0	0.0882623	1.07666	0	16.3345	0	0	0	0	0	0.741659	0	0	0	0	0.135548	0.288975	0.135936	3.29935	0.589405	0	0	0.378619	0.323387	0	0	0.605931	0	0.780086
d__Bacteria;k__unclassified_d__Bacteria;p__Candidatus_Goldbacteria	0	0.125313	0	0	0.898905	0	0.231971	0	2.1596	0	0	0	13.9981	0.227641	0	0.242942	0	0	0	0.0840093	0	5.58075	0	0	0	0.199038	0	0	0	0.19958	0	0	0	1.44846	0	0.316559	1.95714	0	3.29575	0.153245	0	0	0.108177	0	0	0	0	0.195601	0.215304
d__Bacteria;k__unclassified_d__Bacteria;p__Candidatus_Gottesmanbacteria	0	0	0	0	0.8931	1.1479	0	0	2.60064	0	0	2.67821	0.49649	0	0	0	0	0	0	0	0	0	1.47126	0	1.94368	0	0	0	0	0	0	0	0	0	0	0.429489	0	0	0	0	0	0	0.0978454	0	0	0	0	0	9.41605
d__Bacteria;k__unclassified_d__Bacteria;p__Candidatus_Gracilibacteria	0.416711	0.178678	0	0.0899062	0.103572	2.65181	0.0710026	0.0723001	0.286522	0	0	0.23218	5.3737	0.0696773	0.226575	0.16812	0.419062	0.702822	0.548852	0	0.145012	2.66529	1.70246	2.7765	0.311586	0.0688685	0	0	0.143909	1.41062	3.49895	0	0	0.0791694	0.200896	9.31718	0.617559	0.0713277	7.66828	0.517625	0	0	0.0662224	0.115583	0.791333	1.31022	1.957	0.864061	0.511653
d__Bacteria;k__unclassified_d__Bacteria;p__Candidatus_Gribaldobacteria	0	0	0	0	0	0	0	0	0.115192	0	0	0	0	0	0	0	0	0	0	0	0	0	0	0	0	0	0	0	0	0	0	0	0	0.135205	0	0	0.298996	0	0	0	0	0	0	0	0	0	0.273934	0	0
d__Bacteria;k__unclassified_d__Bacteria;p__Candidatus_Handelsmanbacteria	0	0	0	0	0	0.306106	0	0	1.49321	0	0	0	0.377333	0	0	0	0	0	0.814188	0	0	0.175887	0	0	0.420064	0	0.181989	0	0	0	0.217347	0	0	0	1.20177	0	0.463655	0	3.52869	0.90467	0	0	0	1.84569	0	0.616066	0.456887	0	0
d__Bacteria;k__unclassified_d__Bacteria;p__Candidatus_Harrisonbacteria	0	0	0	0	0	0	0	0	0	0	0	0	0	0	0	0	0	0	0	0	0	0	0	0	0	0	0	0	0	0	0	0	0	0	0	0	0	0	0	0	0	0	0	0	0	0	0	0	0
d__Bacteria;k__unclassified_d__Bacteria;p__Candidatus_Hinthialibacterota	0	0.168431	2.28602	2.54251	2.05029	0	0.875329	0	1.94836	0	4.88683	2.74041	0	0.591133	0.197282	0	1.10273	0	2.93796	0	0	4.45298	0	0.816735	0.21811	0.194757	1.08411	0	0.499172	1.36702	0.470172	0.175125	0.342012	0	1.03074	17.9349	4.09528	2.10852	0	1.94711	0	0	0	5.22983	5.23514	2.48005	7.13143	1.14836	0
d__Bacteria;k__unclassified_d__Bacteria;p__Candidatus_Hydrogenedentes	2.39489	4.10609	12.3534	4.10147	9.56624	6.91001	6.91927	18.6351	51.8976	43.2399	1.65965	22.944	40.7027	0.331564	1.548	5.37975	3.14005	87.1266	2.32735	32.1039	0.152315	6.90212	11.8211	22.7478	152.791	0.8824	23.2189	0.154448	3.62592	2.10169	57.897	1.86168	14.1866	18.9938	10.6777	11.3549	49.5184	9.65853	165.97	39.3929	0	0	9.07928	5.10625	1.21831	3.85339	31.0685	1.04723	13.6147
d__Bacteria;k__unclassified_d__Bacteria;p__Candidatus_Hydrothermae	0	0.156641	0	0	0.136198	0.15894	0	0	0.177396	0	0	0	0.385315	0	0.091736	0	0	0	0	0	0	0.374776	0	0	0	0	0	0	0	0	0.254714	0	0	0	0	0	0	0.32067	4.93128	0.54422	0	0	0.221055	0.584585	0	0	0	0	0.26913
d__Bacteria;k__unclassified_d__Bacteria;p__Candidatus_Jacksonbacteria	0	0	0	0	0	0	0	0	0	0.252725	0	0	0	0	7.03934	0	0	0	0	0	0	0.175255	0	0	0	0.912137	0	0	0	0	0	0	0	0.149795	0	0	0	0	0	0	0	0	0	0.218694	0	0	0	0	0
d__Bacteria;k__unclassified_d__Bacteria;p__Candidatus_Jorgensenbacteria	0	0	0	0	0	0	0	0	0	0	0	0	0	0	0	0	0	0	0	0	0	0	0	0	0	0	0	0	0	0	0	0	0	0	0	0	0	0	1.88507	0	0	0	0	0	0	0	0	0	0
d__Bacteria;k__unclassified_d__Bacteria;p__Candidatus_Kaiserbacteria	0	0	0	0	0	0	0	0	0	0	0	0	0	0	6.11573	0	0	0	0	0	0	0	0	0	0	0	0	0	0	0	0.147562	0	0	0	0	0	0	0	0	2.01246	0	0	0	0.223518	0	0	0	0	0
d__Bacteria;k__unclassified_d__Bacteria;p__Candidatus_Kapabacteria	0	0.0715256	0	0	0.790459	0	0	11.7609	0.583862	0	0	6.94525	1.7651	0	0.167554	0	0	0	0	0	0	0.248576	2.43456	0	2.30122	0	0	0	0	0	0.733291	0	0	0.918042	0	0	1.32878	0	3.19773	0.0874687	0	0	0.0494786	0	0	0	0.372399	0	0.12289
d__Bacteria;k__unclassified_d__Bacteria;p__Candidatus_Kerfeldbacteria	0	0.0494136	0	0	6.76874	0	0	0	0.298144	0	0	0	1.0987	0	0	0	0	0	0	0	0	0.243604	0	0	0	0	0	0	0	0	0.746447	0	0	0.256081	0.147999	0	0	0	0.430946	5.11062	0	0	0	0	0	0	0.257231	0	0
d__Bacteria;k__unclassified_d__Bacteria;p__Candidatus_Komeilibacteria	0	0	0	0	0.302662	0.439621	0	0	0	0	0	0	0.292758	0	0	0	0	0	0	0	0	0	0	0	0	0	0	0	0	0	2.98891	0	0	0	0	0	0	0	0	0	0	0	0	0	0	0	0	0	0
d__Bacteria;k__unclassified_d__Bacteria;p__Candidatus_Krumholzibacteriota	0	0	0	0	0	0	0	0	0.136458	0	0	0.864103	0.11473	0	0	0	0	0	0	0	0	0	0	0	0.89229	0	0	0	0	0	0.831211	0.370151	0	0	0	0	0.261622	0	4.26417	0	0	0	0	0	0	0	0.19899	0	0
d__Bacteria;k__unclassified_d__Bacteria;p__Candidatus_Kryptonia	0	0.152079	0	0	0.354493	0	0	0	0.130438	0	0	0	4.61263	0	0.178128	0	0	0	0	0	0	0	0	1.58255	3.21198	0	0.474456	0	0	0	0.928083	0	0	0	0.239618	0	0	0.522544	1.9119	2.69565	12.2736	0	0.169092	0	0	0.145111	0	0	1.04516
d__Bacteria;k__unclassified_d__Bacteria;p__Candidatus_Kuenenbacteria	0	0	0	0	0	0	0	0	0.316574	0	0	0	0	0	0.092197	0	0	0	0	0	0	0	0	0.12723	1.42484	0	0	0	0	0	0.100846	0	0	0	0	0	0	0	0	0	0	0	0	0	0	0	0	0	0
d__Bacteria;k__unclassified_d__Bacteria;p__Candidatus_Latescibacteria	2.04403	0.708978	0.136576	0.582098	5.27349	5.25164	0	1.58771	20.6375	1.72507	0	18.1557	11.7033	0.57266	1.13816	0.48015	3.79554	0	5.04312	0	0.0947283	4.10567	2.90021	3.72329	35.4965	1.4065	1.35115	0	0.504433	0	18.1421	0	5.16078	7.57824	9.33462	1.02075	12.2577	1.73199	72.627	16.0659	0	2.17178	1.4851	5.36857	0	4.89864	8.01049	0	11.4378
d__Bacteria;k__unclassified_d__Bacteria;p__Candidatus_Levybacteria	0	0.835419	0.279869	0	0	0.507047	0	0	0	0	0	0	0.339599	0	0	0.181211	0	0	0	0	0	0	0	0.622593	0	0	0.330564	0	0.155115	0	0	0	0	2.77621	0	0	0	0	0.397386	0	0	0	0.142758	0	0	0	0	0.145899	0
d__Bacteria;k__unclassified_d__Bacteria;p__Candidatus_Lindowbacteria	0	0	0	0	0	0	0	0	0	0	0	0	0.27387	0	0.141132	0	0	0	0	0	0	0	0	0	0	0	0	0	0	0	0	0	0	0	0	0	0	0	0	0.154481	0	0	0	0	0	0	0	0	0
d__Bacteria;k__unclassified_d__Bacteria;p__Candidatus_Liptonbacteria	0	0	0	0	0	0	0	0	0	0	0	0	0	0	0	0	0	0	0	0	0	0	0	0	0	0	0	0	0	0	0	0	0	0	0	0	0	0	0	0	0	0	0	0	0	0	0	0	0
d__Bacteria;k__unclassified_d__Bacteria;p__Candidatus_Magasanikbacteria	1.15363	0.210157	0.838064	1.24449	0.573464	0	0.39313	0.200157	1.33479	0	0.398662	6.8552	1.12289	0.578688	0.244629	0.232713	0.197962	2.74378	0.605329	0	0	2.02684	0.179746	4.32272	62.7042	3.02913	0	0	0.11539	0	2.01029	0	0.736084	3.76464	0.556166	0	0.242344	1.35168	12.4028	7.10005	0	0	0.106198	2.04916	0.222823	0	0.479262	0.166352	27.4909
d__Bacteria;k__unclassified_d__Bacteria;p__Candidatus_Margulisiibacteriota	0	1.53046	0.024079	0.207704	4.43475	1.04651	0	0.187736	21.5062	0	0	13.2743	5.24789	0	90.8818	0.127722	0	0	2.01343	0	0	5.18441	1.13263	0.291021	25.4762	0.896655	0.204303	0	0.924892	0	6.0012	0.0705049	0.557768	27.263	9.01357	0	72.6912	0.0961021	15.8458	1.40383	0	0	1.06156	11.9338	0	9.30625	6.31753	0	3.22339
d__Bacteria;k__unclassified_d__Bacteria;p__Candidatus_Marinimicrobia	0.290602	3.588	0.874717	22.5682	12.3357	2.06749	16.84	0.244573	14.7146	2.46518	10.4207	18.1501	12.9108	0.642987	3.62854	19.4645	16.688	13.3799	24.6979	5.22115	184.684	8.05805	141.082	0.703792	14.2994	2.71794	28.6087	0	2.49237	0.324318	22.5366	0.857191	11.2426	0.873056	10.1894	13.9869	8.08786	5.72282	81.301	17.6605	60.3264	16.3582	0.830967	13.5185	144.256	42.3361	2.90351	0.953755	2.14391
d__Bacteria;k__unclassified_d__Bacteria;p__Candidatus_Mcinerneyibacteriota	0	0	0	0	0	0.314653	0	0	0	0	0	0	0	0	0.558798	0	0	0	0	0	0	0.194883	0	0	0	0	0	0	0	0	0	0	0.11111	0	0	0	0	0	1.55635	0.194474	0	0	0	0	0	0	0	0	0
d__Bacteria;k__unclassified_d__Bacteria;p__Candidatus_Melainabacteria	50.7766	1217.87	65.3853	92.0901	45.5155	74.6132	98.6336	26.3526	114.143	7.76241	172.406	192.441	1091.82	101.096	131.488	71.3857	26.2081	232.492	67.1082	121.698	5.57606	34.74	67.0831	89.1853	94.6738	190.547	97.7119	3.12127	237.813	116.702	159.822	430.834	174.857	95.6355	89.912	77.16	154.915	85.1356	405.851	4145.62	1.35097	128.912	72.859	41.9034	19.999	89.6776	62.2249	172.198	178.85
d__Bacteria;k__unclassified_d__Bacteria;p__Candidatus_Microgenomates	0	0	0	0	0.232817	0	0	0	0	0	0	0	0.385908	0	0	0	0	0	0.936152	0	0	0	0	0	0.388415	0	0	0	0	0	0	0.0659378	0	0	0	0.10317	0	0	12.4671	0.319261	0	0	0	0	0	0	1.24995	0	0
d__Bacteria;k__unclassified_d__Bacteria;p__Candidatus_Moduliflexota	0	0.233919	0.456903	0	4.61905	0	0	13.7065	10.0934	0	1.27792	7.10688	3.5385	0	0.111195	0.0293596	0	0	1.81452	0.898678	0	2.16195	2.965	0	16.156	0	0.290356	0	0	0	14.0276	0	0.128757	3.72186	0.429729	0.183742	5.91569	0.19174	18.69	3.43608	0	0	0.419714	0	0.278528	0.957173	2.58543	0.122756	11.9128
d__Bacteria;k__unclassified_d__Bacteria;p__Candidatus_Moranbacteria	0.0711656	0.969013	0.0816841	0	0	1.09701	0	0.22877	3.05631	0	0.312956	1.16069	4.22334	0	6.17355	0.105779	0	0	1.40952	0	0.348249	0.478296	0.28867	0.855365	0.205466	0.173325	0.384178	0	0.299902	0	2.64761	0	7.06538	0	0.512968	0.356842	1.15102	0.682153	22.2572	16.2438	0	0	0.668668	1.38018	0	0.816508	2.41036	0	2.96569
d__Bacteria;k__unclassified_d__Bacteria;p__Candidatus_Muirbacteria	0	0	0	0	0	0	0	0	0.136458	0	0.326491	0	0	0	0	0	0	0	0.600123	0	0	0	0	0	0	0	0	0	0	0	0.771862	0	0	0.320332	0	0.293583	0	0	0	0	0	0	0	0	0	0	0.649014	0	0
d__Bacteria;k__unclassified_d__Bacteria;p__Candidatus_Nealsonbacteria	0	0	0.0879999	0.161954	0.0880589	0.0528445	0	0	1.27609	0	0	0.263204	4.14107	0	0	0	0	0	0.29569	0	0.169121	0.636914	0.630033	0.129508	0.439168	0	0	0	0	0	0.824813	0	0.126525	7.32532	0.151827	0.260696	4.50342	0	38.5408	0.0206419	0	0	0	1.24899	0	0.528685	0.160721	0	30.8607
d__Bacteria;k__unclassified_d__Bacteria;p__Candidatus_Niyogibacteria	0	0	0	0.161401	0	0	0	0	0	0	0	1.79713	0	0	0	0	0	0	0	0	0	0	0	0	0	0	0	0	0	0	0.145423	0	0	0	0	0	0	0	0	0	0	0	0	0	20.1567	0	0	0	0
d__Bacteria;k__unclassified_d__Bacteria;p__Candidatus_Nomurabacteria	0	4.34365	1.09849	1.12428	31.1682	1.3781	0	5.79542	44.2719	0.526932	0	57.1026	24.7715	0	1.5703	2.49086	0.17968	0.171373	20.6703	0	1.25351	25.4895	2.16743	0.356603	129.952	8.07421	0.488761	2.05101	2.22426	0	30.7077	1.05297	5.07107	39.1431	38.74	1.24368	62.9386	5.15265	31.5455	10.8956	0	0	4.51593	52.9345	0	5.12824	22.2919	0	5.002
d__Bacteria;k__unclassified_d__Bacteria;p__Candidatus_Omnitrophota	2.77185	3.32959	5.95595	0.273965	2.1996	1.03111	1.59185	0.573596	17.3005	10.7821	2.38531	49.1874	23.1085	0.569986	10.7745	4.41428	1.2583	10.2333	5.68653	0.908393	0.136552	4.14736	4.90823	4.6031	10.7972	13.5497	4.24139	0	0.871985	2.80755	20.4846	0.827898	8.60667	16.8783	6.67931	7.19969	17.9267	4.49706	259.935	83.3685	0	0.28957	1.45694	11.9373	0.209586	4.09743	15.8879	0.874256	5.65509
d__Bacteria;k__unclassified_d__Bacteria;p__Candidatus_Pacebacteria	0	7.65275	1.53339	7.2598	3.11093	9.27125	4.26085	3.0909	12.2436	0.547692	4.1404	5.91161	19.7539	1.09838	27.039	9.87621	0.8441	0	4.64935	2.12569	0.112616	18.8959	4.58052	2.32061	3.10983	16.1855	1.14334	0.0405289	2.20712	3.86463	7.87998	2.14326	24.1216	9.99797	2.09394	6.0736	10.4087	1.80182	142.803	37.2925	0	0	7.24212	3.98733	0.0511308	2.57991	2.2467	5.58665	16.8898
d__Bacteria;k__unclassified_d__Bacteria;p__Candidatus_Parcubacteria	2.00924	2.46015	5.94194	1.71966	10.8349	1.1807	1.95548	0	35.1829	0	0.775493	1.78212	3.40644	0.253061	1.72511	0.88431	0.778309	0.811575	2.67596	1.22506	0	12.8658	35.7748	0.349641	4.9312	0	3.52571	0	1.93336	0.363236	10.8754	1.24018	7.29239	0.767356	1.48373	24.6516	13.3855	0.759301	1.59663	5.05395	0	0	1.36768	2.93588	2.0206	3.77835	3.77129	1.94024	1.92895
d__Bacteria;k__unclassified_d__Bacteria;p__Candidatus_Peregrinibacteria	0	0.87694	0.0895384	0	0.62766	2.13124	0	0	26.1777	0	0	64.0803	6.84383	1.55133	1.80113	0.0772998	2.13509	0	1.4654	0	0.11202	0.623966	3.13952	0.177055	2.28216	1.20743	2.79197	0	0.33084	0	9.64739	25.2317	2.06445	0.910033	1.69526	7.40228	5.62415	1.1859	5.81458	2.50423	0	0	0.0608968	1.08566	0	0	6.79119	0	11.6472
d__Bacteria;k__unclassified_d__Bacteria;p__Candidatus_Poribacteria	0	1.90185	0.916342	0.954888	1.04904	4.65007	0	16.8943	13.6565	0	0	15.1878	17.245	0	1.47858	0.1546	0.351331	0	4.52913	0	0.101705	8.74534	1.50263	5.30624	42.5639	0.259212	1.31062	0	0.882736	0.0615654	12.008	0	5.21285	5.35287	5.10047	1.00954	21.06	2.64009	40.711	10.5627	0	0	2.47118	9.31062	0.0717565	3.7318	13.5969	0	6.74502
d__Bacteria;k__unclassified_d__Bacteria;p__Candidatus_Portnoybacteria	0	0	0	0	0	0	0	0.128479	0	0	0	0	0	0	0	0	0	0	0	0	0	0	0	0	0	0	0	0	0	0	0	0	0	0	0	0	0	0	0	0	0	0	0	0	0	0	0	0	0
d__Bacteria;k__unclassified_d__Bacteria;p__Candidatus_Pyropristinus	0	0	0	0.0872521	0.0502575	0	0	0	0	0	0	0.0563314	0.0313284	0	0.0338509	0	0	0	0.106656	0	0	0.224727	0	0	0.261571	0	0	0	0.0349152	0	0.11108	0	0	0.0384162	0.0649886	0.0470166	0	0	0.0358234	0	0	0	0.0321337	0.224343	0	0	0.0389169	0	0
d__Bacteria;k__unclassified_d__Bacteria;p__Candidatus_Ratteibacteria	0	0	0	0.227359	0	0	0	0	0	0	0	0	0.0597886	0	0.282265	0	0	0	0	0	0	0.0936939	0.0744335	0	0.590715	0	0.331733	0	0	0	0.237734	0	0	0	0	0	0.368363	0	9.89232	4.01474	0	0	0.0669865	0	0	0	0.202817	0	0
d__Bacteria;k__unclassified_d__Bacteria;p__Candidatus_Raymondbacteria	0	0	0.0397948	0	0	0	0	0	0	0	0	0	0.0870768	0	0	0	0.174133	0	0	0	0	0	0	0	15.7304	0	0.219397	0	0	0	0	0	0	0	0	0	0	0.437277	3.67955	2.08	0	0	0	0	0	0	0	0	0
d__Bacteria;k__unclassified_d__Bacteria;p__Candidatus_Riflebacteria	14.2051	3.49241	3.55757	5.7175	0.516585	0.497896	0.755884	1.20517	5.08668	0	0	10.3369	29.3514	0.646769	4.82872	0.272935	0.740803	0.23589	1.9506	0.480983	15.4251	1.24567	1.21526	0.757689	13.423	1.55136	2.2752	2.68921	0.19208	1.0232	17.7709	0.458778	4.80987	5.32022	2.67761	1.48067	4.99752	3.08823	40.3709	6.99796	0	11.517	1.60654	4.34492	0	1.16352	9.91721	0	6.91702
d__Bacteria;k__unclassified_d__Bacteria;p__Candidatus_Roizmanbacteria	0	0.207472	0	0	0	0	0	0	0	0	0	0	0.95723	0	0.0804702	0.279845	0	0.145295	0	0	0	0.0780782	0.218365	0.503022	0	0	0.98845	0	0	0	0	0	0	6.88562	0	0.65341	3.67365	0.248466	1.19328	0.0619924	0	0	0.387033	0.220278	0	0	0	0	0.178232
d__Bacteria;k__unclassified_d__Bacteria;p__Candidatus_Rokubacteria	33.6345	12.4342	3.30714	8.03699	1.82638	0.395154	5.37724	30.0573	8.66473	7.90857	7.60698	25.1663	6.19201	3.26206	4.64161	7.73214	0.257788	2.72941	2.45077	2.14554	0	3.54324	2.59766	0.782087	48.7428	0.872935	0	0	6.63827	1.33123	16.7709	4.26352	3.54452	0.436054	1.0143	2.69863	10.7543	2.97318	18.188	3.78081	0	0	1.11622	4.50176	2.65987	7.56185	12.1911	0.711235	8.40115
d__Bacteria;k__unclassified_d__Bacteria;p__Candidatus_Ryanbacteria	0	0	0	0	0	0	0	0	0.466831	0	0	0	0	0	0	0	0	0	0	0	0	0	0	0	0	0	0	0	0	0	0	0	0	0	0.231736	0	0	0	0	0	0	0	0	0	0	0	0	0	0
d__Bacteria;k__unclassified_d__Bacteria;p__Candidatus_Saccharibacteria	10.5762	35.1272	35.8639	88.5284	115.46	44.1182	20.3959	1.90566	46.054	323.79	114.786	107.799	203.758	75.5865	10.9734	5.05731	11.1702	560.172	72.6422	18.8309	1177.38	25.2875	259.327	29.3509	175.794	85.3988	12.6817	10.0787	57.7152	14.1342	96.3268	16.3047	29.5431	69.1887	12.2842	38.6823	133.56	33.2302	135.211	38.0232	57.6308	47.8283	18.8437	338.346	65.8559	50.2754	55.3963	8.22952	110.869
d__Bacteria;k__unclassified_d__Bacteria;p__Candidatus_Schekmanbacteria	0	0	0	0	0	0	0	0	1.9074	0	0	1.34619	0.263255	0	0.568906	0	0	0	0.921354	0	0	0.704978	0.086012	0.499658	0	0	0	0	0	0	0.347338	0.125282	0.185498	0.0367223	0	0	0.911553	0	3.37635	0.44548	0	0	0.135012	0	0	0	2.92586	0	1.08203
d__Bacteria;k__unclassified_d__Bacteria;p__Candidatus_Shapirobacteria	0	0	0	0	0	0	0	0	0	0	0	0	0.61887	0	0	0	0	0	0.189532	0	0	0	0	0	0	0	0	0	0	0	0	0.160196	0	0	0	0	0.447043	0	2.33502	0.659867	0	0	0	0	0	0	0	0	0.0882392
d__Bacteria;k__unclassified_d__Bacteria;p__Candidatus_Spechtbacteria	0	0	0	0	0	0	0	0	0	0	0	0	0	0	0	0	0	0	0	0	0	0	0	0	0	0	0	0	0	0	0	0	0	0	0	0	0	0	0	0	0	0	0	0	0	0	0	0	0
d__Bacteria;k__unclassified_d__Bacteria;p__Candidatus_Staskawiczbacteria	0	0	0.116136	0	0	0	0	0	0	0.101528	0	0	0	0	0	0	0	0	0	0	0.691888	0	0	23.5981	0	0	0	0	0	0	6.00791	0	0	0	0	0	0	0	0	0	0	0	0	0.206792	0	0	0	0.693493	0
d__Bacteria;k__unclassified_d__Bacteria;p__Candidatus_Sumerlaeota	0	16.4488	1.27179	6.85861	23.07	2.38988	5.75321	0.325398	9.31512	0.0492	1.11804	14.6774	13.1654	0.115616	1.80665	0.940755	0.366484	0	2.90585	0.850742	0.141145	4.97287	4.20381	16.5781	12.8741	0.759715	0.457487	0	1.81684	0.588957	26.0496	0	4.74463	4.29382	9.01109	1.04795	12.0311	1.58707	48.2522	14.1591	0	0	1.85981	1.9088	0	1.96662	16.8324	0	16.4936
d__Bacteria;k__unclassified_d__Bacteria;p__Candidatus_Sungbacteria	0	0	0	0.214957	0	0	0	0	0	0	0	0	0	0	0	0	0	0	0.525521	0	0	0	0	0	0	0	0	0	0	0	0	0	0	0	0	0	0	0	0	0	0	0	0	0	0	0	0.191754	0	0
d__Bacteria;k__unclassified_d__Bacteria;p__Candidatus_Taylorbacteria	0	0	0.471602	0	0	0	0	0	0	0	0	0	2.22402	0	0	0	0	0	0.361296	5.72932	0	0	0	0.419649	0.354429	0	0	0	0	0	0	0	0	0	0.220149	0	0.287784	0	2.35999	0	0	0	0	0	0	0	0	0	2.23036
d__Bacteria;k__unclassified_d__Bacteria;p__Candidatus_Tectomicrobia	8.35894	1.50446	0.21826	2.58273	0.260251	0	0	0.797829	2.28616	0	0.0713238	4.25808	0.583716	0	0.265398	0	0	0	0.43546	0	0.108573	1.26211	0.409581	0.0953627	0	0	0	0	0.0356385	0	0.902918	0	0	0.039212	0	0.191962	1.36722	0.0706561	3.23515	1.85461	0	0	0	0.343485	0	0	3.33674	0	0.471618
d__Bacteria;k__unclassified_d__Bacteria;p__Candidatus_Terrybacteria	0	0	0	0	0	0	0	0	0	0	0	0	0.26123	0	0	0	0	0	0	0	0	0	0.297734	0	0	0	0	0	0	0	0	0	0	0	0	0.392046	0	0	0	0	0	0	0	0	0	0	0	0	0
d__Bacteria;k__unclassified_d__Bacteria;p__Candidatus_Uhrbacteria	0	1.26443	0.188641	0.261274	0.133527	0.454114	0.205205	0	1.5961	0.225184	0.191277	1.19619	1.2319	0	8.65586	0.122142	0	0	0.6948	0	3.04925	0.945102	0.925201	0	0.272638	0	1.76976	0	0.104553	0	0.73537	0	1.52971	17.9602	0	0.490058	3.66085	1.34604	71.8691	21.4971	0	0.11324	0.254255	1.01483	0	0.117852	0	0	0.388168
d__Bacteria;k__unclassified_d__Bacteria;p__Candidatus_Vogelbacteria	0	0	0	0	0	0	0	0	0	0	0	0	0	0	0	0	0	0	0	0	0	0	0	0	0	0	0	0	0	0	0	0	0	0	0	0	0	0	12.8354	0	0	0	0	0	0	0	0	0	0
d__Bacteria;k__unclassified_d__Bacteria;p__Candidatus_Wallbacteria	0.256063	0	0	0	0.0740205	0	0	0.723394	0.781748	0	0	4.51036	1.38284	0	0	0	0	0	0	0	0	0.0661968	0.0525889	0	0.264994	0	0.0692934	0	0	0	0.381736	0	0.118961	0	0.885513	0	0.889766	0	3.66205	1.58716	0	0	0	0	0	0.398716	0	0	0
d__Bacteria;k__unclassified_d__Bacteria;p__Candidatus_Wildermuthbacteria	0	0	0	0	0	0	0	0	0	0	0	0	0	0	0	0	0	0	0	0	0	0	0	0	0	0	0	0	0	0	0	0	0	0	0	0	0	0	0	0	0	0	0	0	0	0	0	0	0
d__Bacteria;k__unclassified_d__Bacteria;p__Candidatus_Wirthbacteria	0	0	0	0	0	0	0	0	0.0727032	0	0	0	0	0	0	0	0	0	0	0	0	0	0	0	0	0	0	0	0	0	0	0	0	0	0	0	0	0	10.52	0	0	0	0	0	0	0	0	0	0
d__Bacteria;k__unclassified_d__Bacteria;p__Candidatus_Woesebacteria	0.901275	1.64463	0.48263	1.70006	62.1118	1.06853	0.140404	0.285939	1.85023	0.132063	0.0961242	1.70771	11.5122	0.261601	0.956905	0.980495	0.565606	0	4.88744	1.99976	0	5.2097	2.01328	0.226061	3.13187	1.21797	0	0	0.279257	0.979412	0.481642	0.6582	2.58594	1.5506	0.612643	4.18395	0.155559	0.567945	3.2658	1.23791	0.655734	0	0.130951	6.20701	0	3.8758	2.30875	0.240536	2.39827
d__Bacteria;k__unclassified_d__Bacteria;p__Candidatus_Wolfebacteria	0	0	0	0	0	0	0	0	0	0	0	2.3813	0	0	0.793645	0	0.0478535	0	0	0	0	0	1.71263	0	1.44297	0	0	0	0	0	0	0	0	0	0	0	0	0	0	0	0	0	0	0	0.733097	0	0	0	0
d__Bacteria;k__unclassified_d__Bacteria;p__Candidatus_Woykebacteria	0	0	0	0	1.00887	0	0	0	0	0	0	16.7835	0	0	0	0	0	0	0	0	0	0	0	0	0	0	0	0	0	0	0	0	0	0	0	0	0	0	0	1.26958	0	0	0	0.734907	0	0	0	0	0
d__Bacteria;k__unclassified_d__Bacteria;p__Candidatus_Yanofskybacteria	0	0	0	0	0	0	0	0	0.262809	0	0	0	2.78152	0	0	0	0	0	0.283369	0	0	0	0	0	0	0	0	0	0	0	0.133789	0	0	0.925403	0.172666	0	0	0	0	0	0	0	0	0	0	0	0.206794	0	0
d__Bacteria;k__unclassified_d__Bacteria;p__Candidatus_Yonathbacteria	0	0	0	0	0	0	0	0	0	0	0	0	0	0	0	0	0	0	0	0	0	0	0	0	0	0	0	0	0	0	0	0	0	0	0	0	0	0	0	0	0	0	0	0	0	0	0	0	0
d__Bacteria;k__unclassified_d__Bacteria;p__Candidatus_Zambryskibacteria	0	0	0	0.262726	0	0	0	0	0	0	0	0	0	0	0	0	0	0	0	0	0	0	0	0	0	0	0	0	0	0	0	0	0	0	0	0.283144	0	0	0	0.212841	0	0	0	0	0	0	0	0	0
d__Bacteria;k__unclassified_d__Bacteria;p__Chlamydiota	3912.6	282.896	43.0792	251.376	1099.96	768.109	212.848	403.157	181.324	193.514	322.997	195.05	395.08	222.237	566.73	1205.97	960.145	86.9647	126.387	273.725	26.4901	719.26	310.038	1114.19	91.0939	491.264	276.589	59.8202	206.013	283.767	374.014	92.834	128.834	1471.64	1610.26	222.013	305.562	457.087	349.518	1065.5	2971.52	2.65133	1024.1	83.5494	94.0723	1768.96	75.695	1935.73	106.87
d__Bacteria;k__unclassified_d__Bacteria;p__Chlorobiota	0	1.19573	0	0.120332	0.138624	0	0	0	0.767361	0	1.09869	5.39582	0.849108	0	0.140055	0.354255	0.0478535	0	0.210976	0	0	1.3427	0	0	0.0721484	0	1.13425	1.40165	0.0486479	0	0.530121	9.76914	1.50907	3.12588	0	0	0.868781	0	18.2754	4.33263	0	0	0.177267	0	0	4.22136	3.36562	0	0.684808
d__Bacteria;k__unclassified_d__Bacteria;p__Chloroflexota	24.7085	33.9547	9.14197	10.8803	105.125	39.8531	4.20068	56.9668	151.104	6.62881	4.989	207.231	146.489	0.985183	44.4296	4.7532	3.12571	0.906788	105.86	0.307708	0.707003	23.0284	31.5	33.3988	285.231	26.8767	9.09526	0	11.7506	0.889249	203.251	10.1963	51.3497	41.9094	46.6916	16.6712	72.2138	16.4504	210.048	51.785	0	0	13.8974	26.4055	0.980934	37.4336	125.118	1.86573	74.483
d__Bacteria;k__unclassified_d__Bacteria;p__Chrysiogenota	0	0	0	0	0	0	0	0	0	0	0	0	0	0	0	0	0	0	0	0	0	0	0	0	0	0	0	0	0.0196104	0	0	0	0	0	0	0	0	0	2.05288	0.976084	0	0	0	0	0	0	0	0	0
d__Bacteria;k__unclassified_d__Bacteria;p__Coprothermobacterota	0	0.263258	0	0.109469	0.562136	0	0.880834	0.0880321	1.40444	0	0.178646	1.45556	0.459979	0	0.207704	0	0.119786	0	1.09328	0	0	0.377812	0	0	1.67652	0	0.19023	0	0.24107	0	0.0929093	0	0.509041	2.12843	0.0815366	0.56503	1.58229	0.359988	0	0.207147	0	0	0.164306	0.140733	0	0	1.73883	0	0.575678
d__Bacteria;k__unclassified_d__Bacteria;p__Cyanobacteriota	127.148	149.497	234.626	55.6387	591.076	485.177	135.249	179.853	105.753	109.019	100.843	139.788	157.623	356.785	336.875	136.152	564.997	210.338	43.6706	170.679	80.8921	65.4389	136.673	426.432	24.7266	59.4629	189.405	456.863	60.9098	252.888	176.692	106.22	146.3	129.343	117.033	97.966	118.051	205.227	467.617	338.544	35.8197	169.356	367.63	32.2016	278.087	188.479	64.6521	486.172	99.796
d__Bacteria;k__unclassified_d__Bacteria;p__Deferribacterota	26.7574	37.4592	0.318111	49.3792	0	1.32957	44.5405	0.841368	6.68486	0.621748	0.208093	41.1133	63.0286	19.4942	9.8738	17.8394	2.65078	1.59696	16.9848	12.0087	0.360272	15.6083	65.6458	1.35878	11.2073	12.8754	34.0885	0	25.2039	0.585864	22.4141	0.720647	59.4207	2.02369	23.1848	57.29	110.745	1.00347	6.66376	3.35791	0	1.61442	1.90685	33.7864	0	10.0747	81.3811	0.272355	13.9484
d__Bacteria;k__unclassified_d__Bacteria;p__Deinococcota	9.70088	15.3975	9.63293	16.8787	23.659	12.1837	18.3525	1.59504	36.7933	3.54262	8.09467	10.1031	23.549	11.2948	24.3603	6.42678	12.8889	3.0483	17.567	73.5079	0	14.272	9.87384	14.5259	14.6475	101.427	19.9975	2.80939	10.3591	74.6047	28.2567	7.16627	22.4609	26.3514	38.4281	45.9955	22.7635	13.6315	26.1981	13.0149	0	3.36399	14.9499	53.8068	7.5414	8.24488	14.6325	6.29173	31.0042
d__Bacteria;k__unclassified_d__Bacteria;p__Dictyoglomota	0	0.112962	0	0	0.49138	0	0	0.893864	2.0195	0	0	1.31756	0	0	7.52706	0	0	0	0.06948	0	0	0.0812014	0.177548	0	0	0.125781	0	0	0.136471	0	1.61484	0	0.643787	0	1.71444	0	1.69904	0.312653	0.447449	0.324452	0	0	0	0	0	0	1.96866	0	1.31717
d__Bacteria;k__unclassified_d__Bacteria;p__Elusimicrobiota	1.40804	0.0456679	0.268397	0.837002	0.760396	0.120831	0.111818	0.0928801	0.213088	0.343096	1.00548	0.0890135	2.58352	0	14.0444	0.198771	0	0	0.236915	0.0615311	0	0	0.375374	0	2.24387	0.478903	0.0587883	0	0.155115	0.610947	0.340143	0	0	4.14466	0	0.148589	2.83463	0	13928.2	10.1807	0	0	0.0507769	0	0	0.349693	0.891088	0	0
d__Bacteria;k__unclassified_d__Bacteria;p__Fibrobacterota	80.2197	113.594	104.17	132.09	299.917	126.893	64.8753	116.819	67.4375	389.918	104.141	117.392	105.661	153.786	173.207	111.68	72.5753	113.445	47.8117	86.5389	4.04907	80.3466	63.0909	346.428	158.584	114.406	104.997	42.5328	53.4842	164.349	94.8461	70.5746	112.368	164.554	173.167	70.2362	100.803	269.995	408.1	146.985	0.204294	88.5879	85.2181	232.707	51.8478	189.478	115.231	27.3037	251.322
d__Bacteria;k__unclassified_d__Bacteria;p__Fusobacteriota	4742.95	1669.18	195.316	579.251	242.024	326.349	347.644	136.908	294.79	120.321	6447.6	233.505	1975.83	184.686	383.359	521.744	247.922	197.771	261.083	317.314	132.087	15369.7	1154.85	1994.32	1286.05	746.039	443.82	246.863	237.134	6076.44	608.639	111.791	1184.91	382.196	353.065	601.218	248.424	294.88	407.596	503.703	59.9043	57.9312	278.896	3355.53	699.243	186.201	296.207	336.284	514.79
d__Bacteria;k__unclassified_d__Bacteria;p__Gemmatimonadota	0	0.0448828	0	0.109978	3.2136	0	0	0.054484	2.47656	0	0	1.49584	1.46845	0	0	0.063346	0	0	2.08309	0	0	0.348017	0	0	11.1614	0	0	0	0	0	0.0566904	0	0	2.93692	0	0	1.38941	0	4.13681	1.15708	0	0	0	0.174203	0	0	1.59158	0	0
d__Bacteria;k__unclassified_d__Bacteria;p__Ignavibacteriota	0	0.331267	0	0.17011	1.54688	0.330271	0	0.132508	3.5469	0	0.236706	4.13653	1.31101	0	0.378504	0	0	0	2.29265	0	0	1.13619	0.0669644	0	4.31703	0	0.0702592	0	0.417603	0	3.81599	0	0.293753	2.65743	4.61782	0.253197	2.68232	0.0653631	4.02488	0.790491	0	0	0	0.748283	0	1.32555	0.440968	0	0.84103
d__Bacteria;k__unclassified_d__Bacteria;p__Kiritimatiellota	0	0.285846	0	0.571902	9.60222	0	0	0.319628	2.241	0	0.579945	4.42832	7.50643	0	0.971382	0.401054	1.36929	0	0.763165	0.363779	0.0631993	2.33113	0.191637	0.438275	2.52284	1.30236	0.660299	0	1.0443	0.459486	5.75428	0.173493	0.581043	0.594227	2.89294	0	0.966295	0.537604	69.7516	17.4502	0	0	0.738189	2.09125	0.0281866	0.663055	0.66774	0	0.468388
d__Bacteria;k__unclassified_d__Bacteria;p__Lentisphaerota	3.36468	3.73369	1.98517	20.2666	59.5417	5.85806	1.35136	1.69544	48.6477	0.883231	0.835058	14292.5	58.3604	0.764743	473.561	1.09904	1070.26	0.419033	4.90773	0.593144	5.67774	128.942	289.953	2.19154	72.4638	6.30341	67.9536	0.12423	117.176	0	130.726	0.0351005	2.26394	578.532	6.84468	4.74307	211.158	14.0774	11111.9	1367.74	0	0.104484	739.665	21.5979	0.317437	2.2502	15.0266	0.384823	9.99698
d__Bacteria;k__unclassified_d__Bacteria;p__Mycoplasmatota	15.5742	22.4399	40.2039	92.8402	382.287	135.829	15.8627	3.29986	82.9255	11.3256	17.9353	855.174	761.761	8.07179	639.795	51.2724	24.4576	22.4462	96.9301	14.4014	42.1009	62.999	209.176	40.572	140.605	21.2093	24.6103	7.86974	111.62	14.5703	79.9309	3.98376	226.891	55.5979	34.5053	43.7713	45.3681	16.9021	7060.47	199.396	12.3495	14.9224	46.7581	244.943	10.939	50.2291	58.5208	3.05394	203.684
d__Bacteria;k__unclassified_d__Bacteria;p__Myxococcota	3.00392	4.89808	27.6847	11.6669	24.4704	21.0963	1.42792	0.27086	32.0836	2.37357	2.44221	17.4989	24.4333	5.25432	80.3624	3.77565	7.71676	9.96072	5.71268	21.0218	5.55953	28.7891	18.7102	3.84795	18.9581	33.7405	8.49428	2.26524	62.1889	0.398282	22.8764	0.146726	6.31205	15.7376	7.2056	1.22529	68.295	4.80128	44.5792	62.389	11.0585	8.21754	54.779	4.29433	5.75377	1.00391	19.3655	0	5.1068
d__Bacteria;k__unclassified_d__Bacteria;p__Nitrospinota	0	0.265493	0	0	0.429673	0	0	0	1.47329	0	0	0	1.76423	0	0.825091	0	0	0	0	0	0	0	0	0	0.475212	0	0	1.29877	0	0	0	0	0	0	0	0	0.840245	0	8.22251	1.96416	0	0	0.127128	0	0	0	0	0	1.89453
d__Bacteria;k__unclassified_d__Bacteria;p__Nitrospirota	7.59022	23.5707	13.643	7.04581	40.3429	22.1304	29.1482	8.83987	49.6361	10.1934	18.1506	19.2112	67.5762	13.1751	22.8981	5.35126	6.20299	17.7266	28.6429	20.8899	1.31876	50.1215	41.3225	19.9146	16.5433	27.2093	23.3047	7.69963	20.3647	22.0222	19.3204	15.9845	24.3443	19.3074	24.2276	75.4825	31.4212	16.4258	36.1687	24.8264	195.903	5.48135	11.425	46.4888	16.4533	34.1834	17.6674	17.5893	30.8394
d__Bacteria;k__unclassified_d__Bacteria;p__Planctomycetota	10.793	13.512	5.94873	60.2782	48.1599	70.1679	9.23443	2.90251	41.9216	2.69194	22.6405	49.4808	78.7416	5.54338	18.5074	12.7231	15.4193	5.31528	32.8416	11.0134	1.57728	33.9864	16.8908	25.0699	62.6759	31.0825	15.466	0.975821	10.1557	73.6834	57.7859	2.26888	23.0668	21.9796	37.9267	62.3166	44.9233	7.07446	219.661	66.0178	9.86369	1.77387	29.0634	48.7464	26.6595	29.1424	23.683	31.398	31.48
d__Bacteria;k__unclassified_d__Bacteria;p__Pseudomonadota	79086.7	18427.5	291942	134040	19465.7	255643	37262.7	10515.7	189367	131794	35401.2	29365.5	13808.2	22872.5	29748.1	97005.2	39086.7	127529	99155.6	27686.3	82359	190084	98607.6	56674.9	12286.2	96725.1	118580	48087.1	194397	37067.1	12715	20549.4	27526.7	43397.9	34015.7	11325.5	119483	25558.7	39433.9	19696.9	50984.9	107835	320910	64314.8	49586.4	137775	61579.6	41977.1	23983.2
d__Bacteria;k__unclassified_d__Bacteria;p__Rhodothermota	0	0	0	0.460623	2.29944	0.13417	2.09817	0	0.230384	0	0	0	0.645223	0	0.357413	33.0374	0	0	0	0	0.274958	0	0.377001	0	8.83771	0.912405	6.03475	0	0.850518	0	3.6078	0	0	0.976011	0	1.1453	0	1.71907	6.7485	0.88315	0	12.9819	0.504476	0.50664	37.5794	0.138515	0.547869	0.231164	1.39808
d__Bacteria;k__unclassified_d__Bacteria;p__Spirochaetota	148.422	548.376	110.441	319.614	493.568	242.294	129.136	117.003	681.303	52.737	75.6226	604.105	1084.26	44.3631	244.145	122.581	45.3436	77.3624	716.846	138.426	5.40198	253.667	184.521	199.925	1223.52	233.573	163.658	41.2663	236.642	75.6392	679.469	93.6978	282.146	231.776	268.55	184.141	357.489	123.851	1380.66	433.794	9.51398	41.9024	129.941	415.88	76.2431	256.83	466.316	87.7749	717.326
d__Bacteria;k__unclassified_d__Bacteria;p__Synergistota	1379.88	230.453	34.0597	240.636	884.768	556.789	19.3298	3483.02	2864.12	11.1356	44.5268	397.416	326.797	7.47356	96.5491	104.281	22.8006	8.11139	594.824	5.79539	54.9193	447.938	76.1155	462.642	504.732	50.9187	97.8383	7.5325	60.51	11.8253	1505.5	15.545	255.262	5444.93	304.556	414.337	278.809	105.819	1006.08	218.551	5.51697	5.45172	331.982	400.888	16.1107	800.489	6329.08	7.33141	282.535
d__Bacteria;k__unclassified_d__Bacteria;p__Thermodesulfobacteriota	14234.3	207.534	5422.19	18459.4	666.251	3383.14	4486.13	243.918	10021.8	123.764	4108.72	4007.57	9434.11	5039.43	217.728	4843.42	5802.22	283.833	1994.07	536.952	115.126	4977.82	2616.12	3126.38	736.298	3110.47	3028.08	3488.66	2156.83	3038.92	2351.66	433.847	4599.51	12311	4009.13	4069.34	4946.94	6821.08	6280.46	4702.13	89.1693	839.337	1649.52	744.953	3791.94	6245.15	11787.9	232.493	7635.46
d__Bacteria;k__unclassified_d__Bacteria;p__Thermomicrobiota	0	1.2787	0.348408	0	0	0	0	0	0.47852	0	0	0.240407	0.279571	0	0.321881	0	0.127935	0	0.455176	0	0.144026	0.343104	0.152383	0	0	0	0	0	0	0	0.993709	0.775554	0.723616	0	0	0	0.162132	0.245754	2.87555	3.52002	16.7124	0	0.101851	0	0	0	0	0	0.655239
d__Bacteria;k__unclassified_d__Bacteria;p__Thermotogota	34.9854	49.6464	33.8872	46.6975	43.4165	33.0524	77.3373	13.7024	92.157	25.3176	41.0984	64.7201	158.908	26.6164	45.9862	73.7073	13.3715	47.3149	36.6861	71.2956	30.4505	70.7232	67.9155	26.9533	151.832	99.869	60.0861	46.2238	107.018	44.0082	121.951	24.5127	36.1924	44.464	42.6509	72.7784	53.8389	26.1024	83.3174	84.2675	74.8669	31.7284	37.7814	44.9339	80.8714	34.5553	55.6383	57.6559	95.5557
d__Bacteria;k__unclassified_d__Bacteria;p__Verrucomicrobiota	2342.8	968.742	1296.48	1362.1	441.204	318.691	2168.18	965.238	16964.9	850.64	2342.93	33864.2	5252.63	2136.71	1678.99	1021.71	434.036	762.619	958.9	1655.5	56.6268	841.465	2893.5	585.738	477.706	471.139	2108.56	660.869	534.691	677.232	2268.18	14194.1	989.963	1667.85	2681.3	4706.15	1951.23	1665.78	775.456	1057.07	6.27577	2314.44	296.622	286.234	404.048	1042.84	5430.51	350.169	1275.83
d__Bacteria;k__unclassified_d__Bacteria;p__candidate_division_NC10	0	0	0	0	0	0	0	0	0	0	0	0.359196	0.0964771	0	0	0	0	0	0.113348	0	0	0	0	0.595736	0	0.249827	0.237228	0	0	0	0	0	0.0858382	0	0	0	0.18057	0.0735655	0	0	0	0	0.0682999	2.01911	0	0.441337	0.530993	0	0.211082
d__Bacteria;k__unclassified_d__Bacteria;p__unclassified_d__Bacteria	3.38471	1001.26	3.28543	0.49487	41.9179	24.4132	8.30968	2.20084	14.0912	0	23.4946	118.583	167.636	0.462906	91.7889	3.79452	0.73341	0.303416	3.50568	11.5679	2.26376	12.6663	34.609	9.68684	48.7793	8.15848	0.303379	0.27876	21.9015	6.86949	6.18258	1.66546	20.7133	10.8188	1.40589	4.23925	5.64783	7.40949	291.801	93.0732	3.61359	0	8.31014	71.6994	3.23977	4.80648	5.84835	2.56412	19.3358
[truncated: 92 more columns]

## Sheet: Class
#Taxonomy	DM_LSD	Healthy_44	Healthy_50	DM_XXD	DKD_ZX	DKD_WHJ	DKD_TRF	DKD_WCL	DKD_ZCH	Healthy_36	Healthy_20	Healthy_35	DM_LJH	Healthy_28	Healthy_17	DKD_XCY	Healthy_23	DM_WZQ	DM_TGQ	Healthy_22	DM_LYY	DKD_JXF	DM_YSL	Healthy_15	DM_ZAZ	Healthy_39	DKD_ZWJ	DKD_GYQ	Healthy_48	Healthy_16	Healthy_11	Healthy_46	Healthy_10	Healthy_49	DM_SJH	DM_XW	DM_ZYX	Healthy_29	Healthy_31	Healthy_9	DM_HYC	DM_RJH	Healthy_40	DM_DCY	Healthy_21	DKD_JYD	DM_JL	Healthy_41	Healthy_ZWT
d__Bacteria;k__unclassified_d__Bacteria;p__Abditibacteriota;c__Abditibacteriia	0	0	0	0	0	0	0	0	0	0	0	0	0	0	0	0	0	0	0	0	0	0	0	0	0	0	0.142505	0	0	0	0	0	0	0	0	0	0	0	1.77429	0.352126	0	0	0	0	0	0	0	0	0
d__Bacteria;k__unclassified_d__Bacteria;p__Acidobacteriota;c__Blastocatellia	0	0.119573	0	0.205611	0	0	0	0	0.0475592	0	0	0	0	0	0	0	0	0	0	0	0	0	0	0.193273	0	0	0	0	0	0	0	0	0.16709	0	0.170989	0	0.77413	0	4.99305	0	0	0	0.435412	0.464098	0	0	0.183417	0	0
d__Bacteria;k__unclassified_d__Bacteria;p__Acidobacteriota;c__Holophagae	0	12.8192	1.05748	0.0204721	1.66638	0	0	0.0164631	0.38527	0	0.339774	3.72673	14.1303	0	0.11467	0.45583	0	0	0.179362	0.0938825	0	3.5317	0.314096	0.522037	0.283543	0.51654	0	0	0.484009	0	1.30384	0	0.362462	0.848999	0.433823	1.4214	3.54667	0.451806	2.45183	1.06452	0	0	0.516532	0.942599	0	0	1.64729	0.278181	1.24122
d__Bacteria;k__unclassified_d__Bacteria;p__Acidobacteriota;c__Terriglobia	0	1.15081	0.837349	8.99049	5.99256	3.66474	3.63527	0.180664	7.66254	0	0.417633	1.73477	7.50545	0.452472	1.70154	3.0548	0	0.274667	20.2711	1.12427	3.09434	3.547	2.55752	2.69099	9.94858	6.93758	0.505943	0	1.44673	0	6.36271	6.63529	5.67486	1.60598	5.02052	0	5.18909	10.2562	29.4054	6.50816	0	0	2.25581	5.5628	3.39736	2.37014	8.03724	162.465	3.06064
d__Bacteria;k__unclassified_d__Bacteria;p__Acidobacteriota;c__Thermoanaerobaculia	0	0	0	0	0	0	0	0	0	0	0	0	0	0	0	0	0	0	0	0	0	0	0	0	0	0	0.112024	0	0	0	0.111491	0	0	0	0	0	0.289594	0	0	0	0	0	0	0	0	0	0	0	0
d__Bacteria;k__unclassified_d__Bacteria;p__Acidobacteriota;c__Vicinamibacteria	0	0	0	1.01919	0.0931585	0.196479	0	0	1.1265	0	0.979472	0.718224	0.940922	0	0.0945732	0	0	0	0.37056	0	0	0	1.01166	0	1.18302	0	0	0	0.181962	0	11.6242	0	0	0.783301	0.112897	0	0.157474	0.0982157	7.58665	0.200583	0	0	0	0.194862	0	0	0.939476	0	0.0368166
d__Bacteria;k__unclassified_d__Bacteria;p__Actinomycetota;c__Acidimicrobiia	0	0.11603	0.0843061	0.0583835	0.30954	0.819762	0	0	1.38619	0	0.888377	2.95491	3.77966	0.0452472	0.348052	0	0	0	0.214101	0	0	0	0.525629	0.625155	0	0.044722	0	0	0	0.179376	1.466	0.0402139	0.0540463	0.308468	0.138676	0	0.187176	0.555828	0.742213	0.89866	0	0	0.0430037	8.03119	0.104534	0.158009	0.738031	0.0439497	0.199355
d__Bacteria;k__unclassified_d__Bacteria;p__Actinomycetota;c__Actinomycetes	6187.07	5617.18	5953.57	36538.5	3129.41	3921.14	23497.3	2697.41	4655.58	4911.06	16823.6	36273	2445.49	3612.04	6824.37	25945.8	23009.1	24283.6	41618.5	10043.2	418824	11489.6	192327	4370.84	3798.67	5443.02	51039.5	562.265	3212.54	3873.54	26686.2	4746.41	23597.2	4505.48	21924.9	30010.9	4435.6	13769.7	6215.25	2825.99	99610.1	49307.1	2712.1	24935.2	239876	63495.6	4301.14	3646.62	4188.91
d__Bacteria;k__unclassified_d__Bacteria;p__Actinomycetota;c__Candidatus_Aquicultoria	0	0.198098	0	0	0.492281	0	0	0	0.106865	0	0	0.218083	1.67195	0	0.453081	0	0	0	0	0	0	1.35336	0	0	0	0	1.07384	0	0	0	3.88372	0	0.288208	0.148725	0	0	0.277382	0	0.233931	0.576978	0	0	0.104919	0	0	0	0.602656	0	0.324253
d__Bacteria;k__unclassified_d__Bacteria;p__Actinomycetota;c__Candidatus_Geothermincolia	0	0	0	0	0	0	0	0	0.311221	0	0	0	0	0	0	0	0	0	0	0	0	0	0	0	0.21811	0	0	0	0	0	0	0	0	0	0	0	0	0	0	0	0	0	0	0	0	0	0	0	0
d__Bacteria;k__unclassified_d__Bacteria;p__Actinomycetota;c__Coriobacteriia	7665.97	2395.08	5369.3	15290.9	4704.69	1483.11	6168.22	1456.17	10750.5	364.47	12343.5	7799.46	3066.11	3062.64	2774.2	4262.89	2702.1	1640.38	15547.9	1023.05	912.824	58214.4	11323.1	4127.19	13422.1	2064.65	45131.5	352.657	2897.59	5571.07	4021.75	1066.81	4099.62	1750.07	6399.35	74931.5	14825.7	4716.04	3415.02	2128.23	18613.2	890.502	1082.92	22192.6	20679.1	11400.8	19101.6	1956.62	1771.11
d__Bacteria;k__unclassified_d__Bacteria;p__Actinomycetota;c__Nitriliruptoria	0	0	0	0	0	0	0	0	0	0	0	0.795175	0.481309	0	0	0	0	0	0	0	0	0	0	0	0	0	0	0	0	0	0.27491	0	0	0	0.12063	0	0	0	0	0	0	0	0	0	0	0	0	0	0
d__Bacteria;k__unclassified_d__Bacteria;p__Actinomycetota;c__Rubrobacteria	0	0	0.161056	1.04288	0.377018	0.279219	0	0	1.09943	0	0.235236	3.77253	3.71729	0	0.113958	0.216743	0.156739	0	0.43992	0	0	1.18183	0.111222	0.15726	0.120657	0.899996	0	0	0	0	12.5799	0	2.72837	5.17861	1.74313	1.65728	0.120854	0.438227	0.432465	1.74705	0	0.198725	0	0.18881	0.415062	0	0.381701	0	1.44566
d__Bacteria;k__unclassified_d__Bacteria;p__Actinomycetota;c__Thermoleophilia	0	0.0846708	0.408836	0.340774	0.321853	0.037636	0	0.089693	0.599395	0	0	0.882806	1.20242	0	0.634203	0.151363	0.0637505	0.20265	0.598	18.3348	0.912628	1.68242	0.332672	0	0.28151	0.282333	0.306929	7.22819	0.457822	0	0.648535	0	0.430194	0	0.144977	1.11162	0.41637	0.190152	3.81113	1.62914	0.189078	0.0778116	1.08396	2.12703	0	0	0.236462	0	0.436426
d__Bacteria;k__unclassified_d__Bacteria;p__Actinomycetota;c__unclassified_p__Actinomycetota	5.57843	14.0774	0.754184	3.35452	4.79161	79.2869	18.3886	0.240695	29.8315	4.72632	0.780885	8.36169	17.3233	3.77838	9.73838	0.921463	8.66215	8.61632	8.7439	1.27514	28.3309	14.0077	22.6368	6.28644	30.9855	4.77734	10.6624	0.289346	5.70215	14.3335	1.90444	0	24.4373	8.02726	10.329	10.0482	27.3881	6.76878	85.2074	81.6641	96.7345	2.32775	8.77224	3.8106	9.50702	11.81	8.75425	27.5843	2.77453
d__Bacteria;k__unclassified_d__Bacteria;p__Aquificota;c__Aquificae	83.9087	29.2994	25.2289	2.72924	2.05575	0.833321	46.4432	0.438395	6.73059	0	0.300655	22.9077	44.6486	0.466156	5.07636	1.17979	2.9385	1.0371	7.04354	27.8203	0	6.27962	10.67	4.40535	1.2736	3.86378	0.695324	0	24.9061	0.408974	4.39132	0.190487	2.73271	1.65863	2.45797	3.995	38.6187	15.9664	7.78077	35.6853	0	0	0.8721	0.784634	8.668	0.2071	52.3465	0.834359	6.05579
d__Bacteria;k__unclassified_d__Bacteria;p__Armatimonadota;c__Armatimonadia	0	0.106559	0	0	0.212809	0.0205186	0	0	3.2235	0	0	8.51433	1.36272	0	0	0	0	0	0	0	0	0.0442113	0.104609	0	6.44289	0	0.0800174	0	0.035372	0	6.74127	0	0	0	1.41867	0	0.179865	0.158623	8.53993	1.34981	0	0	0.207545	0.184233	0	0.659141	0.738869	0	0
d__Bacteria;k__unclassified_d__Bacteria;p__Armatimonadota;c__Chthonomonadetes	0	0.0667504	0	0	0.0386926	0	0	0.233406	0.912177	0	0	0.0867376	0.0482386	0	0	0.0314031	0	0	0.0410564	0	0	0.276823	0.0274896	0.278229	0.392138	0	0	0	0.0268807	0	0.249038	0	0.031092	0	0	0.0361974	0.538696	0	0	0	0	0	0.0247393	0	0	0	0	0	0
d__Bacteria;k__unclassified_d__Bacteria;p__Armatimonadota;c__Fimbriimonadia	0	0.189868	0	0	0	0	0	0	0.164255	0	0	0	0	0	0.111195	0	0	0	0.218769	0	0	0	0	0	0.52508	0	0	0	0	0	0.575663	0	0	0	0	0	0	0	1.11358	0.144987	0	0	0	0	0	0	0	0	0
d__Bacteria;k__unclassified_d__Bacteria;p__Armatimonadota;c__unclassified_p__Armatimonadota	0	0	0	0	0	0	0	0	0.29566	0	0	0	0	0	0	0	0	0	0	0	0	0	0	0	0	0	0	0	0	0	0.0836184	0	0	0	0.330223	0	0	0	0	0	0	0	0	0	0	0	0	0	0
d__Bacteria;k__unclassified_d__Bacteria;p__Atribacterota;c__Atribacteria	0	0.165758	0	1.01919	0.674496	0.0945638	0	0	2.46255	0	0	6.23336	0.291619	0	0.23713	0	0	0	0.880544	0	0	0.0951578	0.546866	0	25.793	0	0	0	0	0	17.8457	0	0.0855029	0	0.357602	0	0.323665	0	3.23776	0.701351	0	0	0.611206	0	0	0	2.77874	0	0.905743
d__Bacteria;k__unclassified_d__Bacteria;p__Atribacterota;c__unclassified_p__Atribacterota	0	0.119573	0	0.519324	0.207936	0	0	0	0.299672	0	0	0	0.394931	0	0	0	0	0	1.46063	0.227665	0	0.201326	0	1.15964	1.5712	0	0.307853	0	0	0	0.311213	0	0.347988	0.172079	0	0	0.976784	0	0	0	0	0	0	0.696147	0	0.410825	0.332172	0	0
d__Bacteria;k__unclassified_d__Bacteria;p__Bacillota;c__Bacilli	7835.41	4381.05	6441.69	95628.6	9890.22	44502.3	7358.15	5383.46	8920.72	6363.04	8299.81	7273.8	8903.8	4437.7	6597.25	8558.17	4212.87	12404.4	13615.6	7730.67	672496	9473.09	85582.9	7418.65	11099.5	6002.31	38493.4	3488.73	7163.72	7249.62	7942.26	5857.37	5393.93	8364.88	8845.77	7692.29	7994.43	4537.12	59643.7	6842.17	1.07438e+06	5916.24	7211.5	73098.9	14581.2	5548.96	6779.51	6563	7676.48
d__Bacteria;k__unclassified_d__Bacteria;p__Bacillota;c__Clostridia	265795	424592	312471	526461	379493	297139	548909	177062	631048	221494	394770	505390	776475	258566	431266	373429	129017	223407	860051	425194	15695.9	430659	366274	319887	965157	926607	402365	186381	386142	390425	702381	249219	455783	528336	510324	528014	559829	283296	511099	448122	7625.09	141434	278948	853290	241030	419391	585186	316938	840762
d__Bacteria;k__unclassified_d__Bacteria;p__Bacillota;c__Culicoidibacteria	4.67784	0	0	0	0	0	0	0	0	0	0	0	0	0	0	0	0	0	0	0	132.149	0	0	0	0	0	0	0	0	0	0	0	0	0	0	0	0	0	0.141725	0	0.512097	0	0	1.36117	0	0	2.85858	0	0
d__Bacteria;k__unclassified_d__Bacteria;p__Bacillota;c__Desulfuribacillia	0	0.810613	0.273152	0	0.510773	0	0	0	12.2094	0	0	17.7739	0.710911	0	9.19573	0	0	0	1.93626	0	0	0.0845848	0	0.791212	0.324049	0.0739283	0.280061	0	0.103978	0	0.869257	0	0.520917	0	0.605875	0.357696	0.700773	1.05576	1.83356	0.752286	0.881479	0	0.249903	0.595905	0.0469361	0.609465	0.671531	0	0.830789
d__Bacteria;k__unclassified_d__Bacteria;p__Bacillota;c__Erysipelotrichia	7392.51	9038.8	4717.7	5488.12	5946.87	4947.37	8816.78	6188.42	24318.8	18020.2	6303.31	19132.7	14961.4	4256	6286.74	8266.9	6146.66	27951.7	16054	5699.22	742.655	14672.1	8046.32	5213.74	30686.7	11862	5491	6966.44	6627.22	7350.26	9869.86	4105.15	12309.7	9724.45	13148.6	7448.31	25431.8	5762.92	8551.47	10513.9	435.555	22840.1	5736.96	10161.9	5668.04	10399.6	15805	10683.9	9013.51
d__Bacteria;k__unclassified_d__Bacteria;p__Bacillota;c__Limnochordia	0	0	0.139182	0	0	0	0	0	0.219716	0	0	0	1.65501	0	0	0	0	0	0.0781181	0	0	0	0	0	0	0	0	0	0.133268	0	0	0	0	0.135205	0	0	0.162132	0.161321	0.369157	0	0	0	0	0	0	0	0.891251	0	0
d__Bacteria;k__unclassified_d__Bacteria;p__Bacillota;c__Negativicutes	41115	15678.7	14132.6	15673.1	50665.5	18455.5	26996.4	31412.1	6224.18	7820.51	20326.4	16270.9	19608.6	18456.8	18434.7	152468	67477.7	60050.9	7365.12	14601.3	10651.2	17529.2	13832	52808	4044.48	16633.6	42375.2	18270	21536.3	23887.7	38010.3	597.253	21291.8	62413.1	26884.7	50852.4	55558.4	16741	20852.8	26685.3	16328.4	84436.9	12080.2	49980.9	239154	45122.2	32742.4	22184.5	20393.5
d__Bacteria;k__unclassified_d__Bacteria;p__Bacillota;c__Tissierellia	228.807	626.744	617.483	439.454	554.708	521.154	840.347	192.771	974.394	216.973	541.174	662.761	893.911	556.616	413.503	287.52	116.802	212.387	795.073	359.223	34.4352	2037.58	517.449	451.269	1364.27	997.794	437.615	83.0355	595.604	392.351	1205.94	352.861	538.867	536.444	767.445	724.485	659.573	343.737	688.413	697.849	51.3999	106.628	347.746	662.704	325.242	447.9	650.275	736.6	862.629
d__Bacteria;k__unclassified_d__Bacteria;p__Bacillota;c__unclassified_p__Bacillota	32.3818	80.8113	396.542	1500.44	544.509	97.5306	16.4885	57.4709	335.459	17.3303	23.8058	635.017	263.784	11.9401	54.5811	28.3563	20.5568	15.1009	487.135	54.7366	5.1137	167.194	65.4341	661.085	418.501	1387.1	10.361	7.4181	266.352	21.2107	304.492	23.015	137.805	760.075	104.011	191.269	551.305	138.298	872.054	157.283	3.1248	9.80916	335.858	397.457	34.7208	520.534	218.562	15.0123	2429.18
d__Bacteria;k__unclassified_d__Bacteria;p__Bacteroidota;c__Bacteroidia	766684	702616	582186	328063	702314	581803	568911	908406	336711	780166	683376	505951	343331	890560	685009	488218	895103	769281	121145	770575	2651.97	458776	406117	755775	39814	131445	495507	923934	477951	703371	402292	906000	633078	542943	618862	483793	462386	794746	468847	686992	3169.67	859620	606305	118104	394109	521424	415579	768660	314653
d__Bacteria;k__unclassified_d__Bacteria;p__Bacteroidota;c__Chitinophagia	1374.39	32.8689	8.4312	37.5563	37.0339	10.2601	27.981	11.9536	63.7172	9.45775	12.4804	33.835	28.9645	9.48635	43.4039	1384.06	4.10978	35.4048	12.2186	15.5089	0.31332	223.924	62.2541	10.5073	481.406	2628.05	13.7248	0.652993	5.23708	1.4784	23.4147	1.14277	36.8483	249.374	52.5793	53.6025	173.598	354.896	62.5567	65.9799	0	5.08439	96.3279	5.78166	9.55327	12.617	1484.06	1.88345	64.3789
d__Bacteria;k__unclassified_d__Bacteria;p__Bacteroidota;c__Cytophagia	111.543	145.649	90.808	108.634	204.527	116.814	131.52	43.3514	87.7084	91.4512	146.273	149.342	165.981	65.7611	232.756	84.2887	89.9573	162.187	98.926	80.3083	2.27168	201.275	263.259	128.071	118.793	125.238	43.755	27.1378	115.348	133.824	109.208	60.0147	193.136	208.976	250.67	197.715	164.294	77.7866	283.177	108.092	0.984197	3.12266	61.4337	79.8622	64.7589	70.925	269.565	27.5746	160.34
d__Bacteria;k__unclassified_d__Bacteria;p__Bacteroidota;c__Flavobacteriia	1664.94	1584.26	1741.89	653.966	1818.11	1124.82	1740.31	1198.19	876.346	926.22	1631.72	6366.09	1296.47	2565.17	2137.87	1347.19	2133.15	1484.26	363.069	2329.39	79.6769	1129.48	1254.21	1753.19	137.657	322.996	1276.58	1164.28	863.771	2273.87	1278.02	1652	1739.08	3094.24	1359.84	1184.62	1967.62	2117.24	1472.81	1823.13	17.2423	2554.05	983.701	278.278	1126.61	1238.87	1589.09	1590.62	792.036
d__Bacteria;k__unclassified_d__Bacteria;p__Bacteroidota;c__Saprospiria	0	0.806682	0.255441	0	2.77712	3.22193	0	0.372842	5.19392	0	0	19.038	4.74577	0	0.370116	2.09234	0.455672	0	0.640183	0.157554	0.0732587	1.5793	1.6616	0.694531	39.7978	0.61766	1.62051	0	2.64807	0	13.5029	0	0.236992	0.507843	0	0.238159	0.0828155	0.468741	7.38747	5.6452	0	0	2.27639	0	0	0.300441	4.43528	0	6.25251
d__Bacteria;k__unclassified_d__Bacteria;p__Bacteroidota;c__Sphingobacteriia	65.5018	77.7378	19.2447	16.3075	138.461	77.8658	68.125	36.8188	60.8847	32.1426	34.1845	110.428	80.4008	41.5505	107.697	13.1937	76.1643	87.5155	25.5597	25.6564	0.211394	65.4624	61.1478	53.8349	38.4504	7.91229	95.4301	164.721	38.7697	80.4515	231.227	28.3381	75.3267	119.231	132.016	49.1166	64.4167	55.6019	239.478	44.728	0.312617	22.5313	36.9307	15.1306	28.2568	22.9752	53.3489	39.1003	28.7921
d__Bacteria;k__unclassified_d__Bacteria;p__Bacteroidota;c__unclassified_p__Bacteroidota	0	0	0	0	0	0	0	0	0.319312	0	0	0	0.543359	0	0	0	0	0	0	0	0	7.23167	0	0	0	0	0.179239	0	0	0	0	0	0	2.04785	0	0	0.860009	0	1.20812	0.68109	0	0	0.112364	8.58308	0	0	0.80897	0	0
d__Bacteria;k__unclassified_d__Bacteria;p__Balneolota;c__Balneolia	0	0	0.0281252	0	0.554942	0	0	0	0.159816	0	0	3.55841	0.550646	0	0	0	0	0	0.263961	0	0	0.380631	0	0.401886	4.66146	0	1.24231	0	0	0	0.0595502	0	0	2.27933	0	0.199086	0.48314	0	7.62351	1.34773	0	0	0.0784526	0.291359	0	0	4.69675	0	0.271163
d__Bacteria;k__unclassified_d__Bacteria;p__Bdellovibrionota;c__Bacteriovoracia	0	1.14337	0	0	0	0	0	0	23.1978	0	0	0	0	0	0	0	0.0563066	0	0	0	0	0	0	0	0	0	0	0	0	0	0	0	0.13107	0	0	11.4181	0	0.0561653	0	0	0	0	0.0521452	0	0	0	0	0.0532924	0
d__Bacteria;k__unclassified_d__Bacteria;p__Bdellovibrionota;c__Bdellovibrionia	0.595625	0	0.185565	2.57014	0.296082	1.84368	0.202975	2.89358	1.23065	0.763669	0.205831	16.8324	0	2.19105	17.5476	0.480603	0.204417	1.08971	1.00002	0	9.20512	1.05915	3.71358	0.550409	1.41138	0.984371	10.3014	0.74538	0	0	8.27702	0.232238	0.525931	0.678964	0.765735	8.54783	0	0.203904	2.7436	10.0085	10.5203	0.881301	0.18931	4.95626	3.22124	6.02841	0.79175	4.47571	0.858755
d__Bacteria;k__unclassified_d__Bacteria;p__Bdellovibrionota;c__Oligoflexia	35.6577	27.306	11.2588	0.41483	16.965	0.93919	58.5526	0	0.505096	0.266127	14.0589	0	5.40072	0	18.9595	84.5172	27.8647	47.6003	0	37.8534	0	3.55499	5.59299	30.75	0.740109	0.823292	2.12257	0	5.6591	53.6309	0.304067	0	3.3139	15.5248	0	0.386106	15.2567	14.6304	4.39033	20.9858	0	0	1.62498	0.533305	19.7671	1.71807	0	24.4852	17.4913
d__Bacteria;k__unclassified_d__Bacteria;p__Caldisericota;c__Caldisericia	0	0	0	0	0	0	0	0	0	0	0	0.288034	0.556346	0	0	0	0	0	0	0	0	0.107789	0	0	0	0	0	0	0	0	0	0	0	0	0.317332	0	0.434391	0.0830053	0.490125	0	0	0	0	0	0	0	0	0	0
d__Bacteria;k__unclassified_d__Bacteria;p__Calditrichota;c__Calditrichia	0	2.88432	0	0	0.157454	1.98575	0	0	0.346656	0	0	4.07489	0.583019	0	0.0591845	0	0	0	1.08051	0	0	1.09815	0.535137	2.93754	3.46078	0.111805	0	0	0	0	3.46187	0	0	0.541601	0	0	2.18794	0.221107	16.927	2.90816	0	0	0.093637	0	0	0	0.924267	0	0
d__Bacteria;k__unclassified_d__Bacteria;p__Campylobacterota;c__Desulfurellia	0	0	0	0.44335	0	0	0	0	0	0	0	0	0	0	0	0	0	0	0	0	0	0	0	0	0	0	0	0	0	0	0	0	0	0	0	0	0	0	0	0	0	0	0	2.27988	0	0	0	0	0
d__Bacteria;k__unclassified_d__Bacteria;p__Campylobacterota;c__Epsilonproteobacteria	2328.97	1889.36	717.077	763.617	626.966	267.604	1926.31	989.696	1057.32	817.397	1220.36	731.769	809.111	1162.8	633.806	1438.65	476.87	238.663	545.489	2066.59	170.725	602.302	559.243	654.879	1140.04	997.297	297.196	300.235	959.818	498.497	832.869	1192.39	597.801	1257.98	1513.25	934.666	1246.87	913.656	1660.12	1034.65	45.928	3491.7	385.092	1316.87	389.492	1635.7	1269.62	287.406	902.34
d__Bacteria;k__unclassified_d__Bacteria;p__Candidatus_Abawacabacteria;c__unclassified_p__Candidatus_Abawacabacteria	0	0	0	0	0	0	0	0	0	0	0	0	0	0	0	0	0	0	0	0	0	0	0	0	0	0	0	0	0	0	0	0	4.17976	0	0	0	0.347076	0	0	0	0	0	0	0	0	0	0.514462	0	0
d__Bacteria;k__unclassified_d__Bacteria;p__Candidatus_Absconditabacteria;c__unclassified_p__Candidatus_Absconditabacteria	0	1.20115	0.60735	0	1.08567	0	0.127032	0	0.975776	0	0	0.789344	12.1196	0.151447	1.49096	0.0944776	0	0	0.268425	0.406545	0	3.55951	0.0997562	0.787113	7.08858	0	0	0	1.15183	0	0.103445	0	8.62574	0.185907	0	0	0	0.581684	0.743107	1.29446	0	0	0.0719689	4.34263	0.231473	0.136739	0.18833	0	0.250656
d__Bacteria;k__unclassified_d__Bacteria;p__Candidatus_Abyssubacteria;c__unclassified_p__Candidatus_Abyssubacteria	0	0	0	0.183297	3.1212	0.215231	0	0	0.591319	0	0	0.179598	0.864746	0	0.299041	0.512809	0.247899	0	8.57193	0.35206	0	0	0	1.38695	0	0.0466815	0	0	0	0	1.83989	0	0.185172	0.160991	0.118201	1.88	0.451199	0	4.37515	0.261174	0	0	0.181422	0	0	0	1.28614	0	0.280343
d__Bacteria;k__unclassified_d__Bacteria;p__Candidatus_Adlerbacteria;c__unclassified_p__Candidatus_Adlerbacteria	0	0	0	0	0	0	0	0	0	0	0	0	0	0	0	0	0	0	0	0	0	0	0	0	0	0	0	0	0	0	0	0	0	0	0.88289	0	0.713882	0	0	0	0	0	0	0	0	0	0	0	0
d__Bacteria;k__unclassified_d__Bacteria;p__Candidatus_Aerophobetes;c__unclassified_p__Candidatus_Aerophobetes	0.256316	2.09793	0.302086	0.221203	4.71796	1.23945	0	0	3.66031	0	0	5.12933	9.88752	0	1.10191	0	0.0780349	0	2.86075	0	0.151227	1.93828	0.631925	0.420229	2.09984	1.60485	0.528486	0	0	0	2.21561	0	2.17918	0.319717	2.64055	0.317216	7.53033	1.19951	15.3546	5.52289	0	0	0.664038	10.425	0	0.174847	3.28367	0	6.86302
d__Bacteria;k__unclassified_d__Bacteria;p__Candidatus_Aminicenantes;c__unclassified_p__Candidatus_Aminicenantes	3.79315	37.3068	4.39069	5.89194	267.416	85.6427	10.1946	2.28751	20.1777	3.12853	23.4174	40.6918	62.2285	7.62678	26.6677	4.49856	232.261	6.01519	10.5716	24.017	1.54567	8.65674	9.32373	178.236	23.703	24.2558	9.13603	2.41009	12.1935	27.0386	17.3864	5.65076	12.4346	48.6768	33.5547	27.754	18.2541	15.5762	101.199	93.293	0.358468	1.42767	218.539	71.1374	6.00419	12.6935	13.7099	260.253	21.7235
d__Bacteria;k__unclassified_d__Bacteria;p__Candidatus_Andersenbacteria;c__unclassified_p__Candidatus_Andersenbacteria	0	0	0	0.0419243	0	0	0	0	0	0	0	0	0	0	0	0	0	0	0.0512477	0	0	0	0	0	0.410932	0	0	0	0	0	0	0	0	0	1.08861	0	0.435759	0	0	0	0	0	0	0	0	0	0	0	0
d__Bacteria;k__unclassified_d__Bacteria;p__Candidatus_Auribacterota;c__Candidatus_Auribacteria	0	0	0	0	0	0	0	0	0.0404091	0	0	0	0	0	0	0	0	0	0	0	0	0	0	0	0	0	0.304646	0	0	0	0	0	0	0	0	0	0	0	12.8004	1.2561	0	0	0	0	0	0	0	0	0
d__Bacteria;k__unclassified_d__Bacteria;p__Candidatus_Auribacterota;c__unclassified_p__Candidatus_Auribacterota	0	0.340524	0	0	0	0	0	0	0.201586	0	0	0	2.53027	0	0	0	0.136278	0	0	0	0	0	0	0.18347	0	0	0.210066	0	0	0	0	0	0	0	0	0	0.667325	0	13.1696	2.9946	0	0	0	0	0	0	0	0	0.195021
d__Bacteria;k__unclassified_d__Bacteria;p__Candidatus_Azambacteria;c__unclassified_p__Candidatus_Azambacteria	0	0	0	0	0	0	0	0	0	0	0	0	0.251555	0	0	0	0	0	0	0	0	0	0	0	0	0	0	0	0	0	0	0	0	0	0	0	0	0	0	0	0	0	0	0	0	0	0	0	0
d__Bacteria;k__unclassified_d__Bacteria;p__Candidatus_Beckwithbacteria;c__unclassified_p__Candidatus_Beckwithbacteria	0	0	0	0	0	0	0	0	0	0	0	0	1.03808	0	0	0	0	0	0.340043	0	0	0	0	0	0	0	0	0	0	0	0	0	0	0	0	0	0	0	0	0	0	0	0	0	0	0	0.270422	0	0
d__Bacteria;k__unclassified_d__Bacteria;p__Candidatus_Berkelbacteria;c__unclassified_p__Candidatus_Berkelbacteria	0	0	0	0	0	0	0	0.102231	0.0518701	0	0	0.656594	0	0	0	0	0	0	0.621585	0	0	0	0	0.272245	0	0	0	0	0	0	0	0	0.117681	0.111944	0.15449	0	0.742668	0	0	0	0	0	0	0.326865	0	0	0	0	0
d__Bacteria;k__unclassified_d__Bacteria;p__Candidatus_Binatota;c__Candidatus_Binatia	10.5559	1.95247	0	3.95205	0	0.0609504	0	0	0.734657	0	0.0536444	2.19347	1.70807	0	0	0	0.106552	0	0.0818801	0	0	0.0690097	0	0.215174	1.00369	0.258669	0	0	0	0	1.72844	0	0	0.0589846	0	0.866277	0.414824	0	0.110007	0.09483	0	0	0	1.2155	0	0	4.54185	0	0.0762407
d__Bacteria;k__unclassified_d__Bacteria;p__Candidatus_Binatota;c__unclassified_p__Candidatus_Binatota	0	0	0	0	0	0	0	0	0	0	0	0	0	0	0	0	0	0	0	0	0	0	0	0	0	0	0	0	0	0	0	0	0	0	0	0	0	0.490437	0	0	0	0	0	0	0	0	0	0	0
d__Bacteria;k__unclassified_d__Bacteria;p__Candidatus_Bipolaricaulota;c__unclassified_p__Candidatus_Bipolaricaulota	0	2.25299	0.471131	0.706571	1.35954	1.34623	0	0.125098	7.25814	0	0.546244	18.0872	2.60528	0	0.776751	0.730022	0.25833	0.182279	1.63371	0.413937	0.0461259	2.75645	0	0.508717	6.88095	0.592114	0.950136	0	0.846024	0.654532	3.58168	0.69171	2.48996	17.7185	2.14199	1.52151	9.83557	1.09761	6.2972	3.84795	0	0	2.38689	0.599969	0	0.333301	4.4441	0.953553	2.46433
d__Bacteria;k__unclassified_d__Bacteria;p__Candidatus_Blackallbacteria;c__unclassified_p__Candidatus_Blackallbacteria	0	0	0	0	0	0	0	0	0	0	0	0	0	0	0.0719498	0	0	0	0	0	0	0	0	0	0	0	0	0	0	0	0	0	0	0	0	0	0.250247	0	0.609138	0	0	0	0	0	0	0	0.229271	1.17545	0
d__Bacteria;k__unclassified_d__Bacteria;p__Candidatus_Blackburnbacteria;c__unclassified_p__Candidatus_Blackburnbacteria	0	0	0	0	0	0	0	0	0	0	0	0	0	0	0	0	0	0	0	0	0.920512	0	0	0	0	0	0	0	0	0	0	0	0	0	0	0	0	0	0.422093	0.127704	0.584459	0	0	0	0	0	0	0	0.538259
d__Bacteria;k__unclassified_d__Bacteria;p__Candidatus_Brennerbacteria;c__unclassified_p__Candidatus_Brennerbacteria	0	0	0	0	0	0	0	0	1.0861	0	0	0	0	0	0.187216	0	0	0	0	0	0	0	0	0	1.19566	0	0	0	0.193102	0.908089	0	0	0	0.42493	4.66822	0	0	0	0.194163	0	0	0	0	0	0	0	0	0	0
d__Bacteria;k__unclassified_d__Bacteria;p__Candidatus_Buchananbacteria;c__unclassified_p__Candidatus_Buchananbacteria	0	0	0	0	0	0	0	0	0	0	0	0	0	0	0.262103	0	0	0	0	0	0	0	0	0	0	0	0	0	0	0	0	0	0	0	0	0	0	0	0	0	0	5.36557	0	0	0	0	0	0	0
d__Bacteria;k__unclassified_d__Bacteria;p__Candidatus_Calescamantes;c__unclassified_p__Candidatus_Calescamantes	0	0	0	0	0	0	0	0	0	0	0.259404	0	0	0	0	0	0	0	0.395941	0	0	0	0	0	0	0	0.0880541	0	0	0	0	0	0	0	0	0.349082	0.277382	0	11.8664	4.78455	0	0	0	0.416417	0	0	1.09438	0	0
d__Bacteria;k__unclassified_d__Bacteria;p__Candidatus_Campbellbacteria;c__unclassified_p__Candidatus_Campbellbacteria	0	0	0	0	0	0	0	15.5278	0	0	0	0	0	0	0	0	0	0	0	0	0	0	0	0	0	0	0	0	0	0	0	0	0	0	0	0	0	0	0	0	0	0	0	0	0	0	0.072986	0	0
d__Bacteria;k__unclassified_d__Bacteria;p__Candidatus_Cloacimonadota;c__Candidatus_Cloacimonadia	0	0.141757	0.449263	0	0	0.182851	0	0	3.85153	0	0	3.98497	1.08745	0.24112	0	0	0.569891	0	0	0.626601	0	0.28178	0	2.10931	45.6322	0	0	0	0	0	1.32495	0	0.653395	0.0733154	0.562938	0	0	0	1.2784	0.498746	0	0	0	0.980594	0	0	1.80905	0	0.598066
d__Bacteria;k__unclassified_d__Bacteria;p__Candidatus_Cloacimonadota;c__unclassified_p__Candidatus_Cloacimonadota	3.07851	5.09868	13.0785	54.2126	7.3382	9.22253	2.86272	31.1074	38.9651	0.186739	1.46496	38.8186	69.7295	7.89951	41.963	6.2789	4.45593	0.0716095	139.9	0.153511	0.157511	17.8018	12.6935	9.34293	161.45	17.8927	3.24219	2.53074	7.48552	11.4104	49.5933	11.3954	21.3231	12.9965	12.118	25.5333	32.4108	8.87349	210.151	13.5252	0	0	15.1694	111.312	2.62673	15.1218	41.8791	2.16322	61.5369
d__Bacteria;k__unclassified_d__Bacteria;p__Candidatus_Coatesbacteria;c__unclassified_p__Candidatus_Coatesbacteria	0	0.734255	0	0	0.212809	0	0	0	0.51337	0	0	0.825179	1.12851	0	0.860025	0	0	0	0	0	0	0	0.460779	0	0	0	2.07575	0	0	0	0	0.232666	0.652231	0	0	0	0.35973	0	0.786495	1.35401	0	0	0.136066	0.29513	0	0	0	0	0.844367
d__Bacteria;k__unclassified_d__Bacteria;p__Candidatus_Collierbacteria;c__unclassified_p__Candidatus_Collierbacteria	0	0	0	0	0	0	0	0	0.0554362	0	0	0	0	0	0	0	0	0	0	0	0	0	0	0	0	0	0.0630137	0	0	0	0	0	4.87621	0	0	0	0.341921	0	0.546083	0.957783	0	0	0	0.694821	0	0	0	0	0
d__Bacteria;k__unclassified_d__Bacteria;p__Candidatus_Colwellbacteria;c__unclassified_p__Candidatus_Colwellbacteria	0	0	0	0	0	0	0	0	0	0	0	0	0	0	0	0	0	0	0	0	0	0	0	0	0	0	0	0	0	0	0	0	0	0	0	0	0	0	1.03095	0	0	0	0	0	0	0	0	0	0
d__Bacteria;k__unclassified_d__Bacteria;p__Candidatus_Cryosericota;c__Candidatus_Cryosericia	0	0.126323	0	0	0.734687	0	0	0	0.197106	0	0	0	0	0	0.203858	0	0	0	0.790949	0	0	0	0.21503	1.10122	0.594008	0.402498	0	0	0	0	1.03704	0	0.121604	0.181583	0.0978439	0.205508	0.413197	0.151284	0.528902	0.389463	0	0	0	0	0	0.128502	1.17076	0	0
d__Bacteria;k__unclassified_d__Bacteria;p__Candidatus_Curtissbacteria;c__unclassified_p__Candidatus_Curtissbacteria	0	0.109539	0	0	0.17688	0	0	0	0	0	0	0	0	0	0.128302	0	0	0	0.375372	0	0	0	0	0	0	0	0	0	0	0	0	0	0	0	0	0	0	0	1.11405	0	0	0	0	0	0	0	0.95877	0	0
d__Bacteria;k__unclassified_d__Bacteria;p__Candidatus_Dadabacteria;c__unclassified_p__Candidatus_Dadabacteria	0	0.308481	0.141091	0	0	0	0	0	0.556532	0	0	0.935264	1.58188	0	0.282265	0	2.11632	0	0.380312	0	0	0.487208	0	0.269349	0	0	0	0	0	0	0.218135	0	0	0	0.314498	0	0.151465	0.543859	8.32016	2.42445	0	0	0	0	0	0.176292	0.348644	0	0.222421
d__Bacteria;k__unclassified_d__Bacteria;p__Candidatus_Daviesbacteria;c__unclassified_p__Candidatus_Daviesbacteria	0	0	0	0	0	0	0	0	0.311221	0	0	0	1.36561	0	0	0	0	0	0	0	0	0.514657	0	0	0	0	0	0	0.242616	0	0	0	0	0.293261	0	0	0	0	0.774698	0	0.903701	0	0	0	0.271387	0	0.31482	0	0
d__Bacteria;k__unclassified_d__Bacteria;p__Candidatus_Delongbacteria;c__unclassified_p__Candidatus_Delongbacteria	0	0.23555	0	0	0.452992	1.1692	0	0.164631	0.307179	0	0	7.50893	1.7015	0	4.41105	0	0	0	1.13774	0	0	1.89207	0.0530211	0.21921	0	0	0.441035	0	0	0	19.1628	0.244912	0	1.55734	3.36733	0	0.519309	1.43533	15.8887	4.10741	0	0	0.710213	0.228559	0	0.481157	0.680066	0.151272	1.11794
d__Bacteria;k__unclassified_d__Bacteria;p__Candidatus_Desantisbacteria;c__unclassified_p__Candidatus_Desantisbacteria	0	0.222186	0	0	0.193188	0.694527	0	0	1.7776	0	0	2.45436	2.18418	0	1.49301	0	0.266758	0	0.489893	0	0	0.359454	0	0.225056	4.71746	0.513828	0.180685	0	0	0.128807	1.69027	0	0.204568	0.480647	0.151827	0.376753	0.544466	0	18.1397	2.25982	0	0	0	0.431183	0	0.335176	1.85372	0	0.358839
d__Bacteria;k__unclassified_d__Bacteria;p__Candidatus_Dormibacteraeota;c__unclassified_p__Candidatus_Dormibacteraeota	0	0	0.147172	0	2.56171	0	0	0	2.61367	0	0	0	1.1178	0	0	0.190584	0	0	0	0	0	1.40928	0	0	8.73639	0.156142	0	0	0	0	0	0.140402	0	0.13881	0.303654	0	1.13492	0	0.73715	0.372315	0	0	0	0	0	0	0	0	0.32879
d__Bacteria;k__unclassified_d__Bacteria;p__Candidatus_Doudnabacteria;c__unclassified_p__Candidatus_Doudnabacteria	0	0	0	0	0	0	0	0	0	0	0	19.8749	0	0	0	0	0	0	0	0	0	0	0	0	0	0	0	0	0	0	0	0	0	0	0	0	0	0	0	0	0	0	0	0	0	0	0	0	0
d__Bacteria;k__unclassified_d__Bacteria;p__Candidatus_Edwardsbacteria;c__unclassified_p__Candidatus_Edwardsbacteria	0	0	3.1642	0	0	0	0	0	0.129486	0	0	0	0	0	0	0	6.24178	0	0	0	0	0	0	0	0	0	0	0	0	0	0	0	0	0	0	0	0.504147	0.101952	2.43131	0.557495	0	0	1.42635	0	0.638695	0	0	0	0
d__Bacteria;k__unclassified_d__Bacteria;p__Candidatus_Eisenbacteria;c__unclassified_p__Candidatus_Eisenbacteria	0	0	0	0	1.24524	1.32693	0	0.528192	2.04639	0	0	7.22566	3.19223	0	0	0	0	0	0	0	0	4.83097	0	0	11.0177	0	0.339384	0	0	0	0.171525	0	0	0.408266	0	0	17.1935	0	15.5654	1.60122	0	0	0	0	0	0	0	0	0
d__Bacteria;k__unclassified_d__Bacteria;p__Candidatus_Eremiobacterota;c__unclassified_p__Candidatus_Eremiobacterota	0	0.125313	0	0	9.20187	2.81215	0	0	2.21208	0	0	1.26634	3.29782	0	0.246271	0	0	0	0.747367	0	0	0	0.226347	0	0	0.674503	0.364422	0	0	0	0.326405	0	0.128004	2.5063	1.08006	0	1.67337	0	14.2342	1.09015	0	0	0	0	0	0.682601	0.168744	0	0.903119
d__Bacteria;k__unclassified_d__Bacteria;p__Candidatus_Falkowbacteria;c__unclassified_p__Candidatus_Falkowbacteria	0	0	0	0	0.338334	0.186146	0	0.190149	1.59028	0	0.111391	0	2.25296	0	11.7803	0	0.110626	0	0	0	0	0.83751	0	0	0.625463	0	0	0	0	0	0.891986	0	0	0	0.119809	0	1.15114	0.641564	8.11392	1.02071	0	0	0.627621	1.94276	0	0	0	0.418815	0
d__Bacteria;k__unclassified_d__Bacteria;p__Candidatus_Fermentibacteria;c__Candidatus_Fermentibacteria_(class)	0	0	0	0	0	0	0	0	0.336194	0	0	1.36454	0.21225	0	0	3.85103	0	0	0	0	0	0	0	0	12.8971	0	0	0	0	0	0.224228	0	0	0	0	0	0	0	1.43829	0.733785	0	0	0	5.29521	0	0	0.536261	0	0
d__Bacteria;k__unclassified_d__Bacteria;p__Candidatus_Fermentibacteria;c__unclassified_p__Candidatus_Fermentibacteria	0	0.0779308	0	0.234112	0	0	0	0.189203	0.370573	0	0	0.990794	0.549863	0	0.0912796	0	0	0	2.27267	1.98345	0	0.242392	0	0.881749	0.226834	0	0.372001	0	0.164499	0	0	0	0.108899	0.358992	0.49753	1.59813	1.25706	0.0933293	16.9868	5.52509	0	0	0.360727	0.581356	0	0	0	0	0.133895
d__Bacteria;k__unclassified_d__Bacteria;p__Candidatus_Fervidibacteria;c__unclassified_p__Candidatus_Fervidibacteria	0	0	0	0	0	0	0	0.132048	0.794189	0	0	0	0.572737	0	0	0	0	0	0	0	0	0	0	0	0.601666	0	0	0	0	0	0.585939	0	0	0	0	0	0	0	1.44529	1.48178	0	0	0	0	0	0	2.10865	0	0
d__Bacteria;k__unclassified_d__Bacteria;p__Candidatus_Firestonebacteria;c__unclassified_p__Candidatus_Firestonebacteria	0	0	0	0	0	0	0	0	2.09388	0	0	0	2.72895	0	0	0	0	0	0	0	0	0.371973	0	0	2.60018	0	0.120026	0	0	0	0.17527	0	0	3.48235	0	0	3.28896	0.0848832	11.4179	2.65256	0	0	0	0	0.55414	0	0	0	0
d__Bacteria;k__unclassified_d__Bacteria;p__Candidatus_Fischerbacteria;c__unclassified_p__Candidatus_Fischerbacteria	0	0	0	1.2023	0	0	0	0	0	0	0	0.443559	0	0	0	0	0	0	0	0	0	0	0	0	0	0	0	0	0	0	0.777469	0	0	0	0	0	0.055745	0	0	0	0	0	0	0	0	0	0	0	0
d__Bacteria;k__unclassified_d__Bacteria;p__Candidatus_Fraserbacteria;c__unclassified_p__Candidatus_Fraserbacteria	0	0	0	0	0	0	0	0	0.107513	0	0	0	0	0	0.111195	0	0	0	0	0	0	0	0	0	0.171844	0	0	0	0	0	0	0	0	0	0	0	0.139532	0	0.235349	0.46438	0	0	0	0	0	0	0	0	0.978653
d__Bacteria;k__unclassified_d__Bacteria;p__Candidatus_Giovannonibacteria;c__unclassified_p__Candidatus_Giovannonibacteria	0	0	0	0	0.24321	0	0	0	0.253253	0	0	0.653083	0	0	0.163814	0	0	0	0	0	0	0	0	0	0.253163	0	0	0	0	0	0.429271	0	0	0	0	0	0.20556	0	0	0	0	0	0	0	0	0	0	0	0
d__Bacteria;k__unclassified_d__Bacteria;p__Candidatus_Glassbacteria;c__unclassified_p__Candidatus_Glassbacteria	0	0	0	0	0	0	0	0	0	0	0	0	0.184565	0	0	0	0	0	0	0	0	0.0882623	1.07666	0	16.3345	0	0	0	0	0	0.741659	0	0	0	0	0.135548	0.288975	0.135936	3.29935	0.589405	0	0	0.378619	0.323387	0	0	0.605931	0	0.780086
d__Bacteria;k__unclassified_d__Bacteria;p__Candidatus_Goldbacteria;c__unclassified_p__Candidatus_Goldbacteria	0	0.125313	0	0	0.898905	0	0.231971	0	2.1596	0	0	0	13.9981	0.227641	0	0.242942	0	0	0	0.0840093	0	5.58075	0	0	0	0.199038	0	0	0	0.19958	0	0	0	1.44846	0	0.316559	1.95714	0	3.29575	0.153245	0	0	0.108177	0	0	0	0	0.195601	0.215304
d__Bacteria;k__unclassified_d__Bacteria;p__Candidatus_Gottesmanbacteria;c__unclassified_p__Candidatus_Gottesmanbacteria	0	0	0	0	0.8931	1.1479	0	0	2.60064	0	0	2.67821	0.49649	0	0	0	0	0	0	0	0	0	1.47126	0	1.94368	0	0	0	0	0	0	0	0	0	0	0.429489	0	0	0	0	0	0	0.0978454	0	0	0	0	0	9.41605
d__Bacteria;k__unclassified_d__Bacteria;p__Candidatus_Gracilibacteria;c__unclassified_p__Candidatus_Gracilibacteria	0.416711	0.178678	0	0.0899062	0.103572	2.65181	0.0710026	0.0723001	0.286522	0	0	0.23218	5.3737	0.0696773	0.226575	0.16812	0.419062	0.702822	0.548852	0	0.145012	2.66529	1.70246	2.7765	0.311586	0.0688685	0	0	0.143909	1.41062	3.49895	0	0	0.0791694	0.200896	9.31718	0.617559	0.0713277	7.66828	0.517625	0	0	0.0662224	0.115583	0.791333	1.31022	1.957	0.864061	0.511653
d__Bacteria;k__unclassified_d__Bacteria;p__Candidatus_Gribaldobacteria;c__unclassified_p__Candidatus_Gribaldobacteria	0	0	0	0	0	0	0	0	0.115192	0	0	0	0	0	0	0	0	0	0	0	0	0	0	0	0	0	0	0	0	0	0	0	0	0.135205	0	0	0.298996	0	0	0	0	0	0	0	0	0	0.273934	0	0
d__Bacteria;k__unclassified_d__Bacteria;p__Candidatus_Handelsmanbacteria;c__unclassified_p__Candidatus_Handelsmanbacteria	0	0	0	0	0	0.306106	0	0	1.49321	0	0	0	0.377333	0	0	0	0	0	0.814188	0	0	0.175887	0	0	0.420064	0	0.181989	0	0	0	0.217347	0	0	0	1.20177	0	0.463655	0	3.52869	0.90467	0	0	0	1.84569	0	0.616066	0.456887	0	0
d__Bacteria;k__unclassified_d__Bacteria;p__Candidatus_Harrisonbacteria;c__unclassified_p__Candidatus_Harrisonbacteria	0	0	0	0	0	0	0	0	0	0	0	0	0	0	0	0	0	0	0	0	0	0	0	0	0	0	0	0	0	0	0	0	0	0	0	0	0	0	0	0	0	0	0	0	0	0	0	0	0
d__Bacteria;k__unclassified_d__Bacteria;p__Candidatus_Hinthialibacterota;c__unclassified_p__Candidatus_Hinthialibacterota	0	0.168431	2.28602	2.54251	2.05029	0	0.875329	0	1.94836	0	4.88683	2.74041	0	0.591133	0.197282	0	1.10273	0	2.93796	0	0	4.45298	0	0.816735	0.21811	0.194757	1.08411	0	0.499172	1.36702	0.470172	0.175125	0.342012	0	1.03074	17.9349	4.09528	2.10852	0	1.94711	0	0	0	5.22983	5.23514	2.48005	7.13143	1.14836	0
d__Bacteria;k__unclassified_d__Bacteria;p__Candidatus_Hydrogenedentes;c__unclassified_p__Candidatus_Hydrogenedentes	2.39489	4.10609	12.3534	4.10147	9.56624	6.91001	6.91927	18.6351	51.8976	43.2399	1.65965	22.944	40.7027	0.331564	1.548	5.37975	3.14005	87.1266	2.32735	32.1039	0.152315	6.90212	11.8211	22.7478	152.791	0.8824	23.2189	0.154448	3.62592	2.10169	57.897	1.86168	14.1866	18.9938	10.6777	11.3549	49.5184	9.65853	165.97	39.3929	0	0	9.07928	5.10625	1.21831	3.85339	31.0685	1.04723	13.6147
d__Bacteria;k__unclassified_d__Bacteria;p__Candidatus_Hydrothermae;c__unclassified_p__Candidatus_Hydrothermae	0	0.156641	0	0	0.136198	0.15894	0	0	0.177396	0	0	0	0.385315	0	0.091736	0	0	0	0	0	0	0.374776	0	0	0	0	0	0	0	0	0.254714	0	0	0	0	0	0	0.32067	4.93128	0.54422	0	0	0.221055	0.584585	0	0	0	0	0.26913
d__Bacteria;k__unclassified_d__Bacteria;p__Candidatus_Jacksonbacteria;c__unclassified_p__Candidatus_Jacksonbacteria	0	0	0	0	0	0	0	0	0	0.252725	0	0	0	0	7.03934	0	0	0	0	0	0	0.175255	0	0	0	0.912137	0	0	0	0	0	0	0	0.149795	0	0	0	0	0	0	0	0	0	0.218694	0	0	0	0	0
d__Bacteria;k__unclassified_d__Bacteria;p__Candidatus_Jorgensenbacteria;c__unclassified_p__Candidatus_Jorgensenbacteria	0	0	0	0	0	0	0	0	0	0	0	0	0	0	0	0	0	0	0	0	0	0	0	0	0	0	0	0	0	0	0	0	0	0	0	0	0	0	1.88507	0	0	0	0	0	0	0	0	0	0
d__Bacteria;k__unclassified_d__Bacteria;p__Candidatus_Kaiserbacteria;c__unclassified_p__Candidatus_Kaiserbacteria	0	0	0	0	0	0	0	0	0	0	0	0	0	0	6.11573	0	0	0	0	0	0	0	0	0	0	0	0	0	0	0	0.147562	0	0	0	0	0	0	0	0	2.01246	0	0	0	0.223518	0	0	0	0	0
d__Bacteria;k__unclassified_d__Bacteria;p__Candidatus_Kapabacteria;c__unclassified_p__Candidatus_Kapabacteria	0	0.0715256	0	0	0.790459	0	0	11.7609	0.583862	0	0	6.94525	1.7651	0	0.167554	0	0	0	0	0	0	0.248576	2.43456	0	2.30122	0	0	0	0	0	0.733291	0	0	0.918042	0	0	1.32878	0	3.19773	0.0874687	0	0	0.0494786	0	0	0	0.372399	0	0.12289
d__Bacteria;k__unclassified_d__Bacteria;p__Candidatus_Kerfeldbacteria;c__unclassified_p__Candidatus_Kerfeldbacteria	0	0.0494136	0	0	6.76874	0	0	0	0.298144	0	0	0	1.0987	0	0	0	0	0	0	0	0	0.243604	0	0	0	0	0	0	0	0	0.746447	0	0	0.256081	0.147999	0	0	0	0.430946	5.11062	0	0	0	0	0	0	0.257231	0	0
d__Bacteria;k__unclassified_d__Bacteria;p__Candidatus_Komeilibacteria;c__unclassified_p__Candidatus_Komeilibacteria	0	0	0	0	0.302662	0.439621	0	0	0	0	0	0	0.292758	0	0	0	0	0	0	0	0	0	0	0	0	0	0	0	0	0	2.98891	0	0	0	0	0	0	0	0	0	0	0	0	0	0	0	0	0	0
d__Bacteria;k__unclassified_d__Bacteria;p__Candidatus_Krumholzibacteriota;c__Candidatus_Krumholzibacteria	0	0	0	0	0	0	0	0	0.136458	0	0	0.864103	0	0	0	0	0	0	0	0	0	0	0	0	0.89229	0	0	0	0	0	0.831211	0.370151	0	0	0	0	0.261622	0	4.26417	0	0	0	0	0	0	0	0.19899	0	0
d__Bacteria;k__unclassified_d__Bacteria;p__Candidatus_Krumholzibacteriota;c__unclassified_p__Candidatus_Krumholzibacteriota	0	0	0	0	0	0	0	0	0	0	0	0	0.11473	0	0	0	0	0	0	0	0	0	0	0	0	0	0	0	0	0	0	0	0	0	0	0	0	0	0	0	0	0	0	0	0	0	0	0	0
d__Bacteria;k__unclassified_d__Bacteria;p__Candidatus_Kryptonia;c__unclassified_p__Candidatus_Kryptonia	0	0.152079	0	0	0.354493	0	0	0	0.130438	0	0	0	4.61263	0	0.178128	0	0	0	0	0	0	0	0	1.58255	3.21198	0	0.474456	0	0	0	0.928083	0	0	0	0.239618	0	0	0.522544	1.9119	2.69565	12.2736	0	0.169092	0	0	0.145111	0	0	1.04516
d__Bacteria;k__unclassified_d__Bacteria;p__Candidatus_Kuenenbacteria;c__unclassified_p__Candidatus_Kuenenbacteria	0	0	0	0	0	0	0	0	0.316574	0	0	0	0	0	0.092197	0	0	0	0	0	0	0	0	0.12723	1.42484	0	0	0	0	0	0.100846	0	0	0	0	0	0	0	0	0	0	0	0	0	0	0	0	0	0
d__Bacteria;k__unclassified_d__Bacteria;p__Candidatus_Latescibacteria;c__unclassified_p__Candidatus_Latescibacteria	2.04403	0.708978	0.136576	0.582098	5.27349	5.25164	0	1.58771	20.6375	1.72507	0	18.1557	11.7033	0.57266	1.13816	0.48015	3.79554	0	5.04312	0	0.0947283	4.10567	2.90021	3.72329	35.4965	1.4065	1.35115	0	0.504433	0	18.1421	0	5.16078	7.57824	9.33462	1.02075	12.2577	1.73199	72.627	16.0659	0	2.17178	1.4851	5.36857	0	4.89864	8.01049	0	11.4378
d__Bacteria;k__unclassified_d__Bacteria;p__Candidatus_Levybacteria;c__unclassified_p__Candidatus_Levybacteria	0	0.835419	0.279869	0	0	0.507047	0	0	0	0	0	0	0.339599	0	0	0.181211	0	0	0	0	0	0	0	0.622593	0	0	0.330564	0	0.155115	0	0	0	0	2.77621	0	0	0	0	0.397386	0	0	0	0.142758	0	0	0	0	0.145899	0
d__Bacteria;k__unclassified_d__Bacteria;p__Candidatus_Lindowbacteria;c__unclassified_p__Candidatus_Lindowbacteria	0	0	0	0	0	0	0	0	0	0	0	0	0.27387	0	0.141132	0	0	0	0	0	0	0	0	0	0	0	0	0	0	0	0	0	0	0	0	0	0	0	0	0.154481	0	0	0	0	0	0	0	0	0
d__Bacteria;k__unclassified_d__Bacteria;p__Candidatus_Liptonbacteria;c__unclassified_p__Candidatus_Liptonbacteria	0	0	0	0	0	0	0	0	0	0	0	0	0	0	0	0	0	0	0	0	0	0	0	0	0	0	0	0	0	0	0	0	0	0	0	0	0	0	0	0	0	0	0	0	0	0	0	0	0
d__Bacteria;k__unclassified_d__Bacteria;p__Candidatus_Magasanikbacteria;c__unclassified_p__Candidatus_Magasanikbacteria	1.15363	0.210157	0.838064	1.24449	0.573464	0	0.39313	0.200157	1.33479	0	0.398662	6.8552	1.12289	0.578688	0.244629	0.232713	0.197962	2.74378	0.605329	0	0	2.02684	0.179746	4.32272	62.7042	3.02913	0	0	0.11539	0	2.01029	0	0.736084	3.76464	0.556166	0	0.242344	1.35168	12.4028	7.10005	0	0	0.106198	2.04916	0.222823	0	0.479262	0.166352	27.4909
d__Bacteria;k__unclassified_d__Bacteria;p__Candidatus_Margulisiibacteriota;c__Candidatus_Marinamargulisbacteria	0	0	0	0	0	0	0	0	0	0	0	0.869847	0	0	0	0.0965404	0	0	0	0	0	0	0.110272	0	6.13939	0	0	0	0	0	0.171525	0	0	0	0	0	0	0	1.99694	0	0	0	0.760545	0	0	0	0	0	0
d__Bacteria;k__unclassified_d__Bacteria;p__Candidatus_Margulisiibacteriota;c__Candidatus_Termititenacia	0	0	0	0	0	0.0629945	0	0	0.300671	0	0	0	0.0172561	0	13.1892	0	0	0	0	0	0	0	0	0	0	0	0	0	0	0	1.22368	0	0	0	0	0	0	0	3.03976	0	0	0	0.276452	0	0	0	0	0	0
d__Bacteria;k__unclassified_d__Bacteria;p__Candidatus_Margulisiibacteriota;c__unclassified_p__Candidatus_Margulisiibacteriota	0	1.53046	0.024079	0.207704	4.43475	0.983516	0	0.187736	21.2056	0	0	12.4044	5.23064	0	77.6925	0.0311816	0	0	2.01343	0	0	5.18441	1.02236	0.291021	19.3368	0.896655	0.204303	0	0.924892	0	4.606	0.0705049	0.557768	27.263	9.01357	0	72.6912	0.0961021	10.8091	1.40383	0	0	0.0245649	11.9338	0	9.30625	6.31753	0	3.22339
d__Bacteria;k__unclassified_d__Bacteria;p__Candidatus_Marinimicrobia;c__unclassified_p__Candidatus_Marinimicrobia	0.290602	3.588	0.874717	22.5682	12.3357	2.06749	16.84	0.244573	14.7146	2.46518	10.4207	18.1501	12.9108	0.642987	3.62854	19.4645	16.688	13.3799	24.6979	5.22115	184.684	8.05805	141.082	0.703792	14.2994	2.71794	28.6087	0	2.49237	0.324318	22.5366	0.857191	11.2426	0.873056	10.1894	13.9869	8.08786	5.72282	81.301	17.6605	60.3264	16.3582	0.830967	13.5185	144.256	42.3361	2.90351	0.953755	2.14391
d__Bacteria;k__unclassified_d__Bacteria;p__Candidatus_Mcinerneyibacteriota;c__Candidatus_Mcinerneyibacteria	0	0	0	0	0	0	0	0	0	0	0	0	0	0	0	0	0	0	0	0	0	0	0	0	0	0	0	0	0	0	0	0	0	0	0	0	0	0	0	0	0	0	0	0	0	0	0	0	0
d__Bacteria;k__unclassified_d__Bacteria;p__Candidatus_Mcinerneyibacteriota;c__unclassified_p__Candidatus_Mcinerneyibacteriota	0	0	0	0	0	0.314653	0	0	0	0	0	0	0	0	0.558798	0	0	0	0	0	0	0.194883	0	0	0	0	0	0	0	0	0	0	0.11111	0	0	0	0	0	1.55635	0.194474	0	0	0	0	0	0	0	0	0
d__Bacteria;k__unclassified_d__Bacteria;p__Candidatus_Melainabacteria;c__unclassified_p__Candidatus_Melainabacteria	50.7766	1217.87	65.3853	92.0901	45.5155	74.6132	98.6336	26.3526	114.143	7.76241	172.406	192.441	1091.82	101.096	131.488	71.3857	26.2081	232.492	67.1082	121.698	5.57606	34.74	67.0831	89.1853	94.6738	190.547	97.7119	3.12127	237.813	116.702	159.822	430.834	174.857	95.6355	89.912	77.16	154.915	85.1356	405.851	4145.62	1.35097	128.912	72.859	41.9034	19.999	89.6776	62.2249	172.198	178.85
d__Bacteria;k__unclassified_d__Bacteria;p__Candidatus_Microgenomates;c__unclassified_p__Candidatus_Microgenomates	0	0	0	0	0.232817	0	0	0	0	0	0	0	0.385908	0	0	0	0	0	0.936152	0	0	0	0	0	0.388415	0	0	0	0	0	0	0.0659378	0	0	0	0.10317	0	0	12.4671	0.319261	0	0	0	0	0	0	1.24995	0	0
d__Bacteria;k__unclassified_d__Bacteria;p__Candidatus_Moduliflexota;c__Candidatus_Moduliflexia	0	0.233919	0.456903	0	0.246962	0	0	13.7065	6.07129	0	0	7.10688	2.8093	0	0.111195	0.0293596	0	0	1.38396	0.898678	0	2.03573	2.965	0	6.7626	0	0.166648	0	0	0	12.9174	0	0.128757	3.19407	0.429729	0.183742	4.85513	0.19174	11.1936	2.42285	0	0	0.310861	0	0.278528	0.957173	1.26808	0	11.4082
d__Bacteria;k__unclassified_d__Bacteria;p__Candidatus_Moduliflexota;c__Candidatus_Vecturitrichia	0	0	0	0	4.37209	0	0	0	4.02211	0	1.27792	0	0.729201	0	0	0	0	0	0.430565	0	0	0.12622	0	0	9.39345	0	0.123708	0	0	0	1.11015	0	0	0.527784	0	0	1.06056	0	7.4964	1.01323	0	0	0.108853	0	0	0	1.31736	0.122756	0.504618
d__Bacteria;k__unclassified_d__Bacteria;p__Candidatus_Moranbacteria;c__unclassified_p__Candidatus_Moranbacteria	0.0711656	0.969013	0.0816841	0	0	1.09701	0	0.22877	3.05631	0	0.312956	1.16069	4.22334	0	6.17355	0.105779	0	0	1.40952	0	0.348249	0.478296	0.28867	0.855365	0.205466	0.173325	0.384178	0	0.299902	0	2.64761	0	7.06538	0	0.512968	0.356842	1.15102	0.682153	22.2572	16.2438	0	0	0.668668	1.38018	0	0.816508	2.41036	0	2.96569
d__Bacteria;k__unclassified_d__Bacteria;p__Candidatus_Muirbacteria;c__unclassified_p__Candidatus_Muirbacteria	0	0	0	0	0	0	0	0	0.136458	0	0.326491	0	0	0	0	0	0	0	0.600123	0	0	0	0	0	0	0	0	0	0	0	0.771862	0	0	0.320332	0	0.293583	0	0	0	0	0	0	0	0	0	0	0.649014	0	0
d__Bacteria;k__unclassified_d__Bacteria;p__Candidatus_Nealsonbacteria;c__unclassified_p__Candidatus_Nealsonbacteria	0	0	0.0879999	0.161954	0.0880589	0.0528445	0	0	1.27609	0	0	0.263204	4.14107	0	0	0	0	0	0.29569	0	0.169121	0.636914	0.630033	0.129508	0.439168	0	0	0	0	0	0.824813	0	0.126525	7.32532	0.151827	0.260696	4.50342	0	38.5408	0.0206419	0	0	0	1.24899	0	0.528685	0.160721	0	30.8607
d__Bacteria;k__unclassified_d__Bacteria;p__Candidatus_Niyogibacteria;c__unclassified_p__Candidatus_Niyogibacteria	0	0	0	0.161401	0	0	0	0	0	0	0	1.79713	0	0	0	0	0	0	0	0	0	0	0	0	0	0	0	0	0	0	0.145423	0	0	0	0	0	0	0	0	0	0	0	0	0	20.1567	0	0	0	0
d__Bacteria;k__unclassified_d__Bacteria;p__Candidatus_Nomurabacteria;c__unclassified_p__Candidatus_Nomurabacteria	0	4.34365	1.09849	1.12428	31.1682	1.3781	0	5.79542	44.2719	0.526932	0	57.1026	24.7715	0	1.5703	2.49086	0.17968	0.171373	20.6703	0	1.25351	25.4895	2.16743	0.356603	129.952	8.07421	0.488761	2.05101	2.22426	0	30.7077	1.05297	5.07107	39.1431	38.74	1.24368	62.9386	5.15265	31.5455	10.8956	0	0	4.51593	52.9345	0	5.12824	22.2919	0	5.002
d__Bacteria;k__unclassified_d__Bacteria;p__Candidatus_Omnitrophota;c__unclassified_p__Candidatus_Omnitrophota	2.77185	3.32959	5.95595	0.273965	2.1996	1.03111	1.59185	0.573596	17.3005	10.7821	2.38531	49.1874	23.1085	0.569986	10.7745	4.41428	1.2583	10.2333	5.68653	0.908393	0.136552	4.14736	4.90823	4.6031	10.7972	13.5497	4.24139	0	0.871985	2.80755	20.4846	0.827898	8.60667	16.8783	6.67931	7.19969	17.9267	4.49706	259.935	83.3685	0	0.28957	1.45694	11.9373	0.209586	4.09743	15.8879	0.874256	5.65509
d__Bacteria;k__unclassified_d__Bacteria;p__Candidatus_Pacebacteria;c__unclassified_p__Candidatus_Pacebacteria	0	7.65275	1.53339	7.2598	3.11093	9.27125	4.26085	3.0909	12.2436	0.547692	4.1404	5.91161	19.7539	1.09838	27.039	9.87621	0.8441	0	4.64935	2.12569	0.112616	18.8959	4.58052	2.32061	3.10983	16.1855	1.14334	0.0405289	2.20712	3.86463	7.87998	2.14326	24.1216	9.99797	2.09394	6.0736	10.4087	1.80182	142.803	37.2925	0	0	7.24212	3.98733	0.0511308	2.57991	2.2467	5.58665	16.8898
d__Bacteria;k__unclassified_d__Bacteria;p__Candidatus_Parcubacteria;c__unclassified_p__Candidatus_Parcubacteria	2.00924	2.46015	5.94194	1.71966	10.8349	1.1807	1.95548	0	35.1829	0	0.775493	1.78212	3.40644	0.253061	1.72511	0.88431	0.778309	0.811575	2.67596	1.22506	0	12.8658	35.7748	0.349641	4.9312	0	3.52571	0	1.93336	0.363236	10.8754	1.24018	7.29239	0.767356	1.48373	24.6516	13.3855	0.759301	1.59663	5.05395	0	0	1.36768	2.93588	2.0206	3.77835	3.77129	1.94024	1.92895
d__Bacteria;k__unclassified_d__Bacteria;p__Candidatus_Peregrinibacteria;c__Candidatus_Peribacteria	0	0	0	0	0.392458	0	0	0	25.53	0	0	56.9812	6.49745	1.55133	1.45613	0	0.0995048	0	0	0	0.11202	0	3.07186	0	0	0	2.24049	0	0	0	6.56695	24.2145	0.112829	0	0	7.09042	2.18008	0.890737	0.848799	1.01353	0	0	0	0	0	0	4.91053	0	0.284793
d__Bacteria;k__unclassified_d__Bacteria;p__Candidatus_Peregrinibacteria;c__unclassified_p__Candidatus_Peregrinibacteria	0	0.87694	0.0895384	0	0.235202	2.13124	0	0	0.647711	0	0	7.09914	0.346379	0	0.345002	0.0772998	2.03559	0	1.4654	0	0	0.623966	0.0676668	0.177055	2.28216	1.20743	0.551478	0	0.33084	0	3.08043	1.01719	1.95162	0.910033	1.69526	0.311855	3.44407	0.295162	4.96578	1.4907	0	0	0.0608968	1.08566	0	0	1.88067	0	11.3624
d__Bacteria;k__unclassified_d__Bacteria;p__Candidatus_Poribacteria;c__unclassified_p__Candidatus_Poribacteria	0	1.90185	0.916342	0.954888	1.04904	4.65007	0	16.8943	13.6565	0	0	15.1878	17.245	0	1.47858	0.1546	0.351331	0	4.52913	0	0.101705	8.74534	1.50263	5.30624	42.5639	0.259212	1.31062	0	0.882736	0.0615654	12.008	0	5.21285	5.35287	5.10047	1.00954	21.06	2.64009	40.711	10.5627	0	0	2.47118	9.31062	0.0717565	3.7318	13.5969	0	6.74502
d__Bacteria;k__unclassified_d__Bacteria;p__Candidatus_Portnoybacteria;c__unclassified_p__Candidatus_Portnoybacteria	0	0	0	0	0	0	0	0.128479	0	0	0	0	0	0	0	0	0	0	0	0	0	0	0	0	0	0	0	0	0	0	0	0	0	0	0	0	0	0	0	0	0	0	0	0	0	0	0	0	0
d__Bacteria;k__unclassified_d__Bacteria;p__Candidatus_Pyropristinus;c__unclassified_p__Candidatus_Pyropristinus	0	0	0	0.0872521	0.0502575	0	0	0	0	0	0	0.0563314	0.0313284	0	0.0338509	0	0	0	0.106656	0	0	0.224727	0	0	0.261571	0	0	0	0.0349152	0	0.11108	0	0	0.0384162	0.0649886	0.0470166	0	0	0.0358234	0	0	0	0.0321337	0.224343	0	0	0.0389169	0	0
d__Bacteria;k__unclassified_d__Bacteria;p__Candidatus_Ratteibacteria;c__unclassified_p__Candidatus_Ratteibacteria	0	0	0	0.227359	0	0	0	0	0	0	0	0	0.0597886	0	0.282265	0	0	0	0	0	0	0.0936939	0.0744335	0	0.590715	0	0.331733	0	0	0	0.237734	0	0	0	0	0	0.368363	0	9.89232	4.01474	0	0	0.0669865	0	0	0	0.202817	0	0
d__Bacteria;k__unclassified_d__Bacteria;p__Candidatus_Raymondbacteria;c__unclassified_p__Candidatus_Raymondbacteria	0	0	0.0397948	0	0	0	0	0	0	0	0	0	0.0870768	0	0	0	0.174133	0	0	0	0	0	0	0	15.7304	0	0.219397	0	0	0	0	0	0	0	0	0	0	0.437277	3.67955	2.08	0	0	0	0	0	0	0	0	0
d__Bacteria;k__unclassified_d__Bacteria;p__Candidatus_Riflebacteria;c__unclassified_p__Candidatus_Riflebacteria	14.2051	3.49241	3.55757	5.7175	0.516585	0.497896	0.755884	1.20517	5.08668	0	0	10.3369	29.3514	0.646769	4.82872	0.272935	0.740803	0.23589	1.9506	0.480983	15.4251	1.24567	1.21526	0.757689	13.423	1.55136	2.2752	2.68921	0.19208	1.0232	17.7709	0.458778	4.80987	5.32022	2.67761	1.48067	4.99752	3.08823	40.3709	6.99796	0	11.517	1.60654	4.34492	0	1.16352	9.91721	0	6.91702
d__Bacteria;k__unclassified_d__Bacteria;p__Candidatus_Roizmanbacteria;c__unclassified_p__Candidatus_Roizmanbacteria	0	0.207472	0	0	0	0	0	0	0	0	0	0	0.95723	0	0.0804702	0.279845	0	0.145295	0	0	0	0.0780782	0.218365	0.503022	0	0	0.98845	0	0	0	0	0	0	6.88562	0	0.65341	3.67365	0.248466	1.19328	0.0619924	0	0	0.387033	0.220278	0	0	0	0	0.178232
d__Bacteria;k__unclassified_d__Bacteria;p__Candidatus_Rokubacteria;c__unclassified_p__Candidatus_Rokubacteria	33.6345	12.4342	3.30714	8.03699	1.82638	0.395154	5.37724	30.0573	8.66473	7.90857	7.60698	25.1663	6.19201	3.26206	4.64161	7.73214	0.257788	2.72941	2.45077	2.14554	0	3.54324	2.59766	0.782087	48.7428	0.872935	0	0	6.63827	1.33123	16.7709	4.26352	3.54452	0.436054	1.0143	2.69863	10.7543	2.97318	18.188	3.78081	0	0	1.11622	4.50176	2.65987	7.56185	12.1911	0.711235	8.40115
d__Bacteria;k__unclassified_d__Bacteria;p__Candidatus_Ryanbacteria;c__unclassified_p__Candidatus_Ryanbacteria	0	0	0	0	0	0	0	0	0.466831	0	0	0	0	0	0	0	0	0	0	0	0	0	0	0	0	0	0	0	0	0	0	0	0	0	0.231736	0	0	0	0	0	0	0	0	0	0	0	0	0	0
d__Bacteria;k__unclassified_d__Bacteria;p__Candidatus_Saccharibacteria;c__Candidatus_Nanoperiomorbia	0	0	0	0	0	0	0	0	0	0	0.141317	0	0	0	0	0	0	0.748159	0	0	0	0	0.288846	0	0	0	0	0	0	0	0	0	0	0	0	0	0	0	0	0	0	0	0	0	0	0	0	0	0
d__Bacteria;k__unclassified_d__Bacteria;p__Candidatus_Saccharibacteria;c__Candidatus_Nanosyncoccalia	0	6.26815	1.89805	0.623618	0.032351	0.517086	0.183075	0	0.14783	1.51031	5.56685	0.64609	7.55262	3.54474	0.163814	0	0.333127	6.56265	3.5033	0.486252	6.94394	2.75478	26.9455	0.459906	9.02738	2.30593	4.32159	0.424673	1.26588	0	0.654875	0.0662058	3.07175	1.25882	0	0.820965	1.54689	0.538458	1.95399	2.24208	0.744435	0.837784	3.68684	54.8112	0.77935	4.66388	3.08024	0	1.07858
d__Bacteria;k__unclassified_d__Bacteria;p__Candidatus_Saccharibacteria;c__Candidatus_Saccharimonadia	6.47388	16.3119	23.1774	56.4631	45.5591	20.2609	13.2662	0	15.6253	250.536	79.5191	13.1543	44.2941	66.0426	0.830285	1.03405	6.34166	163.304	27.5114	13.9506	892.176	7.82046	142.381	14.4202	43.9316	53.0941	4.9187	4.95484	9.6217	8.18823	37.684	11.2424	7.11102	26.5224	1.15146	10.8904	42.5587	23.0829	14.5481	4.17242	39.249	24.3004	3.95742	126.282	27.3219	19.8611	19.6452	4.71511	30.8318
d__Bacteria;k__unclassified_d__Bacteria;p__Candidatus_Saccharibacteria;c__unclassified_p__Candidatus_Saccharibacteria	4.10231	12.5472	10.7884	31.4417	69.8689	23.3401	6.94657	1.90566	30.2808	71.7438	29.559	93.9984	151.911	5.9991	9.97928	4.02325	4.49546	389.558	41.6275	4.39404	278.26	14.7123	89.7119	14.4707	122.835	29.9988	3.44136	4.69915	46.8276	5.94592	57.988	4.99608	19.3603	41.4075	11.1328	26.9709	89.4549	9.60878	118.709	31.6087	17.6374	22.6901	11.1995	157.252	37.7546	25.7503	32.6709	3.51441	78.9588
d__Bacteria;k__unclassified_d__Bacteria;p__Candidatus_Schekmanbacteria;c__unclassified_p__Candidatus_Schekmanbacteria	0	0	0	0	0	0	0	0	1.9074	0	0	1.34619	0.263255	0	0.568906	0	0	0	0.921354	0	0	0.704978	0.086012	0.499658	0	0	0	0	0	0	0.347338	0.125282	0.185498	0.0367223	0	0	0.911553	0	3.37635	0.44548	0	0	0.135012	0	0	0	2.92586	0	1.08203
d__Bacteria;k__unclassified_d__Bacteria;p__Candidatus_Shapirobacteria;c__unclassified_p__Candidatus_Shapirobacteria	0	0	0	0	0	0	0	0	0	0	0	0	0.61887	0	0	0	0	0	0.189532	0	0	0	0	0	0	0	0	0	0	0	0	0.160196	0	0	0	0	0.447043	0	2.33502	0.659867	0	0	0	0	0	0	0	0	0.0882392
d__Bacteria;k__unclassified_d__Bacteria;p__Candidatus_Spechtbacteria;c__unclassified_p__Candidatus_Spechtbacteria	0	0	0	0	0	0	0	0	0	0	0	0	0	0	0	0	0	0	0	0	0	0	0	0	0	0	0	0	0	0	0	0	0	0	0	0	0	0	0	0	0	0	0	0	0	0	0	0	0
d__Bacteria;k__unclassified_d__Bacteria;p__Candidatus_Staskawiczbacteria;c__unclassified_p__Candidatus_Staskawiczbacteria	0	0	0.116136	0	0	0	0	0	0	0.101528	0	0	0	0	0	0	0	0	0	0	0.691888	0	0	23.5981	0	0	0	0	0	0	6.00791	0	0	0	0	0	0	0	0	0	0	0	0	0.206792	0	0	0	0.693493	0
d__Bacteria;k__unclassified_d__Bacteria;p__Candidatus_Sumerlaeota;c__Candidatus_Sumerlaeia	0	3.79915	0.437743	0.151573	1.40388	1.71126	0	0.117015	1.87653	0	0.121388	1.52634	3.42056	0	1.45646	0	0.366484	0	1.02776	0	0	2.0614	0.484881	0.1623	5.31197	0.580527	0.163669	0	1.51392	0.232843	5.04458	0	0.222041	0.50812	2.20673	0.398391	1.3879	1.00346	5.28793	3.08824	0	0	0.597854	0.779446	0	0	0.557344	0	0.120147
d__Bacteria;k__unclassified_d__Bacteria;p__Candidatus_Sumerlaeota;c__unclassified_p__Candidatus_Sumerlaeota	0	12.6496	0.834048	6.70704	21.6661	0.678622	5.75321	0.208383	7.43859	0.0492	0.996656	13.151	9.74485	0.115616	0.350186	0.940755	0	0	1.87809	0.850742	0.141145	2.91147	3.71893	16.4158	7.56216	0.179188	0.293817	0	0.302915	0.356114	21.0051	0	4.52259	3.7857	6.80437	0.649556	10.6433	0.583609	42.9643	11.0708	0	0	1.26195	1.12935	0	1.96662	16.275	0	16.3735
d__Bacteria;k__unclassified_d__Bacteria;p__Candidatus_Sungbacteria;c__unclassified_p__Candidatus_Sungbacteria	0	0	0	0.214957	0	0	0	0	0	0	0	0	0	0	0	0	0	0	0.525521	0	0	0	0	0	0	0	0	0	0	0	0	0	0	0	0	0	0	0	0	0	0	0	0	0	0	0	0.191754	0	0
d__Bacteria;k__unclassified_d__Bacteria;p__Candidatus_Taylorbacteria;c__unclassified_p__Candidatus_Taylorbacteria	0	0	0.471602	0	0	0	0	0	0	0	0	0	2.22402	0	0	0	0	0	0.361296	5.72932	0	0	0	0.419649	0.354429	0	0	0	0	0	0	0	0	0	0.220149	0	0.287784	0	2.35999	0	0	0	0	0	0	0	0	0	2.23036
d__Bacteria;k__unclassified_d__Bacteria;p__Candidatus_Tectomicrobia;c__unclassified_p__Candidatus_Tectomicrobia	8.35894	1.50446	0.21826	2.58273	0.260251	0	0	0.797829	2.28616	0	0.0713238	4.25808	0.583716	0	0.265398	0	0	0	0.43546	0	0.108573	1.26211	0.409581	0.0953627	0	0	0	0	0.0356385	0	0.902918	0	0	0.039212	0	0.191962	1.36722	0.0706561	3.23515	1.85461	0	0	0	0.343485	0	0	3.33674	0	0.471618
d__Bacteria;k__unclassified_d__Bacteria;p__Candidatus_Terrybacteria;c__unclassified_p__Candidatus_Terrybacteria	0	0	0	0	0	0	0	0	0	0	0	0	0.26123	0	0	0	0	0	0	0	0	0	0.297734	0	0	0	0	0	0	0	0	0	0	0	0	0.392046	0	0	0	0	0	0	0	0	0	0	0	0	0
d__Bacteria;k__unclassified_d__Bacteria;p__Candidatus_Uhrbacteria;c__unclassified_p__Candidatus_Uhrbacteria	0	1.26443	0.188641	0.261274	0.133527	0.454114	0.205205	0	1.5961	0.225184	0.191277	1.19619	1.2319	0	8.65586	0.122142	0	0	0.6948	0	3.04925	0.945102	0.925201	0	0.272638	0	1.76976	0	0.104553	0	0.73537	0	1.52971	17.9602	0	0.490058	3.66085	1.34604	71.8691	21.4971	0	0.11324	0.254255	1.01483	0	0.117852	0	0	0.388168
d__Bacteria;k__unclassified_d__Bacteria;p__Candidatus_Vogelbacteria;c__unclassified_p__Candidatus_Vogelbacteria	0	0	0	0	0	0	0	0	0	0	0	0	0	0	0	0	0	0	0	0	0	0	0	0	0	0	0	0	0	0	0	0	0	0	0	0	0	0	12.8354	0	0	0	0	0	0	0	0	0	0
d__Bacteria;k__unclassified_d__Bacteria;p__Candidatus_Wallbacteria;c__unclassified_p__Candidatus_Wallbacteria	0.256063	0	0	0	0.0740205	0	0	0.723394	0.781748	0	0	4.51036	1.38284	0	0	0	0	0	0	0	0	0.0661968	0.0525889	0	0.264994	0	0.0692934	0	0	0	0.381736	0	0.118961	0	0.885513	0	0.889766	0	3.66205	1.58716	0	0	0	0	0	0.398716	0	0	0
d__Bacteria;k__unclassified_d__Bacteria;p__Candidatus_Wildermuthbacteria;c__unclassified_p__Candidatus_Wildermuthbacteria	0	0	0	0	0	0	0	0	0	0	0	0	0	0	0	0	0	0	0	0	0	0	0	0	0	0	0	0	0	0	0	0	0	0	0	0	0	0	0	0	0	0	0	0	0	0	0	0	0
d__Bacteria;k__unclassified_d__Bacteria;p__Candidatus_Wirthbacteria;c__unclassified_p__Candidatus_Wirthbacteria	0	0	0	0	0	0	0	0	0.0727032	0	0	0	0	0	0	0	0	0	0	0	0	0	0	0	0	0	0	0	0	0	0	0	0	0	0	0	0	0	10.52	0	0	0	0	0	0	0	0	0	0
d__Bacteria;k__unclassified_d__Bacteria;p__Candidatus_Woesebacteria;c__unclassified_p__Candidatus_Woesebacteria	0.901275	1.64463	0.48263	1.70006	62.1118	1.06853	0.140404	0.285939	1.85023	0.132063	0.0961242	1.70771	11.5122	0.261601	0.956905	0.980495	0.565606	0	4.88744	1.99976	0	5.2097	2.01328	0.226061	3.13187	1.21797	0	0	0.279257	0.979412	0.481642	0.6582	2.58594	1.5506	0.612643	4.18395	0.155559	0.567945	3.2658	1.23791	0.655734	0	0.130951	6.20701	0	3.8758	2.30875	0.240536	2.39827
d__Bacteria;k__unclassified_d__Bacteria;p__Candidatus_Wolfebacteria;c__unclassified_p__Candidatus_Wolfebacteria	0	0	0	0	0	0	0	0	0	0	0	2.3813	0	0	0.793645	0	0.0478535	0	0	0	0	0	1.71263	0	1.44297	0	0	0	0	0	0	0	0	0	0	0	0	0	0	0	0	0	0	0	0.733097	0	0	0	0
d__Bacteria;k__unclassified_d__Bacteria;p__Candidatus_Woykebacteria;c__unclassified_p__Candidatus_Woykebacteria	0	0	0	0	1.00887	0	0	0	0	0	0	16.7835	0	0	0	0	0	0	0	0	0	0	0	0	0	0	0	0	0	0	0	0	0	0	0	0	0	0	0	1.26958	0	0	0	0.734907	0	0	0	0	0
d__Bacteria;k__unclassified_d__Bacteria;p__Candidatus_Yanofskybacteria;c__unclassified_p__Candidatus_Yanofskybacteria	0	0	0	0	0	0	0	0	0.262809	0	0	0	2.78152	0	0	0	0	0	0.283369	0	0	0	0	0	0	0	0	0	0	0	0.133789	0	0	0.925403	0.172666	0	0	0	0	0	0	0	0	0	0	0	0.206794	0	0
d__Bacteria;k__unclassified_d__Bacteria;p__Candidatus_Yonathbacteria;c__unclassified_p__Candidatus_Yonathbacteria	0	0	0	0	0	0	0	0	0	0	0	0	0	0	0	0	0	0	0	0	0	0	0	0	0	0	0	0	0	0	0	0	0	0	0	0	0	0	0	0	0	0	0	0	0	0	0	0	0
d__Bacteria;k__unclassified_d__Bacteria;p__Candidatus_Zambryskibacteria;c__unclassified_p__Candidatus_Zambryskibacteria	0	0	0	0.262726	0	0	0	0	0	0	0	0	0	0	0	0	0	0	0	0	0	0	0	0	0	0	0	0	0	0	0	0	0	0	0	0.283144	0	0	0	0.212841	0	0	0	0	0	0	0	0	0
d__Bacteria;k__unclassified_d__Bacteria;p__Chlamydiota;c__Chlamydiia	3912.6	282.896	43.0792	251.376	1099.96	768.109	212.848	403.157	181.324	193.514	322.997	195.05	395.08	222.237	566.73	1205.97	960.145	86.9647	126.387	273.725	26.4901	719.26	310.038	1114.19	91.0939	491.264	276.589	59.8202	206.013	283.767	374.014	92.834	128.834	1471.64	1610.26	222.013	305.562	457.087	349.518	1065.5	2971.52	2.65133	1024.1	83.5494	94.0723	1768.96	75.695	1935.73	106.87
d__Bacteria;k__unclassified_d__Bacteria;p__Chlorobiota;c__Chlorobiia	0	1.19573	0	0.120332	0.138624	0	0	0	0.767361	0	1.09869	5.39582	0.849108	0	0.140055	0.354255	0.0478535	0	0.210976	0	0	1.3427	0	0	0.0721484	0	1.13425	1.40165	0.0486479	0	0.530121	9.76914	1.50907	3.12588	0	0	0.868781	0	18.2754	4.33263	0	0	0.177267	0	0	4.22136	3.36562	0	0.684808
d__Bacteria;k__unclassified_d__Bacteria;p__Chloroflexota;c__Anaerolineae	15.7007	28.2035	7.03233	6.72905	91.658	35.6705	1.48267	5.05119	131.195	0.997977	4.989	173.345	132.963	0.409878	34.8545	3.9972	2.78643	0.551151	87.5639	0.299559	0.707003	16.4871	28.9316	30.2305	225.209	22.4316	7.58408	0	9.87706	0.453127	166.948	7.47398	43.1941	32.8399	41.5134	13.4864	44.0619	10.9825	172.827	37.5991	0	0	11.7984	18.5413	0.499417	33.5387	93.1932	1.16173	68.7955
d__Bacteria;k__unclassified_d__Bacteria;p__Chloroflexota;c__Ardenticatenia	0	0	0.256722	0	8.06109	0	0	11.2807	0.587483	0	0	0	0.818083	0	0	0	0	0	0	0	0	0.177813	0	0	1.13417	0	0	0	0	0	0.29297	0	0	0	0.326146	0	0	3.59077	1.69048	1.18185	0	0	0	0	0	0	0.461889	0	0
d__Bacteria;k__unclassified_d__Bacteria;p__Chloroflexota;c__Caldilineae	0	0.117775	0.087102	0.115438	0	0.0732701	0.497965	0	3.7991	0	0	4.15025	4.58324	0	5.81737	0.0503593	0	0	0.519865	0	0	0.946993	1.04679	0.118868	8.04095	1.83046	0.202635	0	0.142286	0	0.554373	0	0.79292	3.90512	1.75015	0.320219	5.46054	0.47265	11.6566	4.14863	0	0	0.435412	0.25013	0.159159	0	8.59747	0.133832	0.993346
d__Bacteria;k__unclassified_d__Bacteria;p__Chloroflexota;c__Candidatus_Thermofonsia	0	0.141118	0	0	0	0.270094	0	0	1.0647	0	0	0.233066	1.21352	0	0.328671	0	0	0	0	0	0	1.10729	0.415108	0.0707229	2.05741	0.489525	0	0	0	0	1.24977	0	0.241865	0	0.852189	0	1.04945	0	2.80522	0.895045	0	0	0	0	0	0.119169	0.615705	0	0
d__Bacteria;k__unclassified_d__Bacteria;p__Chloroflexota;c__Chloroflexia	0	0.559454	0.074226	0.0679463	1.02415	1.79671	0	0.109913	1.93299	0	0	5.32087	1.96596	0	0.613529	0.12779	0	0	1.42417	0	0	1.03154	0.549013	1.11701	3.17816	0	0.493581	0	0.22637	0	2.58932	0.401128	1.44604	3.43013	0	0.187375	1.75822	0.137935	3.40507	0.973614	0	0	0.203786	0	0.322358	0	2.83514	0.271061	0.411839
d__Bacteria;k__unclassified_d__Bacteria;p__Chloroflexota;c__Dehalococcoidia	0	1.43779	0	0	0.142615	1.49141	0	40.4176	6.87018	5.63083	0	5.10064	3.48886	0	0.480293	0	0	0.355636	0.193336	0	0	1.27541	0	0.0689885	17.6067	0	0.394707	0	0.454177	0.353801	0.0768905	2.28013	2.63414	0.0797761	0.683282	0.335303	16.4167	0.0930978	3.56928	3.42094	0	0	0.674996	5.7131	0	0.571374	9.00137	0.231164	1.74881
d__Bacteria;k__unclassified_d__Bacteria;p__Chloroflexota;c__Ktedonobacteria	9.00781	3.4295	1.69158	3.96788	1.61762	0.29171	2.22004	0.107429	5.46379	0	0	16.6728	1.1709	0.575305	2.10498	0.577849	0.339279	0	4.18634	0.00814836	0	1.64916	0.557446	0.415455	26.9966	2.1251	0.420251	0	1.0507	0.0823204	31.1194	0.0410243	2.30798	1.65448	1.56647	1.1691	3.467	1.09492	9.7201	3.11299	0	0	0.639048	1.90096	0	3.20427	10.4133	0.0679376	2.08304
d__Bacteria;k__unclassified_d__Bacteria;p__Chloroflexota;c__Tepidiformia	0	0	0	0	0	0	0	0	0	0	0	0	0	0	0	0	0	0	0	0	0	0	0	0	0	0	0	0	0	0	0	0	0	0	0	0	0	0	0.756478	0	0	0	0	0	0	0	0	0	0
d__Bacteria;k__unclassified_d__Bacteria;p__Chloroflexota;c__Thermoflexia	0	0.0655402	0	0	2.62138	0.259358	0	0	0.190932	0	0	0.732233	0.285702	0	0.2303	0	0	0	11.9727	0	0	0.353049	0	1.37717	0.118637	0	0	0	0	0	0.419841	0	0.732678	0	0	1.17286	0	0.0784904	1.47508	0.452827	0	0	0.145745	0	0	0	0	0	0.450426
d__Bacteria;k__unclassified_d__Bacteria;p__Chloroflexota;c__unclassified_p__Chloroflexota	0	0	0	0	0	0	0	0	0	0	0	1.67625	0	0	0	0	0	0	0	0	0	0	0	0	0.889547	0	0	0	0	0	0	0	0	0	0	0	0	0	2.14253	0	0	0	0	0	0	0	0	0	0
d__Bacteria;k__unclassified_d__Bacteria;p__Chrysiogenota;c__Chrysiogenetes	0	0	0	0	0	0	0	0	0	0	0	0	0	0	0	0	0	0	0	0	0	0	0	0	0	0	0	0	0.0196104	0	0	0	0	0	0	0	0	0	2.05288	0.976084	0	0	0	0	0	0	0	0	0
d__Bacteria;k__unclassified_d__Bacteria;p__Coprothermobacterota;c__Coprothermobacteria	0	0.263258	0	0.109469	0.562136	0	0.880834	0.0880321	1.40444	0	0.178646	1.45556	0.459979	0	0.207704	0	0.119786	0	1.09328	0	0	0.377812	0	0	1.67652	0	0.19023	0	0.24107	0	0.0929093	0	0.509041	2.12843	0.0815366	0.56503	1.58229	0.359988	0	0.207147	0	0	0.164306	0.140733	0	0	1.73883	0	0.575678
d__Bacteria;k__unclassified_d__Bacteria;p__Cyanobacteriota;c__Cyanophyceae	127.148	149.497	234.626	55.6387	591.076	485.177	135.249	179.853	105.753	109.019	100.843	139.788	157.085	356.785	336.875	136.152	564.997	210.338	43.6706	170.679	80.8921	65.4389	136.673	426.432	24.7266	59.4629	189.405	456.863	60.9098	252.888	176.692	106.22	146.3	129.343	117.033	97.966	118.051	205.227	467.617	336.523	35.8197	169.356	367.63	32.2016	278.087	188.479	64.6521	486.172	99.796
d__Bacteria;k__unclassified_d__Bacteria;p__Cyanobacteriota;c__unclassified_p__Cyanobacteriota	0	0	0	0	0	0	0	0	0	0	0	0	0.538324	0	0	0	0	0	0	0	0	0	0	0	0	0	0	0	0	0	0	0	0	0	0	0	0	0	0	2.02145	0	0	0	0	0	0	0	0	0
d__Bacteria;k__unclassified_d__Bacteria;p__Deferribacterota;c__Deferribacteres	26.7574	37.4592	0.318111	49.3792	0	1.32957	44.5405	0.841368	6.68486	0.621748	0.208093	41.1133	63.0286	19.4942	9.8738	17.8394	2.65078	1.59696	16.9848	12.0087	0.360272	15.6083	65.6458	1.35878	11.2073	12.8754	34.0885	0	25.2039	0.585864	22.4141	0.720647	59.4207	2.02369	23.1848	57.29	110.745	1.00347	6.66376	3.35791	0	1.61442	1.90685	33.7864	0	10.0747	81.3811	0.272355	13.9484
d__Bacteria;k__unclassified_d__Bacteria;p__Deinococcota;c__Deinococci	9.70088	15.3975	9.63293	16.8787	23.659	12.1837	18.3525	1.59504	36.7933	3.54262	8.09467	10.1031	23.549	11.2948	24.3603	6.42678	12.8889	3.0483	17.567	73.5079	0	14.272	9.87384	14.5259	14.6475	101.427	19.9975	2.80939	10.3591	74.6047	28.2567	7.16627	22.4609	26.3514	38.4281	45.9955	22.7635	13.6315	26.1981	13.0149	0	3.36399	14.9499	53.8068	7.5414	8.24488	14.6325	6.29173	31.0042
d__Bacteria;k__unclassified_d__Bacteria;p__Dictyoglomota;c__Dictyoglomia	0	0.112962	0	0	0.49138	0	0	0.893864	2.0195	0	0	1.31756	0	0	7.52706	0	0	0	0.06948	0	0	0.0812014	0.177548	0	0	0.125781	0	0	0.136471	0	1.61484	0	0.643787	0	1.71444	0	1.69904	0.312653	0.447449	0.324452	0	0	0	0	0	0	1.96866	0	1.31717
d__Bacteria;k__unclassified_d__Bacteria;p__Elusimicrobiota;c__Elusimicrobia	1.40804	0.0456679	0.268397	0.837002	0.760396	0	0.111818	0.0928801	0.213088	0.343096	1.00548	0.0890135	1.78914	0	0	0.198771	0	0	0	0.0615311	0	0	0.0581162	0	2.24387	0.33044	0.0587883	0	0	0	0.340143	0	0	4.14466	0	0.148589	2.83463	0	13898.2	10.1807	0	0	0.0507769	0	0	0	0.372409	0	0
d__Bacteria;k__unclassified_d__Bacteria;p__Elusimicrobiota;c__Endomicrobiia	0	0	0	0	0	0.120831	0	0	0	0	0	0	0.794385	0	14.0444	0	0	0	0.236915	0	0	0	0.317257	0	0	0.148463	0	0	0.155115	0.610947	0	0	0	0	0	0	0	0	30.016	0	0	0	0	0	0	0.349693	0.518679	0	0
d__Bacteria;k__unclassified_d__Bacteria;p__Fibrobacterota;c__Chitinispirillia	0	0	0	0	0	0	0	0	0	0	0	0.0649609	0.800942	0	0	0.258708	0	0	0.428203	0	0	0	0	0	0.105016	0	0	0	0	0	0	0	0	0	0	0	0	0	0	0	0	0	0	0	0	0.499243	0	0	0.199355
d__Bacteria;k__unclassified_d__Bacteria;p__Fibrobacterota;c__Fibrobacteria	80.2197	113.594	104.17	132.09	299.917	126.893	64.8753	116.819	67.4375	389.918	104.141	117.327	104.86	153.786	173.207	111.421	72.5753	113.445	47.3834	86.5389	4.04907	80.3466	63.0909	346.428	158.479	114.406	104.997	42.5328	53.4842	164.349	94.8461	70.5746	112.368	164.554	173.167	70.2362	100.803	269.995	408.1	146.985	0.204294	88.5879	85.2181	232.707	51.8478	188.979	115.231	27.3037	251.123
d__Bacteria;k__unclassified_d__Bacteria;p__Fusobacteriota;c__Fusobacteriia	4742.95	1669.18	195.316	579.251	242.024	326.349	347.644	136.908	294.79	120.321	6447.6	233.505	1975.83	184.686	383.359	521.744	247.922	197.771	261.083	317.314	132.087	15369.7	1154.85	1994.32	1286.05	746.039	443.82	246.863	237.134	6076.44	608.639	111.791	1184.91	382.196	353.065	601.218	248.424	294.88	407.596	503.703	59.9043	57.9312	278.896	3355.53	699.243	186.201	296.207	336.284	514.79
d__Bacteria;k__unclassified_d__Bacteria;p__Gemmatimonadota;c__Gemmatimonadetes	0	0.0448828	0	0.109978	3.2136	0	0	0.054484	2.47656	0	0	1.49584	1.46845	0	0	0.063346	0	0	2.08309	0	0	0.348017	0	0	11.1614	0	0	0	0	0	0.0566904	0	0	2.93692	0	0	1.38941	0	2.90934	1.15708	0	0	0	0.174203	0	0	1.59158	0	0
d__Bacteria;k__unclassified_d__Bacteria;p__Gemmatimonadota;c__Longimicrobiia	0	0	0	0	0	0	0	0	0	0	0	0	0	0	0	0	0	0	0	0	0	0	0	0	0	0	0	0	0	0	0	0	0	0	0	0	0	0	1.22747	0	0	0	0	0	0	0	0	0	0
d__Bacteria;k__unclassified_d__Bacteria;p__Ignavibacteriota;c__Ignavibacteria	0	0.331267	0	0.17011	1.54688	0.330271	0	0.132508	3.5469	0	0.236706	4.13653	1.31101	0	0.378504	0	0	0	2.29265	0	0	1.13619	0.0669644	0	4.31703	0	0.0702592	0	0.417603	0	3.81599	0	0.293753	2.65743	4.61782	0.253197	2.68232	0.0653631	4.02488	0.790491	0	0	0	0.748283	0	1.32555	0.440968	0	0.84103
d__Bacteria;k__unclassified_d__Bacteria;p__Kiritimatiellota;c__Kiritimatiellia	0	0.285846	0	0.234112	0.579224	0	0	0.0411134	1.29318	0	0	4.42832	6.84337	0	0.566743	0.0478005	1.1243	0	0.491769	0	0.0631993	0.42154	0	0	2.52284	0	0.355751	0	0.712298	0	4.98104	0	0.418904	0.0675294	0.871454	0	0.689883	0.212877	49.5201	14.0665	0	0	0.138942	2.09125	0	0.663055	0.66774	0	0.0290951
d__Bacteria;k__unclassified_d__Bacteria;p__Kiritimatiellota;c__Tichowtungiia	0	0	0	0.33779	9.023	0	0	0.278514	0.947822	0	0.579945	0	0.663065	0	0.404639	0.353253	0.244996	0	0.271396	0.363779	0	1.90959	0.191637	0.438275	0	1.30236	0.304548	0	0.332	0.459486	0.773237	0.173493	0.162139	0.526698	2.02149	0	0.276412	0.324726	20.2315	3.38373	0	0	0.599246	0	0.0281866	0	0	0	0.439293
d__Bacteria;k__unclassified_d__Bacteria;p__Lentisphaerota;c__Lentisphaeria	3.36468	3.73369	1.98517	20.2666	59.5417	5.85806	1.35136	1.69544	48.6477	0.883231	0.835058	14292.5	58.3604	0.764743	473.561	1.09904	1070.26	0.419033	4.90773	0.593144	5.67774	128.942	289.953	2.19154	72.4638	6.30341	67.9536	0.12423	117.176	0	130.726	0.0351005	2.26394	578.532	6.84468	4.74307	211.158	14.0774	11111.9	1367.74	0	0.104484	739.665	21.5979	0.317437	2.2502	15.0266	0.384823	9.99698
d__Bacteria;k__unclassified_d__Bacteria;p__Mycoplasmatota;c__Candidatus_Izimaplasma	0	0.339978	0.370535	0	1.32706	0	0	0	1.72847	0	0	0.203544	1.17554	0	0.806695	0	0	0	0	0	0.0487829	0	0.968168	0	5.81627	0	0	0	0	0	0	0	0.164577	0	0	0	0	0.532216	0	0.751442	0	0	0	0	0	0	0	0	0.17942
d__Bacteria;k__unclassified_d__Bacteria;p__Mycoplasmatota;c__Mollicutes	15.2929	22.0999	38.4571	64.697	313.251	93.2158	13.4693	3.18866	78.0014	11.2638	17.267	745.035	647.457	7.89213	610.021	51.0228	24.4576	10.3102	27.7087	14.2675	40.1989	55.5895	155.729	40.572	128.838	20.6915	24.4663	6.39068	95.0985	14.5703	76.8046	3.98376	183.859	51.5626	34.3534	35.6868	43.0113	15.6135	6840.18	179.507	10.895	14.9224	46.7581	186.071	3.21884	50.2291	54.754	1.86161	179.692
d__Bacteria;k__unclassified_d__Bacteria;p__Mycoplasmatota;c__unclassified_p__Mycoplasmatota	0.281332	0	1.37628	28.1432	67.7084	42.6129	2.39341	0.111198	3.19563	0.0618464	0.668346	109.935	113.129	0.179658	28.9678	0.249697	0	12.1359	69.2214	0.133921	1.85324	7.40958	52.4783	0	5.95077	0.517794	0.144031	1.47907	16.5212	0	3.12626	0	42.8682	4.03533	0.151827	8.08447	2.35681	0.756385	220.291	19.1375	1.45451	0	0	58.8724	7.72015	0	3.76681	1.19233	23.8127
d__Bacteria;k__unclassified_d__Bacteria;p__Myxococcota;c__Myxococcia	3.00392	4.89808	27.3253	11.605	24.1341	21.0963	0.24147	0.171306	30.8379	2.37357	2.44221	16.255	22.0001	5.25432	80.0094	3.57283	7.56509	9.96072	4.99657	21.0218	5.55953	23.0288	18.7102	3.67571	17.5781	33.2487	8.49428	2.26524	62.1889	0.398282	20.2844	0.146726	6.31205	14.9664	7.03969	1.22529	66.4743	4.51268	38.0499	62.1773	11.0585	8.21754	54.691	3.68489	5.75377	0.71369	18.4861	0	4.69276
d__Bacteria;k__unclassified_d__Bacteria;p__Myxococcota;c__unclassified_p__Myxococcota	0	0	0.359389	0.0618987	0.336291	0	1.18645	0.0995546	1.24567	0	0	1.24386	2.43324	0	0.352961	0.202823	0.151665	0	0.716104	0	0	5.76026	0	0.172237	1.38	0.49174	0	0	0	0	2.59203	0	0	0.771169	0.165913	0	1.82064	0.288603	6.52929	0.211665	0	0	0.087962	0.609443	0	0.290222	0.879327	0	0.414046
d__Bacteria;k__unclassified_d__Bacteria;p__Nitrospinota;c__Nitrospinia	0	0.265493	0	0	0.429673	0	0	0	1.47329	0	0	0	1.76423	0	0.825091	0	0	0	0	0	0	0	0	0	0.475212	0	0	1.29877	0	0	0	0	0	0	0	0	0.840245	0	8.22251	1.96416	0	0	0.127128	0	0	0	0	0	1.89453
d__Bacteria;k__unclassified_d__Bacteria;p__Nitrospirota;c__Nitrospiria	7.59022	23.4572	13.643	7.04581	39.3276	22.1304	29.1482	8.83987	49.6361	10.1934	18.1506	18.0878	67.195	13.1751	22.4989	5.35126	6.20299	17.7266	27.5168	20.8899	1.31876	49.1519	41.3225	19.9146	16.5433	26.9741	23.3047	7.69963	20.3647	22.0222	19.3204	15.9845	24.3443	19.3074	23.7034	70.76	31.2544	15.1265	34.5645	23.8228	195.903	5.48135	10.9706	46.4888	15.7284	34.1834	17.5761	17.5893	30.3846
d__Bacteria;k__unclassified_d__Bacteria;p__Nitrospirota;c__Thermodesulfovibrionia	0	0.113508	0	0	1.01538	0	0	0	0	0	0	1.12346	0.381186	0	0.399216	0	0	0	1.12612	0	0	0.969568	0	0	0	0.235226	0	0	0	0	0	0	0	0	0.524164	4.7225	0.166831	1.29934	1.60415	1.00361	0	0	0.45436	0	0.724937	0	0.0913115	0	0.454883
d__Bacteria;k__unclassified_d__Bacteria;p__Planctomycetota;c__Candidatus_Brocadiia	0.996319	7.65658	3.14095	4.66861	20.3384	22.8918	4.85873	2.00135	7.09539	2.05583	6.2727	21.1672	36.6343	2.86264	8.35201	3.45354	2.42382	1.3557	19.577	5.47173	0.36907	7.72988	10.7105	8.36984	6.7976	13.8356	3.03608	0	5.51435	7.64496	11.2919	1.80794	10.3183	5.03988	12.9471	9.36231	8.77997	2.52445	34.583	8.36306	0	0.184272	5.08597	26.1347	2.30925	15.297	4.39872	0.97089	19.234
d__Bacteria;k__unclassified_d__Bacteria;p__Planctomycetota;c__Candidatus_Uabimicrobiia	0	0	0	0	0	0	0	0	0	0	0	0	0	0	0	0	0	0	0	0	0	0	0	0	1.1495	0	0	0	0	0	0	0	0	0	0	0	0	0	5.83027	0.345592	0	0	0	0	0	0	0	0	0
d__Bacteria;k__unclassified_d__Bacteria;p__Planctomycetota;c__Phycisphaerae	0	1.35762	0.210728	0.189293	6.86916	0.906837	0	0.131137	1.77987	0	0	3.46985	1.64223	0	2.0459	0	0	0	1.14995	0	0	0.59488	0.0482611	0.873062	0.283097	0.142889	0.383011	0	0.224895	0	0.567962	0	1.0006	2.3533	2.00966	0.512524	2.10707	0.810409	22.9363	7.05335	0	0	0	6.97312	0	0.265976	0.471082	0	0.846122
d__Bacteria;k__unclassified_d__Bacteria;p__Planctomycetota;c__Planctomycetia	9.79666	4.49777	2.59705	55.4203	20.9524	46.3693	4.3757	0.770018	33.0463	0.636107	16.3678	24.8438	40.4651	2.68074	8.10946	9.26954	12.9955	3.95958	12.1146	5.54168	1.20821	25.6616	6.13202	15.827	54.4457	17.104	12.0469	0.975821	4.41649	66.0384	45.926	0.460942	11.7479	14.5865	22.9699	52.4417	34.0363	3.7396	156.312	50.2558	9.86369	1.5896	23.9774	15.6386	24.3502	13.5795	18.8132	30.4271	11.3999
d__Bacteria;k__unclassified_d__Bacteria;p__Pseudomonadota;c__Acidithiobacillia	0	0	0	0	0.785756	0.198675	0	0	0	0	0	2.05501	0.640474	0	0.176415	0.127545	0	0	0	0	0	1.40541	0	0	5.21236	0	0.0581665	0	0	0	0.192966	0	0	0.81123	0	0	0	2.34573	5.26325	0.184189	0	0	0	0	0	0.861456	0.821803	0	1.60443
d__Bacteria;k__unclassified_d__Bacteria;p__Pseudomonadota;c__Alphaproteobacteria	454.49	390.985	425.565	364.912	3164.46	766.614	409.464	201.486	626.494	116.328	313.466	976.095	5412.82	502.615	8662.04	609.58	443.422	350.824	624.997	323.303	566.306	445.978	629.777	518.45	1687.72	769.039	405.663	156.4	298.389	1121.19	4068.52	184.641	7058.82	972.45	837.302	396.676	1129.76	634.333	824.431	3935.62	10321.7	143.932	992.545	670.335	834.788	570.927	1193.25	454.514	874.67
d__Bacteria;k__unclassified_d__Bacteria;p__Pseudomonadota;c__Betaproteobacteria	18966.7	11309.5	5518.25	4416.55	7196.13	2116.06	26378	1115.44	4701.45	10372.3	12840.6	7441.85	2655.09	662.277	6830.03	41791.9	15453.8	17974.3	906.605	16728.3	7414.08	3992.29	3771.23	13940.2	1853	4542.99	41221.2	699.638	8677.8	23601.3	2542.18	562.791	9147.73	8023	1960.71	3338.31	8796.51	6881.45	14673.9	8524.74	8234.39	23251.3	4477.8	918.424	25504.4	4288.72	2339.16	29586.4	13969.3
d__Bacteria;k__unclassified_d__Bacteria;p__Pseudomonadota;c__Gammaproteobacteria	59665.5	6725.03	285999	129258	9103.74	252760	10475.2	9198.76	184038	121306	22247.2	20942.9	5739.42	21707.6	14255.6	54603.4	23189.2	109203	97623.2	10634.7	74378.6	185644	94206.6	42216.2	8740.24	91413	76952.6	47231	185421	12344.7	6104.08	19801.3	11318.6	34398.4	31217.6	7590.34	109557	18040.6	23924.9	7236.14	32428.7	84440	315439	62726.1	23247.2	132914	58043.4	11936.1	9136.48
d__Bacteria;k__unclassified_d__Bacteria;p__Pseudomonadota;c__Hydrogenophilia	0	0	0	0	0	0	0	0	0	0	0	0.784028	0	0	0.109864	0	0	0	0	0	0	0	0	0	0	0	0	0	0	0	0	0	0	0	0	0	0	0	3.46858	0.229409	0	0	0	0	0	0	0.126305	0	0
d__Bacteria;k__unclassified_d__Bacteria;p__Pseudomonadota;c__Zetaproteobacteria	0	2.02517	0	0.482733	0.569505	0.209768	0	0	1.40419	0	0	1.80885	0.268812	0	0.145229	0.233327	0.198485	0	0.880315	0	0	0	0	0	0	0	0.911957	0	0	0	0	0.64459	1.55936	3.24135	0	0.129355	0	0	1.89622	0	0	0	0.445542	0	0	0	2.83941	0	1.13617
d__Bacteria;k__unclassified_d__Bacteria;p__Rhodothermota;c__Rhodothermia	0	0	0	0.460623	2.29944	0.13417	2.09817	0	0.230384	0	0	0	0.645223	0	0.357413	33.0374	0	0	0	0	0.274958	0	0.377001	0	8.83771	0.912405	6.03475	0	0.850518	0	3.6078	0	0	0.976011	0	1.1453	0	1.71907	6.7485	0.88315	0	12.9819	0.504476	0.50664	37.5794	0.138515	0.547869	0.231164	1.39808
d__Bacteria;k__unclassified_d__Bacteria;p__Spirochaetota;c__Spirochaetia	148.422	548.376	110.441	319.614	493.568	242.294	129.136	117.003	681.303	52.737	75.6226	604.105	1084.26	44.3631	244.145	122.581	45.3436	77.3624	716.846	138.426	5.40198	253.667	184.521	199.925	1223.52	233.573	163.658	41.2663	236.642	75.6392	679.469	93.6978	282.146	231.776	268.55	184.141	357.489	123.851	1380.66	433.794	9.51398	41.9024	129.941	415.88	76.2431	256.83	466.316	87.7749	717.326
d__Bacteria;k__unclassified_d__Bacteria;p__Synergistota;c__Synergistia	1379.88	230.453	34.0597	240.636	884.768	556.789	19.3298	3483.02	2864.12	11.1356	44.5268	397.416	326.797	7.47356	96.5491	104.281	22.8006	8.11139	594.824	5.79539	54.9193	447.938	76.1155	462.642	504.732	50.9187	97.8383	7.5325	60.51	11.8253	1505.5	15.545	255.262	5444.93	304.556	414.337	278.809	105.819	1006.08	218.551	5.51697	5.45172	331.982	400.888	16.1107	800.489	6329.08	7.33141	282.535
d__Bacteria;k__unclassified_d__Bacteria;p__Thermodesulfobacteriota;c__Candidatus_Desulfofervidia	0	0	0	0	0	0	0	0	0	0	0	0	0	0	0	0	0	0	0	0	0	0	0	0	4.37993	0	0	0	0	0	0	0	0	0	0	0	3.36918	0	0.487147	0.137317	0	0	0	0.247142	0	0	5.14462	0	0
d__Bacteria;k__unclassified_d__Bacteria;p__Thermodesulfobacteriota;c__Deferrisomatia	0	0.181088	0.334745	0	0.314908	0	0	0	0.205082	0	0	0	0.1963	0	0.106053	0.650228	0	0	0	0	0	0	0	0	0	0	0	0	0	0	0	0	0.126525	0	0	0	0.555311	0	3.50827	0.427427	0	0	0	0	0	0	0	0.0898972	0.311132
d__Bacteria;k__unclassified_d__Bacteria;p__Thermodesulfobacteriota;c__Desulfarculia	1.19125	0.122376	1.26929	0.685372	0.178036	0	0	0	0	0	0.800365	0	0.641466	0	0	0.727859	0	0	0.31417	0	0	0.512851	0.126488	0	0	0	0	0	0	0	2.0622	0	0.0420937	0.488005	0	0.268242	1.57145	0.52174	9.37818	1.40088	0	0	0.136066	0	0	7.57585	3.92062	0	0.37391
d__Bacteria;k__unclassified_d__Bacteria;p__Thermodesulfobacteriota;c__Desulfobaccia	0.190711	0.408849	0	0	0	0	0	0	1.07317	0	0	0	0.0428787	0	0	0.176862	0	0	0.231229	0	0	1.2357	0.154822	0.20255	0	0.144899	0	0	0	0	1.72305	0	0	0.555564	0	0.330948	0.600916	0.150074	1.02792	0	0	0	0.634904	0	0	1.0239	0.843718	0	0
d__Bacteria;k__unclassified_d__Bacteria;p__Thermodesulfobacteriota;c__Desulfobacteria	118.729	76.7247	71.7692	43.2855	13.945	47.2356	42.6997	203.334	51.3662	82.7218	116.176	89.7192	43.1117	29.0899	34.4693	71.0975	20.7664	45.063	59.9468	24.661	16.8938	47.1866	27.794	23.1538	43.5543	34.1812	32.1984	11.1826	46.7809	29.5038	34.6935	34.3086	45.6179	50.4569	56.6295	38.4965	87.0023	44.9573	108.011	42.1901	56.8062	13.9637	44.9552	25.3846	30.9459	112.058	35.8119	142.091	48.8173
d__Bacteria;k__unclassified_d__Bacteria;p__Thermodesulfobacteriota;c__Desulfobulbia	3.04459	3.61003	2.44773	6.28908	5.0728	4.85935	2.43777	1.85754	9.01993	11.139	3.85695	17.0323	7.15926	0.307985	1.15351	11.0005	2.48014	0.0648889	17.5495	0.144092	0	3.43078	4.42993	5.50862	13.7599	0	1.92901	1.53513	2.20356	4.6842	12.2515	0.446102	4.16204	7.19931	2.53282	6.7268	9.82104	2.24	62.8648	15.6479	1.62121	3.23637	2.3035	8.68868	13.2338	30.1033	13.4967	0.136017	8.84751
d__Bacteria;k__unclassified_d__Bacteria;p__Thermodesulfobacteriota;c__Desulfomonilia	0	0.672598	0	0	1.19817	0	0	0	5.73541	0	0	0	1.92397	0	0.509408	0	0.103332	0	0.897971	0	0	0	0	0	0	0.882087	0	0	0.162566	0	0.253739	0	0.206498	0	0	0	1.80679	0	6.46492	1.65638	0	0	0.362843	0	0	1.07343	1.64987	0	3.13943
d__Bacteria;k__unclassified_d__Bacteria;p__Thermodesulfobacteriota;c__Desulfovibrionia	14095.7	108.925	5334.25	18400.1	632.764	3321.76	4432.6	33.5471	9915.28	27.5168	3963.72	3858.27	9321.71	5002.27	157.871	4715.23	5764.29	232.326	1867.45	498.059	97.9	4889.62	2564.88	3084.07	627.932	3039.37	2979.58	3469.04	2093.41	2989.78	2275.54	389.835	4533.73	12226.4	3917.23	3946.37	4812.87	6748.32	5921.57	4596.36	30.7419	810.532	1591.31	696.318	3717	6071.49	11676.1	81.2608	7546.26
d__Bacteria;k__unclassified_d__Bacteria;p__Thermodesulfobacteriota;c__Desulfuromonadia	0.755828	5.55718	3.51444	1.92344	5.59363	3.26567	1.3496	0.772478	15.5131	1.74346	5.72813	15.2563	21.2248	0.818892	5.86634	9.22689	3.82902	4.11828	42.2392	1.09266	0	14.4348	2.51582	2.71873	17.5777	3.54825	3.3574	3.60928	1.12652	1.52581	9.11667	2.10475	3.52069	11.8727	4.84338	15.639	12.1697	4.56884	89.7918	13.7414	0	0	1.74893	2.35443	5.01134	7.14241	20.2023	2.05232	8.04513
d__Bacteria;k__unclassified_d__Bacteria;p__Thermodesulfobacteriota;c__Dissulfuribacteria	0	0	0	0	0	0	0	0	0	0	0	0	0	0	0	0	0	0	0	0	0	0	0	0	0	0	0	0	0	0	0	0	0	0	0	0	0	0	3.67732	0	0	0	0	0	0	0	0	0	0
d__Bacteria;k__unclassified_d__Bacteria;p__Thermodesulfobacteriota;c__Syntrophia	11.4057	3.36087	0.739794	2.46111	3.38194	1.0551	1.98789	1.89652	6.35315	0.6426	2.02404	6.56281	12.3944	1.25773	2.25103	28.9734	1.92885	0.401013	1.49647	1.52474	0	4.63463	1.48655	3.40404	10.708	4.1485	8.55741	3.15043	4.08696	1.45862	8.33562	0.488599	7.13516	5.5795	2.86659	2.71023	5.07418	12.9093	46.9708	17.2246	0	11.6058	3.17778	4.88968	23.3541	4.52055	6.62113	0	9.24492
d__Bacteria;k__unclassified_d__Bacteria;p__Thermodesulfobacteriota;c__Syntrophobacteria	0.775437	4.03062	6.12014	1.11535	2.20631	2.72897	2.46634	2.33202	2.59645	0	14.4877	13.644	8.58642	5.01348	13.6789	2.14565	1.53063	0.189157	3.01492	11.4711	0.332057	2.78956	4.12856	4.83791	3.13968	17.4289	2.46168	0.144673	6.00342	10.4516	3.33727	1.53647	3.30396	4.13075	8.73107	9.31359	6.85855	4.82332	18.1629	8.60347	0	0	3.14692	6.76966	2.3964	5.68168	1.35374	5.70932	6.99668
d__Bacteria;k__unclassified_d__Bacteria;p__Thermodesulfobacteriota;c__Syntrophorhabdia	0	0.633248	0.159551	0	0.737067	0.992667	0	0.17771	12.7775	0	0	3.56726	15.2832	0	0.436683	2.13946	6.94287	0	0.665639	0	0	9.29321	3.57277	0.136123	15.246	9.60138	0	0	0.429011	0	4.27207	0	0.654795	2.34339	0.104212	47.0997	1.68913	0.587099	4.96148	0.577107	0	0	0.55923	0.300974	0	4.4779	10.4125	0	1.66178
d__Bacteria;k__unclassified_d__Bacteria;p__Thermodesulfobacteriota;c__Thermodesulfobacteria	2.53692	3.30762	1.58074	3.50301	0.859445	1.24724	2.59357	0	1.85715	0	1.92871	3.5215	1.83236	0.678708	1.38564	2.04701	0.348267	1.67089	0.267627	0	0	4.67709	7.02504	2.34433	0	1.16574	0	0	2.62834	1.51348	0.0757299	5.12727	1.01337	1.88228	16.1915	2.38099	3.55247	1.99999	3.58127	4.1624	0	0	1.1877	0	0	0	12.3643	1.15368	1.76317
d__Bacteria;k__unclassified_d__Bacteria;p__Thermomicrobiota;c__Thermomicrobia	0	1.2787	0.348408	0	0	0	0	0	0.47852	0	0	0.240407	0.279571	0	0.321881	0	0.127935	0	0.455176	0	0.144026	0.343104	0.152383	0	0	0	0	0	0	0	0.993709	0.775554	0.723616	0	0	0	0.162132	0.245754	2.87555	3.52002	16.7124	0	0.101851	0	0	0	0	0	0.655239
d__Bacteria;k__unclassified_d__Bacteria;p__Thermotogota;c__Thermotogae	34.9854	49.6464	33.8872	46.6975	43.4165	33.0524	77.3373	13.7024	92.157	25.3176	41.0984	64.7201	158.908	26.6164	45.9862	73.7073	13.3715	47.3149	36.6861	71.2956	30.4505	70.7232	67.9155	26.9533	151.832	99.869	60.0861	46.2238	107.018	44.0082	121.951	24.5127	36.1924	44.464	42.6509	72.7784	53.8389	26.1024	83.3174	84.2675	74.8669	31.7284	37.7814	44.9339	80.8714	34.5553	55.6383	57.6559	95.5557
d__Bacteria;k__unclassified_d__Bacteria;p__Verrucomicrobiota;c__Methylacidiphilae	3.27149	4.80108	3.57787	0.944672	1.15183	0.154195	7.90774	0.851415	6.2617	3.01478	12.1994	1.19732	2.27774	2.4858	3.19261	0.718087	1.88605	13.4991	7.95891	2.92743	0	1.86554	3.47321	2.24513	4.50999	6.45842	16.0869	0.885188	3.94674	5.91078	6.5646	0.587731	6.97531	1.41649	8.23378	12.4432	3.116	2.93141	2.17873	5.638	0.200635	1.36141	1.92819	3.05415	2.86366	7.24777	1.11178	5.74975	7.54684
d__Bacteria;k__unclassified_d__Bacteria;p__Verrucomicrobiota;c__Opitutae	0	0.822196	0.279585	0.6753	13.764	0.262079	0	11.3964	12.6141	0	10.2611	11.5021	553.625	0	2.84411	0.227915	0.183477	0	0.722592	0	0.214579	3.85773	0.678997	0.322497	27.5217	12.0447	1.93798	0	0.222636	0	28.565	0	3.66967	3.82613	0.124028	0.227527	3.81118	2.38267	164.12	29.8838	0	0	1.50163	10.1978	0	1.43422	2.21888	0	7.1545
d__Bacteria;k__unclassified_d__Bacteria;p__Verrucomicrobiota;c__Spartobacteria	2.18607	0	0	1.25773	0	0	0	0	0	0	0.453266	0	0.53621	0	0	0	0	0	0	0	0	0	0	0	0	0	0.393849	0	0	0	0	0	0	0	0	0	0	0	11.8399	1.84745	0	0	0.958706	0	0	0	0	0	0
d__Bacteria;k__unclassified_d__Bacteria;p__Verrucomicrobiota;c__Terrimicrobiia	0	0.074591	0	0	0.256559	0	0	0	0.591382	0	0	0.201319	0.35801	0	0	0.114548	0	0	0.89856	0	0	0.12622	0	0	2.69159	0.0968579	0.245926	0	0	0	1.20095	0	0.104232	0.029409	0	0	0.0650359	0	12.9958	4.12423	0	0	0.180482	0.472514	0	0	0.10929	0	0.139445
d__Bacteria;k__unclassified_d__Bacteria;p__Verrucomicrobiota;c__Verrucomicrobiae	2337.34	963.044	1292.62	1359.22	426.031	318.275	2160.27	952.991	16945.5	847.625	2320.02	33851.3	4691.11	2134.22	1672.95	1020.65	431.967	749.12	949.32	1652.58	56.4123	835.616	2889.35	583.171	442.983	452.539	2089.9	659.983	530.522	671.321	2231.85	14193.5	979.213	1662.57	2672.95	4693.48	1944.24	1660.46	582.216	1015.01	6.07513	2313.08	292.053	272.51	401.185	1034.15	5426.91	344.419	1260.99
d__Bacteria;k__unclassified_d__Bacteria;p__Verrucomicrobiota;c__unclassified_p__Verrucomicrobiota	0	0	0	0	0	0	0	0	0	0	0	0	4.72719	0	0	0	0	0	0	0	0	0	0	0	0	0	0	0	0	0	0	0	0	0	0	0	0	0	2.10637	0.565399	0	0	0	0	0	0	0.164789	0	0
d__Bacteria;k__unclassified_d__Bacteria;p__candidate_division_NC10;c__unclassified_p__candidate_division_NC10	0	0	0	0	0	0	0	0	0	0	0	0.359196	0.0964771	0	0	0	0	0	0.113348	0	0	0	0	0.595736	0	0.249827	0.237228	0	0	0	0	0	0.0858382	0	0	0	0.18057	0.0735655	0	0	0	0	0.0682999	2.01911	0	0.441337	0.530993	0	0.211082
d__Bacteria;k__unclassified_d__Bacteria;p__unclassified_d__Bacteria;c__Candidatus_Ozemobacteria	0	0	0	0	0	0	0	0	0	0	0	0	0	0	0	0	0	0	0	0	0	0	0	0	0	0	0	0	0	0	0	0	0	0	0	0	0	0	0	0	0	0	0	0.245148	0	0	0	0	0
d__Bacteria;k__unclassified_d__Bacteria;p__unclassified_d__Bacteria;c__Deltaproteobacteria	0	0.251596	0.198511	0	0	1.84614	0	0	3.59804	0	0	0	2.36031	0	0	0	0.218679	0	0.535253	0	0.432077	1.47249	0	0	0.210032	0.167708	0.123708	0	0.220047	0	0.196749	0	0	0.400342	0.104833	2.24783	0.108088	0.132107	8.44232	0.535898	0	0	0.202517	0	0	0.592536	2.60182	0	0.249194
d__Bacteria;k__unclassified_d__Bacteria;p__unclassified_d__Bacteria;c__unclassified_d__Bacteria	3.38471	1001.01	3.08692	0.49487	41.9179	22.5671	8.30968	2.20084	10.4932	0	23.4946	118.583	165.276	0.462906	91.7889	3.79452	0.514731	0.303416	2.97042	11.5679	1.83168	11.1938	34.609	9.68684	48.5692	7.99077	0.179671	0.27876	21.6815	6.86949	5.98583	1.66546	20.7133	10.4185	1.30106	1.99142	5.53974	7.27738	283.359	92.5373	3.61359	0	8.10762	71.4543	3.23977	4.21395	3.24653	2.56412	19.0866
[truncated: 92 more columns]

## Sheet: Order
#Taxonomy	DM_LSD	Healthy_44	Healthy_50	DM_XXD	DKD_ZX	DKD_WHJ	DKD_TRF	DKD_WCL	DKD_ZCH	Healthy_36	Healthy_20	Healthy_35	DM_LJH	Healthy_28	Healthy_17	DKD_XCY	Healthy_23	DM_WZQ	DM_TGQ	Healthy_22	DM_LYY	DKD_JXF	DM_YSL	Healthy_15	DM_ZAZ	Healthy_39	DKD_ZWJ	DKD_GYQ	Healthy_48	Healthy_16	Healthy_11	Healthy_46	Healthy_10	Healthy_49	DM_SJH	DM_XW	DM_ZYX	Healthy_29	Healthy_31	Healthy_9	DM_HYC	DM_RJH	Healthy_40	DM_DCY	Healthy_21	DKD_JYD	DM_JL	Healthy_41	Healthy_ZWT
d__Bacteria;k__unclassified_d__Bacteria;p__Abditibacteriota;c__Abditibacteriia;o__Abditibacteriales	0	0	0	0	0	0	0	0	0	0	0	0	0	0	0	0	0	0	0	0	0	0	0	0	0	0	0.142505	0	0	0	0	0	0	0	0	0	0	0	1.77429	0.352126	0	0	0	0	0	0	0	0	0
d__Bacteria;k__unclassified_d__Bacteria;p__Acidobacteriota;c__Blastocatellia;o__Blastocatellales	0	0	0	0.205611	0	0	0	0	0	0	0	0	0	0	0	0	0	0	0	0	0	0	0	0	0	0	0	0	0	0	0	0	0	0	0	0	0	0	2.65976	0	0	0	0	0	0	0	0.183417	0	0
d__Bacteria;k__unclassified_d__Bacteria;p__Acidobacteriota;c__Blastocatellia;o__unclassified_c__Blastocatellia	0	0.119573	0	0	0	0	0	0	0.0475592	0	0	0	0	0	0	0	0	0	0	0	0	0	0	0.193273	0	0	0	0	0	0	0	0	0.16709	0	0.170989	0	0.77413	0	2.33329	0	0	0	0.435412	0.464098	0	0	0	0	0
d__Bacteria;k__unclassified_d__Bacteria;p__Acidobacteriota;c__Holophagae;o__Acanthopleuribacterales	0	0	0	0	1.36198	0	0	0	0	0	0	0	0.332941	0	0.11467	0.45583	0	0	0.0595952	0.0938825	0	0.635849	0	0	0	0	0	0	0	0	0.124135	0	0.136805	0.257586	0	0	0.237347	0	1.09528	0.610894	0	0	0	0	0	0	0	0	0
d__Bacteria;k__unclassified_d__Bacteria;p__Acidobacteriota;c__Holophagae;o__Holophagales	0	12.6577	1.05748	0	0	0	0	0	0.38527	0	0	3.3544	13.3176	0	0	0	0	0	0	0	0	2.83257	0.314096	0	0	0	0	0	0	0	0.459541	0	0	0	0.403326	1.4214	3.02856	0.264214	1.35656	0.453627	0	0	0.0642675	0	0	0	1.62903	0.094679	0.683984
d__Bacteria;k__unclassified_d__Bacteria;p__Acidobacteriota;c__Holophagae;o__Thermotomaculales	0	0.161486	0	0.0204721	0.304404	0	0	0.0164631	0	0	0.339774	0.372337	0.479721	0	0	0	0	0	0.119767	0	0	0.0632738	0	0.522037	0.283543	0.51654	0	0	0.484009	0	0.72017	0	0.225657	0.591413	0.0304968	0	0.280765	0.187592	0	0	0	0	0.452264	0.942599	0	0	0.0182623	0.183502	0.557241
d__Bacteria;k__unclassified_d__Bacteria;p__Acidobacteriota;c__Terriglobia;o__Bryobacterales	0	0.0997713	0.0572885	0	3.10813	0	0	0	0.616964	0	0.183849	0.0972345	0.824743	0	0.447493	0	0	0	0.233202	0	0	0.911466	0	0	0.0301001	0	0	0	0	0	0.666919	0	0	0.867565	1.0615	0	1.20245	0.229081	9.67694	0.656353	0	0	0	0.709976	0	0	0.908177	0	0.042855
d__Bacteria;k__unclassified_d__Bacteria;p__Acidobacteriota;c__Terriglobia;o__Candidatus_Acidoferrales	0	0	0.0723389	0	0	0	0	0	0.0751677	0	0	0	0	0	0	0	0	0	0	0	3.09434	0.103222	0	0	0	0	0	0	0	0	0	0	0	0.0400415	0	0	0	0	0	0.25886	0	0	0.0334932	0	0	0	0	161.806	0
d__Bacteria;k__unclassified_d__Bacteria;p__Acidobacteriota;c__Terriglobia;o__Terriglobales	0	0.163168	0.040551	4.0279	0.194106	0.093494	1.32987	0.180664	3.90431	0	0	1.2606	3.53627	0	0.121505	0.0525125	0	0.274667	0.411929	0	0	1.32932	0.64614	0.190367	2.65636	0.229271	0.257	0	0.0449502	0	2.08069	0	0	0.184262	0.914989	0	1.38153	0.76332	17.5711	4.0362	0	0	1.57727	0.724644	0	0	3.80934	0	1.02423
d__Bacteria;k__unclassified_d__Bacteria;p__Acidobacteriota;c__Terriglobia;o__unclassified_c__Terriglobia	0	0.887872	0.66717	4.9626	2.69033	3.57124	2.30539	0	3.0661	0	0.233784	0.376934	3.14444	0.452472	1.13254	3.00229	0	0	19.626	1.12427	0	1.20298	1.91138	2.50062	7.26212	6.70831	0.248943	0	1.40178	0	3.6151	6.63529	5.67486	0.514113	3.04403	0	2.60511	9.2638	2.15736	1.55675	0	0	0.645055	4.12818	3.39736	2.37014	3.31972	0.659246	1.99355
d__Bacteria;k__unclassified_d__Bacteria;p__Acidobacteriota;c__Thermoanaerobaculia;o__Thermoanaerobaculales	0	0	0	0	0	0	0	0	0	0	0	0	0	0	0	0	0	0	0	0	0	0	0	0	0	0	0.112024	0	0	0	0.111491	0	0	0	0	0	0.289594	0	0	0	0	0	0	0	0	0	0	0	0
d__Bacteria;k__unclassified_d__Bacteria;p__Acidobacteriota;c__Vicinamibacteria;o__Vicinamibacterales	0	0	0	1.01919	0.0931585	0.196479	0	0	1.1265	0	0.979472	0.718224	0.940922	0	0.0945732	0	0	0	0.37056	0	0	0	1.01166	0	1.18302	0	0	0	0.181962	0	11.6242	0	0	0.783301	0.112897	0	0.157474	0.0982157	7.58665	0.200583	0	0	0	0.194862	0	0	0.939476	0	0.0368166
d__Bacteria;k__unclassified_d__Bacteria;p__Actinomycetota;c__Acidimicrobiia;o__Acidimicrobiales	0	0.11603	0.0843061	0.0583835	0.30954	0.819762	0	0	1.38619	0	0.888377	2.95491	3.77966	0.0452472	0.348052	0	0	0	0.214101	0	0	0	0.525629	0.625155	0	0.044722	0	0	0	0.179376	1.466	0.0402139	0.0540463	0.308468	0.138676	0	0.187176	0.555828	0.742213	0.89866	0	0	0.0430037	8.03119	0.104534	0.158009	0.738031	0.0439497	0.199355
d__Bacteria;k__unclassified_d__Bacteria;p__Actinomycetota;c__Actinomycetes;o__Actinomycetales	1053.15	169.806	183.703	899.031	265.293	185.171	154.644	20.2374	186.359	130.508	396.974	220.273	389.136	91.5834	106.335	102.498	170.109	691.86	600.648	730.603	6696.77	3429.79	451.138	170.988	409.418	209.1	174.099	17.7594	134.859	97.2381	271.927	206.731	170.206	144.704	166.817	312.609	926.167	106.649	252.831	135.863	577.305	78.56	118.941	712.505	1693.01	336.923	626.523	54.8548	351.236
d__Bacteria;k__unclassified_d__Bacteria;p__Actinomycetota;c__Actinomycetes;o__Actinopolysporales	0	0	0	0	0	0	0	0	0	0	0	0	0	0	0.839837	0	0	0	0	0	0	0	0	0	0	0	0	0	0	0	0	0	0	0	0	0	0	0	0	0	0	0	0	0	0	0	0	0	0
d__Bacteria;k__unclassified_d__Bacteria;p__Actinomycetota;c__Actinomycetes;o__Bifidobacteriales	4464.24	4067.6	4306.97	33221.1	1555.85	1602.9	22425.8	2393.98	3341.66	3519.86	14799.5	34832.4	1170.56	2604.47	4981.79	24832.3	21591.4	22128.2	39853.5	8137.54	408998	7024.55	188551	2973	1956	4003.07	49761.5	240.986	2035.33	2286.59	24751.2	3979.96	22323.1	3362.36	20291.7	28516.9	2009.19	9607.75	4682.99	1035.83	97931.9	48396.2	988.731	22428.8	235326	61952.5	2561.03	3041.25	2768.75
d__Bacteria;k__unclassified_d__Bacteria;p__Actinomycetota;c__Actinomycetes;o__Candidatus_Actinomarinales	0	0	0	0	0.103572	0	0	0	0.134902	0	0	0	0.516501	0	0	0	0	0	0	0	0	0	0	0	0	0	0	0	0	0	0.0763058	0	0	1.0292	0	0	1.22554	0	0	0	0	0	0.132445	0	0	0	0.0802013	0	0
d__Bacteria;k__unclassified_d__Bacteria;p__Actinomycetota;c__Actinomycetes;o__Candidatus_Nanopelagicales	0	0	0	0	0	0	0	0	0.693969	0	0	0	0	0	0	0	0	0	0	0	0	0	0	0	0	0	0	0	0	0	0	0	0	0	0	0	0	0	0	0	0	0	0	0	0	0	0	0	0
d__Bacteria;k__unclassified_d__Bacteria;p__Actinomycetota;c__Actinomycetes;o__Catenulisporales	0	0	0	0	5.40289	0	0	0	0	0	0	0.126164	3.5907	0	0	0	0	0	0	0	0	0.213688	0	0	0	0	0	0	0	0	0	0	0	0	1.6479	0	0	0.511614	15.4508	0	0	0	0	0	0	0	0	0	0
d__Bacteria;k__unclassified_d__Bacteria;p__Actinomycetota;c__Actinomycetes;o__Frankiales	0.478391	0.111093	0.80881	0.153541	0	0.224956	0.121258	0.186421	2.56035	0.278644	0.134301	1.0412	0.350102	0	0	2.28173	0	0.543362	0.432693	6.15515	0.96189	0	1.23286	0	1.19059	0	0	0.862578	0	0.128807	0.231683	0	0.0872062	0	0.172666	0	0.203306	0	0.997341	0	0.89827	0	0.469911	4.09733	0.128292	0	0	0.137539	6.7452
d__Bacteria;k__unclassified_d__Bacteria;p__Actinomycetota;c__Actinomycetes;o__Geodermatophilales	0.23825	0.109539	2.36971	1.10038	0.425618	0.246195	0	0	2.24254	0.320568	0	2.53304	1.05033	0	0.115391	1.32591	0	0.590294	0.835781	23.7807	2.68794	0	0.329296	0	0.70284	0.365006	0	0.439583	2.26441	0	0.594378	0	0.0858382	0	0.337401	0.163353	0.793886	0.0682153	57.5319	0.740119	1.06551	0	2.73915	1.8573	0.682268	0	1.81458	0	0.403817
d__Bacteria;k__unclassified_d__Bacteria;p__Actinomycetota;c__Actinomycetes;o__Glycomycetales	0	0	0	0	0	0	0	0	0	0	0	0	0.517506	0	0.116122	0	0	0	1.01416	0	0	0.478475	0	0	3.33291	0	0	0	0	0	0.218135	0	0	0	0	0	0.928335	0	2.11989	0	0	0	0	0	0	0	0.170104	0	0
d__Bacteria;k__unclassified_d__Bacteria;p__Actinomycetota;c__Actinomycetes;o__Jiangellales	0	0.202119	0	0	7.48056	0.184484	0	0	7.07286	0	0	9.21432	1.89901	0	0.305978	0	0	0.142964	0.168045	0	0	1.28373	0	0	1.8869	0.138263	0.0295233	0	0.0224884	0	0.0459582	0.0638691	4.25682	0.0897481	0.665548	0	1.27987	0	8.53354	0.865825	0	0	0	2.08608	0	0.514007	0.978348	0	2.54858
d__Bacteria;k__unclassified_d__Bacteria;p__Actinomycetota;c__Actinomycetes;o__Kineosporiales	0	0	0	0	0.197388	0.163986	0	0	0.841439	0	0	0.356005	1.51654	0.165091	0.474497	0	0	0	0	0	0	0	0	0.873062	0	0	0	0	0.326276	0	0.43627	0	0.188696	0	3.64931	0.219681	0.198472	0.161717	4.11932	0.138809	0	0	0.378619	0.482514	0	10.9539	0.152847	0	1.17013
d__Bacteria;k__unclassified_d__Bacteria;p__Actinomycetota;c__Actinomycetes;o__Kitasatosporales	328	326.976	978.525	317.704	312.219	751.729	260.059	138.506	504.781	1105.6	1008.35	352.483	269.837	131.433	247.901	289.142	144.729	310.721	260.632	429.148	390.085	441.558	477.472	489.505	273.634	177.855	269.663	199.528	220.885	225.573	148.343	363.966	397.043	294.56	361.187	317.93	229.296	234.599	273.989	229.194	268.842	269.489	432.578	288.228	442.044	255.328	303.488	142.173	244.055
d__Bacteria;k__unclassified_d__Bacteria;p__Actinomycetota;c__Actinomycetes;o__Micrococcales	109.265	117.763	189.862	1358.41	483.518	934.966	249.579	42.3856	245.309	37.6186	238.866	321.729	208.87	122.059	397.278	116.719	131.475	375.02	328.361	485.315	831.001	215.958	845.264	238.035	631.213	347.208	270.269	17.8684	160.689	493.225	239.954	74.8553	164.198	322.943	387.948	313.467	379.585	308.101	335.12	844.692	237.382	203.937	422.562	567.426	578.55	206.128	261.735	83.4265	204.598
d__Bacteria;k__unclassified_d__Bacteria;p__Actinomycetota;c__Actinomycetes;o__Micromonosporales	24.4301	12.5984	11.3754	4.03673	76.402	56.4329	21.3819	17.9825	10.7011	6.28415	13.3618	32.9891	27.5099	22.5037	20.4148	10.272	86.6333	15.3165	1.8593	15.165	121.667	19.6394	98.9722	62.6007	6.59466	1.02611	26.6146	12.8829	3.46851	12.8046	10.2983	14.5895	21.6702	13.6411	18.2543	20.4501	9.63692	13.4714	24.6945	41.3077	4.12985	13.5245	80.3761	25.5516	41.2554	61.3964	14.6568	2.72202	7.86516
d__Bacteria;k__unclassified_d__Bacteria;p__Actinomycetota;c__Actinomycetes;o__Mycobacteriales	161.149	581.844	201.478	592.482	216.588	208.212	328.821	76.9913	249.578	78.7842	331.231	378.887	235.549	628.579	1039.59	554.546	726.238	721.752	421.564	192.476	1707.35	219.45	989.899	286.98	270.902	650.042	492.746	67.2763	627.823	721.748	1132.18	96.3293	462.421	290.588	645.578	473.913	767.59	355.117	370.036	278.457	551.024	330.768	459.539	785.876	1696.66	606.528	424.456	117.803	534.533
d__Bacteria;k__unclassified_d__Bacteria;p__Actinomycetota;c__Actinomycetes;o__Nakamurellales	0	0	0	0	0	0	0	0	0	0	0	0	0.0587542	0	0	0	0	0	0	0	0	0	0	0	0	0	0	0	0	0	0	0	0	0	0.258999	0	0	0	0	0	0	0	0	0	0	0	0.0784125	0	0
d__Bacteria;k__unclassified_d__Bacteria;p__Actinomycetota;c__Actinomycetes;o__Propionibacteriales	19.8823	325.357	67.9886	67.0929	152.144	148.503	49.4233	2.52442	46.3048	23.9323	8.52502	33.0329	89.4214	6.76347	22.2673	8.99765	148.101	20.2364	49.8184	9.30826	41.7518	103.891	891.473	122.013	57.7693	34.3874	19.6945	3.93925	20.1266	31.6245	52.7389	1.75701	27.765	39.9565	25.6459	12.0109	13.0814	3132.8	132.282	232.847	14.675	9.35244	188.104	30.0825	26.2808	29.0683	22.4849	190.501	17.6829
d__Bacteria;k__unclassified_d__Bacteria;p__Actinomycetota;c__Actinomycetes;o__Pseudonocardiales	0.950569	3.37101	0.224186	3.75158	0.893691	0.801878	0.826957	0.129353	7.20352	0.119486	6.94337	2.18065	4.06019	0.719196	1.23408	0.150393	0.437748	0.859314	2.01308	0.298966	2.68763	4.47941	1.52274	1.21599	10.4941	0.123214	16.5258	0.310997	0.674097	0.247099	11.2951	0.484721	4.86468	3.08457	2.05664	1.89062	16.3871	1.51288	13.6581	4.96135	7.8514	0.17626	2.70133	9.3199	0	3.32952	5.06841	0.26176	6.07913
d__Bacteria;k__unclassified_d__Bacteria;p__Actinomycetota;c__Actinomycetes;o__Streptosporangiales	25.2938	11.4478	10.2725	73.7	52.895	31.6114	6.56395	4.49146	50.1391	7.75752	19.7336	85.7703	41.0484	3.75957	5.71081	27.5383	9.93493	18.3571	97.6606	13.3802	30.4382	28.3508	19.1115	25.6309	175.529	19.7125	8.41569	0.411463	6.07075	4.36519	66.7264	7.67806	21.3524	32.5215	18.934	41.3293	80.0407	8.96231	40.8985	21.0944	15.0828	5.12045	14.8518	78.8353	71.7962	32.9024	78.4261	13.4898	43.2451
d__Bacteria;k__unclassified_d__Bacteria;p__Actinomycetota;c__Candidatus_Aquicultoria;o__Candidatus_Aquicultorales	0	0.198098	0	0	0.492281	0	0	0	0.106865	0	0	0.218083	1.67195	0	0.453081	0	0	0	0	0	0	1.35336	0	0	0	0	1.07384	0	0	0	3.88372	0	0.288208	0.148725	0	0	0.277382	0	0.233931	0.576978	0	0	0.104919	0	0	0	0.602656	0	0.324253
d__Bacteria;k__unclassified_d__Bacteria;p__Actinomycetota;c__Candidatus_Geothermincolia;o__Candidatus_Geothermincolales	0	0	0	0	0	0	0	0	0.311221	0	0	0	0	0	0	0	0	0	0	0	0	0	0	0	0.21811	0	0	0	0	0	0	0	0	0	0	0	0	0	0	0	0	0	0	0	0	0	0	0	0
d__Bacteria;k__unclassified_d__Bacteria;p__Actinomycetota;c__Coriobacteriia;o__Anaerosomatales	0	0	0	0	0.801163	0	0	0	5.59202	0	0	1.41236	1.78498	0	0	0	0	0	0	0	0	79.9295	0	0	0.198282	0	0.0431786	0	0	0.127006	0.116663	0	0	2.44109	0	0	1.01571	0.239648	0	0.422551	0	0	0	0	0	0	0.852383	0	0
d__Bacteria;k__unclassified_d__Bacteria;p__Actinomycetota;c__Coriobacteriia;o__Coriobacteriales	6236.6	1877.43	2713.09	14381	3214.18	940.374	1100.84	633.307	6160.63	313.489	11771	5334.89	1534.81	2474.1	1314.48	3595.36	2288.84	268.711	9899.36	543.099	745.424	25706.4	1071.5	3365.13	5375.91	1695.63	36630.2	182.926	2320.37	5144.54	2897.39	981.335	845.25	991.333	5516.96	60691.3	9650.14	3308.67	2432.2	1533.28	18336.1	737.835	799.99	15565.1	19488.8	4466.37	17480.5	1814.83	1016.27
d__Bacteria;k__unclassified_d__Bacteria;p__Actinomycetota;c__Coriobacteriia;o__Eggerthellales	1428.55	516.592	2652.68	909.681	1484.55	542.495	5061.64	822.644	4567.67	50.9808	572.005	2459.74	1519.16	588.545	1459.61	666.992	412.869	1371.67	5634.24	479.949	167.297	32047	10247.6	761.963	7902.17	366.735	8484.18	169.731	576.471	426.407	1122.17	85.4792	3250.62	755.152	881.455	14238.2	5167.38	1403.17	978.715	592.347	276.769	152.667	282.725	6619.71	1190.02	6926.28	1618.3	141.574	752.228
d__Bacteria;k__unclassified_d__Bacteria;p__Actinomycetota;c__Coriobacteriia;o__unclassified_c__Coriobacteriia	0.828609	1.05528	3.52982	0.202415	5.15905	0.243189	5.74466	0.215269	16.6511	0	0.413359	3.42054	10.3571	0	0.103074	0.544618	0.395759	0	14.324	0	0.103783	381.023	4.04009	0.106382	143.83	2.28226	17.0249	0	0.742135	0	2.07226	0	3.74387	1.14579	0.931059	1.98122	7.14502	3.96702	4.10371	2.17908	0.334949	0	0.206038	7.77496	0.250345	8.14106	1.95425	0.220429	2.60988
d__Bacteria;k__unclassified_d__Bacteria;p__Actinomycetota;c__Nitriliruptoria;o__Euzebyales	0	0	0	0	0	0	0	0	0	0	0	0.795175	0.209629	0	0	0	0	0	0	0	0	0	0	0	0	0	0	0	0	0	0.27491	0	0	0	0.12063	0	0	0	0	0	0	0	0	0	0	0	0	0	0
d__Bacteria;k__unclassified_d__Bacteria;p__Actinomycetota;c__Nitriliruptoria;o__Nitriliruptorales	0	0	0	0	0	0	0	0	0	0	0	0	0.27168	0	0	0	0	0	0	0	0	0	0	0	0	0	0	0	0	0	0	0	0	0	0	0	0	0	0	0	0	0	0	0	0	0	0	0	0
d__Bacteria;k__unclassified_d__Bacteria;p__Actinomycetota;c__Rubrobacteria;o__Gaiellales	0	0	0	0	0	0	0	0	0	0	0	3.13145	0	0	0	0	0	0	0	0	0	0	0	0	0	0	0	0	0	0	0	0	0	0.533886	0	0	0	0	0	0	0	0	0	0	0	0	0	0	0
d__Bacteria;k__unclassified_d__Bacteria;p__Actinomycetota;c__Rubrobacteria;o__Rubrobacterales	0	0	0.161056	1.04288	0.377018	0.279219	0	0	1.09943	0	0.235236	0.641084	3.71729	0	0.113958	0.216743	0.156739	0	0.43992	0	0	1.18183	0.111222	0.15726	0.120657	0.899996	0	0	0	0	12.5799	0	2.72837	4.64472	1.74313	1.65728	0.120854	0.438227	0.432465	1.74705	0	0.198725	0	0.18881	0.415062	0	0.381701	0	1.44566
d__Bacteria;k__unclassified_d__Bacteria;p__Actinomycetota;c__Thermoleophilia;o__Miltoncostaeales	0	0	0	0	0	0	0	0	0	0	0	0	0.314444	0	0	0	0	0	0	0	0	0	0	0	0	0	0	0	0	0	0	0	0	0	0	0	0	0	0	0	0	0	0	0	0	0	0	0	0
d__Bacteria;k__unclassified_d__Bacteria;p__Actinomycetota;c__Thermoleophilia;o__Solirubrobacterales	0	0.0846708	0.408836	0.340774	0.321853	0.037636	0	0.089693	0.599395	0	0	0.882806	0.887976	0	0.634203	0.151363	0.0637505	0.20265	0.598	18.3348	0.912628	1.68242	0.332672	0	0.28151	0.282333	0.306929	7.22819	0.457822	0	0.648535	0	0.430194	0	0.144977	1.11162	0.41637	0.190152	3.81113	1.62914	0.189078	0.0778116	1.08396	2.12703	0	0	0.236462	0	0.436426
d__Bacteria;k__unclassified_d__Bacteria;p__Actinomycetota;c__unclassified_p__Actinomycetota;o__Candidatus_Hakubellales	5.57843	14.0774	0.754184	3.35452	4.79161	79.2869	18.3886	0.240695	29.8315	4.72632	0.780885	8.36169	17.3233	3.77838	9.73838	0.921463	8.66215	8.61632	8.7439	1.27514	28.3309	14.0077	22.6368	6.28644	30.9855	4.77734	10.6624	0.289346	5.70215	14.3335	1.90444	0	24.4373	8.02726	10.329	10.0482	27.3881	6.76878	85.2074	81.6641	96.7345	2.32775	8.77224	3.8106	9.50702	11.81	8.75425	27.5843	2.77453
d__Bacteria;k__unclassified_d__Bacteria;p__Aquificota;c__Aquificae;o__Aquificales	83.9087	28.88	25.2289	2.72924	1.73587	0.833321	46.4432	0.438395	6.1692	0	0.300655	22.9077	43.3159	0.31595	4.64968	1.17979	2.9385	1.0371	7.04354	27.8203	0	5.79724	10.67	4.40535	1.2736	3.86378	0.695324	0	24.9061	0.408974	4.10686	0.190487	2.73271	1.65863	1.95477	3.995	38.5116	15.9664	5.04981	34.5908	0	0	0.517435	0.784634	8.668	0.2071	52.3465	0.834359	3.89409
d__Bacteria;k__unclassified_d__Bacteria;p__Aquificota;c__Aquificae;o__Desulfurobacteriales	0	0.419391	0	0	0.319884	0	0	0	0.561398	0	0	0	1.3327	0.150206	0.426679	0	0	0	0	0	0	0.482384	0	0	0	0	0	0	0	0	0.284469	0	0	0	0.503197	0	0.107082	0	2.73096	1.09451	0	0	0.354665	0	0	0	0	0	2.1617
d__Bacteria;k__unclassified_d__Bacteria;p__Armatimonadota;c__Armatimonadia;o__Armatimonadales	0	0	0	0	0.212809	0	0	0	0.776825	0	0	1.2358	0.494562	0	0	0	0	0	0	0	0	0	0	0	1.48205	0	0	0	0	0	1.12072	0	0	0	0.131432	0	0.179865	0.139994	0.308195	0.136826	0	0	0	0	0	0.659141	0	0	0
d__Bacteria;k__unclassified_d__Bacteria;p__Armatimonadota;c__Armatimonadia;o__Capsulimonadales	0	0.106559	0	0	0	0.0205186	0	0	2.44667	0	0	7.27852	0.868155	0	0	0	0	0	0	0	0	0.0442113	0.104609	0	4.96084	0	0.0800174	0	0.035372	0	5.62055	0	0	0	1.28724	0	0	0.0186288	8.23173	1.21299	0	0	0.207545	0.184233	0	0	0.738869	0	0
d__Bacteria;k__unclassified_d__Bacteria;p__Armatimonadota;c__Chthonomonadetes;o__Chthonomonadales	0	0.0667504	0	0	0.0386926	0	0	0.233406	0.912177	0	0	0.0867376	0.0482386	0	0	0.0314031	0	0	0.0410564	0	0	0.276823	0.0274896	0.278229	0.392138	0	0	0	0.0268807	0	0.249038	0	0.031092	0	0	0.0361974	0.538696	0	0	0	0	0	0.0247393	0	0	0	0	0	0
d__Bacteria;k__unclassified_d__Bacteria;p__Armatimonadota;c__Fimbriimonadia;o__Fimbriimonadales	0	0.189868	0	0	0	0	0	0	0.164255	0	0	0	0	0	0.111195	0	0	0	0.218769	0	0	0	0	0	0.52508	0	0	0	0	0	0.575663	0	0	0	0	0	0	0	1.11358	0.144987	0	0	0	0	0	0	0	0	0
d__Bacteria;k__unclassified_d__Bacteria;p__Armatimonadota;c__unclassified_p__Armatimonadota;o__unclassified_p__Armatimonadota	0	0	0	0	0	0	0	0	0.29566	0	0	0	0	0	0	0	0	0	0	0	0	0	0	0	0	0	0	0	0	0	0.0836184	0	0	0	0.330223	0	0	0	0	0	0	0	0	0	0	0	0	0	0
d__Bacteria;k__unclassified_d__Bacteria;p__Atribacterota;c__Atribacteria;o__Atribacterales	0	0.165758	0	1.01919	0.674496	0.0945638	0	0	2.46255	0	0	6.23336	0.291619	0	0.23713	0	0	0	0.880544	0	0	0.0951578	0.546866	0	25.793	0	0	0	0	0	17.8457	0	0.0855029	0	0.357602	0	0.323665	0	3.23776	0.701351	0	0	0.611206	0	0	0	2.77874	0	0.905743
d__Bacteria;k__unclassified_d__Bacteria;p__Atribacterota;c__unclassified_p__Atribacterota;o__unclassified_p__Atribacterota	0	0.119573	0	0.519324	0.207936	0	0	0	0.299672	0	0	0	0.394931	0	0	0	0	0	1.46063	0.227665	0	0.201326	0	1.15964	1.5712	0	0.307853	0	0	0	0.311213	0	0.347988	0.172079	0	0	0.976784	0	0	0	0	0	0	0.696147	0	0.410825	0.332172	0	0
d__Bacteria;k__unclassified_d__Bacteria;p__Bacillota;c__Bacilli;o__Bacillales	3932.77	1298.43	2541.29	2652.31	1820.4	1710.12	1568.32	2513.96	3104.85	786.422	3251.48	3026.47	3161.3	1769.82	1516.9	3042.53	693.539	1629.13	1635.89	1536.07	3444.34	2672.59	3198.46	1596.4	4837.55	1836.83	1521.47	1251.95	3097.06	949.884	2772.69	2622.45	1516.21	2990.81	2585.14	1760	2440.68	1650.38	2924.5	2036.72	2225.58	2863.16	1757.64	64394.8	3383.59	1851.56	2172.36	953.268	2806.54
d__Bacteria;k__unclassified_d__Bacteria;p__Bacillota;c__Bacilli;o__Lactobacillales	3899.91	3076.34	3890.67	92974.9	7870.39	42696.2	5771.54	2859.78	5762.26	5576.08	5046.16	3656.8	3967.85	2666.43	5047.69	5514.03	3517.89	10771.1	11929.4	6189.07	669042	6766.99	82326.9	5819.19	6234.57	4153.23	36970.6	2235.51	4014.97	6295.09	5141.28	3232.07	3828.93	5345.09	6227.34	5922.03	5521.12	2875.66	53742.5	4679.82	1.07163e+06	3049.78	5449.83	8540.58	11196.7	3682.76	4590.21	5607.27	4719.29
d__Bacteria;k__unclassified_d__Bacteria;p__Bacillota;c__Bacilli;o__unclassified_c__Bacilli	2.73379	6.27579	9.72616	1.43417	199.432	95.9618	18.291	9.71482	53.6149	0.540443	2.17268	590.526	1774.65	1.45397	32.6619	1.62313	1.44432	4.19215	50.3406	5.51719	9.3736	33.5158	57.4672	3.05811	27.3296	12.2468	1.3032	1.26991	51.683	4.64544	28.2878	2.85509	48.7945	28.9747	33.2865	10.2554	32.6269	11.0752	2976.72	125.63	529.689	3.29331	4.02962	163.528	0.885617	14.645	16.9375	2.45841	150.649
d__Bacteria;k__unclassified_d__Bacteria;p__Bacillota;c__Clostridia;o__Caldicellulosiruptorales	0	11.9975	1.03287	11.0567	26.5496	0.486968	0	1.04931	34.5497	0	1.57166	23.6617	17.7007	0.199186	7.04331	0.490271	1.45623	0	4.85267	0.332373	0.0662104	3.2761	1.47468	2.13067	114.017	19.7274	0.304536	0	7.7306	0.065096	48.6934	0.0476217	10.0499	31.5498	23.6463	13.8329	28.9589	19.1705	22.9815	3.47183	0	0	1.65323	13.3535	0	2.03427	23.631	0.590526	42.369
d__Bacteria;k__unclassified_d__Bacteria;p__Bacillota;c__Clostridia;o__Candidatus_Borkfalkiales	3.66726	59.541	48.3215	2.09898	217.938	34.6658	0.464257	14.725	82.1212	0.165428	0.234221	107.532	60.7722	0.263754	67.3347	0.529352	0.655299	0.13105	13.0392	0	3.53731	44.5296	11.8372	4.95471	84.1134	12.9595	2.08475	0	11.6842	0.499805	65.3038	1.41186	74.2256	807.428	24.2937	1.95367	67.3546	127.751	149.64	230.551	0	0	10.7078	14.7807	0.231346	4.67096	17.5008	0.194532	20.5379
d__Bacteria;k__unclassified_d__Bacteria;p__Bacillota;c__Clostridia;o__Eubacteriales	265694	423690	311785	524531	377525	296395	548262	176609	629195	221466	394438	503449	773426	258381	430500	371909	128836	223352	856806	424968	15626	430026	365671	319398	961532	925321	402236	186338	385747	390219	700109	249065	454622	525999	509664	527158	558306	282645	509368	446158	7589.03	141338	278494	850533	240751	418596	584129	316842	838596
d__Bacteria;k__unclassified_d__Bacteria;p__Bacillota;c__Clostridia;o__Halanaerobiales	0.201461	16.7371	2.64512	1.9849	21.5815	22.6892	12.5124	3.12532	28.5457	0.29274	1.20669	23.745	26.2207	0.208447	13.5037	1.84368	0.845436	2.02959	20.0069	0.817793	0	9.69603	5.47547	24.7767	23.7402	19.5981	4.58705	4.9808	11.7481	1.19386	35.0182	1.59695	7.9259	28.3055	7.75443	2.11993	17.2805	4.05078	27.2849	25.0912	0	0	2.91122	16.8878	0.205516	11.8553	15.1866	0.382551	26.4859
d__Bacteria;k__unclassified_d__Bacteria;p__Bacillota;c__Clostridia;o__Koleobacterales	0	0.631335	0	0	10.3343	0.141522	0.686533	0	2.50229	0	0.214578	0.0991287	2.87103	0	1.06104	0.17006	0	0	14.783	0	0	0.821332	0	1.31546	0.564021	0	0	0	0.0614416	0	1.97856	0	0.228163	6.6116	0.291549	0	4.45926	0	2.5307	1.76425	0	0	0.137747	1.22357	0	1.76148	1.24266	0	1.52181
d__Bacteria;k__unclassified_d__Bacteria;p__Bacillota;c__Clostridia;o__Moorellales	10.6659	35.1967	15.1534	6.68163	31.5601	31.6075	21.0655	2.63057	94.2559	3.61217	18.7759	60.4993	65.0617	15.081	34.1627	6.30269	5.00532	9.31683	22.0979	10.6678	0.541973	36.875	16.5779	16.4225	114.806	19.871	29.0653	1.02452	18.515	7.40564	101.323	4.22067	22.9046	22.0383	13.9695	24.0027	41.1121	14.849	85.4039	57.68	0.950261	0.145827	11.7355	10.1055	10.0085	19.7501	58.0045	15.8289	102.881
d__Bacteria;k__unclassified_d__Bacteria;p__Bacillota;c__Clostridia;o__Natranaerobiales	0	0	0.626151	0.578861	0	0.375676	0	0.116656	16.9608	0	0	42.5238	0.3664	0	0.241411	0.352812	0.300667	0	0.671867	0	0	3.88657	0.710516	0	3.97363	0.45423	0.139065	0.28047	0.113317	0.125254	3.04834	0	0.656662	0.321158	2.92017	0.55384	0.73432	1.4603	2.25594	0.306261	0	0	0.975884	0	0.132301	1.92946	2.36897	0.681412	0.601126
d__Bacteria;k__unclassified_d__Bacteria;p__Bacillota;c__Clostridia;o__Thermoanaerobacterales	27.4618	49.5998	11.2669	9.31925	123.998	17.8014	25.5961	21.8609	139.885	12.4361	7.2977	114.653	114.16	3.58681	27.6526	140.82	8.34724	5.47773	60.7093	10.908	21.9719	58.258	44.0313	34.0978	186.822	32.1313	40.1646	5.30449	14.1945	6.42617	132.009	3.56384	40.6109	114.116	47.0295	31.4655	124.409	23.5029	97.6205	53.4344	33.4735	89.9889	17.0235	130.61	242.624	36.89	184.207	57.3985	64.7082
d__Bacteria;k__unclassified_d__Bacteria;p__Bacillota;c__Clostridia;o__Thermosediminibacterales	0.0869802	11.568	9.33774	8.06937	14.9885	49.2462	3.0598	1.32515	51.5132	0.23868	3.9906	58.0025	42.5084	1.99244	25.7533	3.69149	2.0584	1.54236	61.6779	0.0722747	33.0481	16.9929	4.79708	8.81699	40.4006	28.9695	1.73096	0.95243	8.97208	3.6998	58.6394	1.6843	10.8145	72.2768	15.2059	5.13758	55.9267	5.12569	54.9371	34.8046	0	0.178747	9.00692	20.8451	2.70268	12.5556	47.5204	6.43858	44.1055
d__Bacteria;k__unclassified_d__Bacteria;p__Bacillota;c__Clostridia;o__unclassified_c__Clostridia	58.5927	716.205	597.432	1890.43	1521.53	587.379	583.451	407.942	1402.51	10.9509	299.334	1510.39	2719.61	163.754	588.695	1365.65	161.92	36.5232	3046.66	203.876	10.7491	458.741	518.125	396.896	3057.28	1152.08	50.7543	30.4343	321.859	186.383	1826.63	141.572	993.294	1254.53	524.817	777.469	1182.73	455.634	1288.73	1557.64	1.64128	5.90831	399.429	2549.43	23.5861	704.223	707.802	14.7963	1862.57
d__Bacteria;k__unclassified_d__Bacteria;p__Bacillota;c__Culicoidibacteria;o__Culicoidibacterales	4.67784	0	0	0	0	0	0	0	0	0	0	0	0	0	0	0	0	0	0	0	132.149	0	0	0	0	0	0	0	0	0	0	0	0	0	0	0	0	0	0.141725	0	0.512097	0	0	1.36117	0	0	2.85858	0	0
d__Bacteria;k__unclassified_d__Bacteria;p__Bacillota;c__Desulfuribacillia;o__Desulfuribacillales	0	0.810613	0.273152	0	0.510773	0	0	0	12.2094	0	0	17.7739	0.710911	0	9.19573	0	0	0	1.93626	0	0	0.0845848	0	0.791212	0.324049	0.0739283	0.280061	0	0.103978	0	0.869257	0	0.520917	0	0.605875	0.357696	0.700773	1.05576	1.83356	0.752286	0.881479	0	0.249903	0.595905	0.0469361	0.609465	0.671531	0	0.830789
d__Bacteria;k__unclassified_d__Bacteria;p__Bacillota;c__Erysipelotrichia;o__Erysipelotrichales	7392.51	9038.8	4717.7	5488.12	5946.87	4947.37	8816.78	6188.42	24318.8	18020.2	6303.31	19132.7	14961.4	4256	6286.74	8266.9	6146.66	27951.7	16054	5699.22	742.655	14672.1	8046.32	5213.74	30686.7	11862	5491	6966.44	6627.22	7350.26	9869.86	4105.15	12309.7	9724.45	13148.6	7448.31	25431.8	5762.92	8551.47	10513.9	435.555	22840.1	5736.96	10161.9	5668.04	10399.6	15805	10683.9	9013.51
d__Bacteria;k__unclassified_d__Bacteria;p__Bacillota;c__Limnochordia;o__Limnochordales	0	0	0.139182	0	0	0	0	0	0.219716	0	0	0	1.65501	0	0	0	0	0	0.0781181	0	0	0	0	0	0	0	0	0	0.133268	0	0	0	0	0.135205	0	0	0.162132	0.161321	0.369157	0	0	0	0	0	0	0	0.891251	0	0
d__Bacteria;k__unclassified_d__Bacteria;p__Bacillota;c__Negativicutes;o__Acidaminococcales	39769.8	14894.5	12271.5	11202.7	630.175	14469.6	18818.6	482.888	4515.57	177.988	508.923	14563.1	18098.2	287.351	1361.98	24085.9	357.228	205.583	4843.73	13592.9	4224.92	771.898	5511.44	1520.24	2332.53	1915.43	412.287	210.219	11703.3	13944.5	1294.26	146.566	1185.77	874.935	1586.87	2150.58	18789.7	8144.83	1275.28	20430.1	105.911	2336.08	5713.15	644.513	6691.6	464.069	26691.5	7679.03	1458.28
d__Bacteria;k__unclassified_d__Bacteria;p__Bacillota;c__Negativicutes;o__Selenomonadales	289.952	431.241	305.021	366.886	1277.48	721.505	427.29	690.895	681.677	97.421	281.513	1111.67	830.313	168.139	443.136	1448.22	40675	255.405	590.038	353.588	104.61	362.661	427.175	18604.9	974.85	356.761	412.465	411.929	314.647	5093.92	20637.9	161.578	498.152	22434.3	732.729	26770	852.361	260.597	2635.4	5375.42	181.158	540.984	1878.55	441.783	1645.94	906.622	658.603	12799.9	896.082
d__Bacteria;k__unclassified_d__Bacteria;p__Bacillota;c__Negativicutes;o__Veillonellales	1055.31	350.465	1553.6	4103.35	48757.1	3263.08	7749.91	30238.2	1020.3	7545.1	19535.7	587.165	675.427	18001	16627.6	126934	26445.5	59589.9	1929.53	654.842	6321.68	16393.6	7893.37	32681.1	736.277	14355.3	41550.4	17647.8	9516.37	4848.8	16076.6	288.961	19606.8	39103.1	24564.8	21931.1	35914	8334.36	16940.8	875.318	16041.4	81559.9	4487.79	48893.3	230815	43750.2	5389.8	1704.71	18037.1
d__Bacteria;k__unclassified_d__Bacteria;p__Bacillota;c__Negativicutes;o__unclassified_c__Negativicutes	0	2.48765	2.44523	0.180844	0.664569	1.27968	0.609914	0.157148	6.62916	0	0.242775	9.01655	4.60842	0.312459	1.97668	0.510324	0	0	1.82105	0	0	1.11667	0.0647247	1.71338	0.819309	6.13191	0	0	1.91728	0.471436	1.59063	0.14806	1.11999	0.712764	0.335166	0.630335	2.2539	1.17201	1.36143	4.48189	0	0	0.743599	1.25202	0.916259	1.2912	2.48029	0.93855	2.03995
d__Bacteria;k__unclassified_d__Bacteria;p__Bacillota;c__Tissierellia;o__Tissierellales	204.881	564.697	598.437	426.062	444.692	447.966	830.316	160.98	812.126	216.973	532.2	610.375	834.536	553.803	393.164	267.757	111.29	209.945	761.125	355.415	33.9459	1980.84	508.851	425.229	1190.36	943.107	431.009	82.2681	582.286	382.924	1079.38	337.999	509.042	519.056	621.75	718.951	563.618	331.19	582.685	672.565	51.3999	91.193	338.762	649.145	324.157	326.36	556.769	708.023	774.991
d__Bacteria;k__unclassified_d__Bacteria;p__Bacillota;c__Tissierellia;o__unclassified_c__Tissierellia	23.9265	62.047	19.0452	13.3916	110.016	73.1886	10.0308	31.7909	162.267	0	8.97447	52.3867	59.375	2.81305	20.3388	19.7634	5.51229	2.4413	33.9479	3.80826	0.489281	56.7371	8.5973	26.0399	173.903	54.6871	6.60611	0.767425	13.3178	9.42714	126.56	14.862	29.8249	17.3881	145.695	5.53346	95.9551	12.547	105.728	25.2849	0	15.4345	8.98402	13.5589	1.0851	121.541	93.506	28.5777	87.6382
d__Bacteria;k__unclassified_d__Bacteria;p__Bacillota;c__unclassified_p__Bacillota;o__unclassified_p__Bacillota	32.3818	80.8113	396.542	1500.44	544.509	97.5306	16.4885	57.4709	335.459	17.3303	23.8058	635.017	263.784	11.9401	54.5811	28.3563	20.5568	15.1009	487.135	54.7366	5.1137	167.194	65.4341	661.085	418.501	1387.1	10.361	7.4181	266.352	21.2107	304.492	23.015	137.805	760.075	104.011	191.269	551.305	138.298	872.054	157.283	3.1248	9.80916	335.858	397.457	34.7208	520.534	218.562	15.0123	2429.18
d__Bacteria;k__unclassified_d__Bacteria;p__Bacteroidota;c__Bacteroidia;o__Bacteroidales	766676	702591	582174	328059	702273	581792	568874	908401	336686	780165	683367	505870	343294	890494	684955	488212	895074	769263	121135	770548	2649.95	458753	406108	755757	39773.4	131432	495499	923923	477934	703362	402263	905982	633062	542822	618843	483739	462356	794731	468726	686954	3169.3	859620	606294	118095	394094	521421	415563	768637	314629
d__Bacteria;k__unclassified_d__Bacteria;p__Bacteroidota;c__Bacteroidia;o__Marinilabiliales	7.64772	25.7145	11.1095	3.85062	40.6243	10.9171	36.9884	4.87286	25.2639	1.24299	8.21055	81.6056	37.32	65.781	53.5883	6.11922	28.3136	18.2451	10.4513	27.0879	2.02446	23.1663	9.03662	17.5513	40.6083	13.3276	8.61088	10.4173	16.806	8.49714	29.4228	17.1493	15.6936	121.033	19.0437	54.3186	30.0614	15.7806	120.874	37.2293	0.364661	0	10.6287	8.65474	14.7655	3.63744	15.9428	23.1588	23.8798
d__Bacteria;k__unclassified_d__Bacteria;p__Bacteroidota;c__Chitinophagia;o__Chitinophagales	1374.39	32.8689	8.4312	37.5563	37.0339	10.2601	27.981	11.9536	63.7172	9.45775	12.4804	33.835	28.9645	9.48635	43.4039	1384.06	4.10978	35.4048	12.2186	15.5089	0.31332	223.924	62.2541	10.5073	481.406	2628.05	13.7248	0.652993	5.23708	1.4784	23.4147	1.14277	36.8483	249.374	52.5793	53.6025	173.598	354.896	62.5567	65.9799	0	5.08439	96.3279	5.78166	9.55327	12.617	1484.06	1.88345	64.3789
d__Bacteria;k__unclassified_d__Bacteria;p__Bacteroidota;c__Cytophagia;o__Cytophagales	111.543	145.649	90.808	108.634	204.527	116.814	131.52	43.3514	87.7084	91.4512	146.273	149.342	165.981	65.7611	232.756	84.2887	89.9573	162.187	98.926	80.3083	2.27168	201.275	263.259	128.071	118.793	125.238	43.755	27.1378	115.348	133.824	109.208	60.0147	193.136	208.976	250.67	197.715	164.294	77.7866	283.177	108.092	0.984197	3.12266	61.4337	79.8622	64.7589	70.925	269.565	27.5746	160.34
d__Bacteria;k__unclassified_d__Bacteria;p__Bacteroidota;c__Flavobacteriia;o__Flavobacteriales	1664.94	1584.26	1741.89	653.966	1818.11	1124.82	1740.31	1198.19	876.346	926.22	1631.72	6366.09	1296.47	2565.17	2137.87	1347.19	2133.15	1484.26	363.069	2329.39	79.6769	1129.48	1254.21	1753.19	137.657	322.996	1276.58	1164.28	863.771	2273.87	1278.02	1652	1739.08	3094.24	1359.84	1184.62	1967.62	2117.24	1472.81	1823.13	17.2423	2554.05	983.701	278.278	1126.61	1238.87	1589.09	1590.62	792.036
d__Bacteria;k__unclassified_d__Bacteria;p__Bacteroidota;c__Saprospiria;o__Saprospirales	0	0.806682	0.255441	0	2.77712	3.22193	0	0.372842	5.19392	0	0	19.038	4.74577	0	0.370116	2.09234	0.455672	0	0.640183	0.157554	0.0732587	1.5793	1.6616	0.694531	39.7978	0.61766	1.62051	0	2.64807	0	13.5029	0	0.236992	0.507843	0	0.238159	0.0828155	0.468741	7.38747	5.6452	0	0	2.27639	0	0	0.300441	4.43528	0	6.25251
d__Bacteria;k__unclassified_d__Bacteria;p__Bacteroidota;c__Sphingobacteriia;o__Sphingobacteriales	65.5018	77.7378	19.2447	16.3075	138.461	77.8658	68.125	36.8188	60.8847	32.1426	34.1845	110.428	80.4008	41.5505	107.697	13.1937	76.1643	87.5155	25.5597	25.6564	0.211394	65.4624	61.1478	53.8349	38.4504	7.91229	95.4301	164.721	38.7697	80.4515	231.227	28.3381	75.3267	119.231	132.016	49.1166	64.4167	55.6019	239.478	44.728	0.312617	22.5313	36.9307	15.1306	28.2568	22.9752	53.3489	39.1003	28.7921
d__Bacteria;k__unclassified_d__Bacteria;p__Bacteroidota;c__unclassified_p__Bacteroidota;o__Candidatus_Sulfidibacteriales	0	0	0	0	0	0	0	0	0.319312	0	0	0	0.543359	0	0	0	0	0	0	0	0	0	0	0	0	0	0.179239	0	0	0	0	0	0	1.8417	0	0	0.860009	0	1.20812	0.68109	0	0	0.112364	0	0	0	0.600128	0	0
d__Bacteria;k__unclassified_d__Bacteria;p__Bacteroidota;c__unclassified_p__Bacteroidota;o__unclassified_p__Bacteroidota	0	0	0	0	0	0	0	0	0	0	0	0	0	0	0	0	0	0	0	0	0	7.23167	0	0	0	0	0	0	0	0	0	0	0	0.206154	0	0	0	0	0	0	0	0	0	8.58308	0	0	0.208841	0	0
d__Bacteria;k__unclassified_d__Bacteria;p__Balneolota;c__Balneolia;o__Balneolales	0	0	0.0281252	0	0.554942	0	0	0	0.159816	0	0	3.55841	0.550646	0	0	0	0	0	0.263961	0	0	0.380631	0	0.401886	4.66146	0	1.24231	0	0	0	0.0595502	0	0	2.27933	0	0.199086	0.48314	0	7.62351	1.34773	0	0	0.0784526	0.291359	0	0	4.69675	0	0.271163
d__Bacteria;k__unclassified_d__Bacteria;p__Bdellovibrionota;c__Bacteriovoracia;o__Bacteriovoracales	0	1.14337	0	0	0	0	0	0	23.1978	0	0	0	0	0	0	0	0.0563066	0	0	0	0	0	0	0	0	0	0	0	0	0	0	0	0.13107	0	0	11.4181	0	0.0561653	0	0	0	0	0.0521452	0	0	0	0	0.0532924	0
d__Bacteria;k__unclassified_d__Bacteria;p__Bdellovibrionota;c__Bdellovibrionia;o__Bdellovibrionales	0.595625	0	0.185565	2.57014	0.296082	1.84368	0.202975	2.89358	1.23065	0.763669	0.205831	16.8324	0	2.19105	17.5476	0.480603	0.204417	1.08971	1.00002	0	9.20512	1.05915	3.71358	0.550409	1.41138	0.984371	10.3014	0.74538	0	0	8.27702	0.232238	0.525931	0.678964	0.765735	8.54783	0	0.203904	2.7436	10.0085	10.5203	0.881301	0.18931	4.95626	3.22124	6.02841	0.79175	4.47571	0.858755
d__Bacteria;k__unclassified_d__Bacteria;p__Bdellovibrionota;c__Oligoflexia;o__Oligoflexales	0	0	0	0	0	0	0	0	0.193875	0	0	0	0.0927867	0	0.100258	0	0	0	0	0	0	0	0.42301	0	0.464825	0	0	0	0	0	0	0	0.119611	0	0	0	0	0	1.69621	0.669193	0	0	0	0	0	0	0	0	0
d__Bacteria;k__unclassified_d__Bacteria;p__Bdellovibrionota;c__Oligoflexia;o__Silvanigrellales	35.6577	27.306	11.2588	0.41483	16.965	0.93919	58.5526	0	0.311221	0.266127	14.0589	0	5.30793	0	18.8593	84.5172	27.8647	47.6003	0	37.8534	0	3.55499	5.16998	30.75	0.275285	0.823292	2.12257	0	5.6591	53.6309	0.304067	0	3.19429	15.5248	0	0.386106	15.2567	14.6304	2.69412	20.3166	0	0	1.62498	0.533305	19.7671	1.71807	0	24.4852	17.4913
d__Bacteria;k__unclassified_d__Bacteria;p__Caldisericota;c__Caldisericia;o__Caldisericales	0	0	0	0	0	0	0	0	0	0	0	0.288034	0.556346	0	0	0	0	0	0	0	0	0.107789	0	0	0	0	0	0	0	0	0	0	0	0	0.317332	0	0.434391	0.0830053	0.490125	0	0	0	0	0	0	0	0	0	0
d__Bacteria;k__unclassified_d__Bacteria;p__Calditrichota;c__Calditrichia;o__Calditrichales	0	2.88432	0	0	0.157454	1.98575	0	0	0.346656	0	0	4.07489	0.583019	0	0.0591845	0	0	0	1.08051	0	0	1.09815	0.535137	2.93754	3.46078	0.111805	0	0	0	0	3.46187	0	0	0.541601	0	0	2.18794	0.221107	16.927	2.90816	0	0	0.093637	0	0	0	0.924267	0	0
d__Bacteria;k__unclassified_d__Bacteria;p__Campylobacterota;c__Desulfurellia;o__Desulfurellales	0	0	0	0.44335	0	0	0	0	0	0	0	0	0	0	0	0	0	0	0	0	0	0	0	0	0	0	0	0	0	0	0	0	0	0	0	0	0	0	0	0	0	0	0	2.27988	0	0	0	0	0
d__Bacteria;k__unclassified_d__Bacteria;p__Campylobacterota;c__Epsilonproteobacteria;o__Campylobacterales	2328.97	1888.91	716.329	763.617	626.966	267.604	1926.31	989.696	1057.32	817.131	1220.36	729.734	807.792	1162.8	633.561	1438.31	476.87	238.663	545.051	2066.59	169.442	601.933	559.243	653.867	1140.04	996.89	296.585	300.235	959.818	498.497	832.784	1191.89	597.801	1257.98	1512.99	934.054	1246.22	913.656	1660.12	1034.55	45.928	3491.7	385.092	1316.06	389.492	1635.7	1269.62	287.406	902.079
d__Bacteria;k__unclassified_d__Bacteria;p__Campylobacterota;c__Epsilonproteobacteria;o__Nautiliales	0	0.44619	0.747678	0	0	0	0	0	0	0.266127	0	2.03544	1.31883	0	0.244629	0.334966	0	0	0.437935	0	1.28314	0.369097	0	1.01275	0	0.406638	0.611042	0	0	0	0.0853975	0.493534	0	0	0.266847	0.612319	0.652494	0	0	0.102437	0	0	0	0.810624	0	0	0	0	0.261291
d__Bacteria;k__unclassified_d__Bacteria;p__Candidatus_Abawacabacteria;c__unclassified_p__Candidatus_Abawacabacteria;o__unclassified_p__Candidatus_Abawacabacteria	0	0	0	0	0	0	0	0	0	0	0	0	0	0	0	0	0	0	0	0	0	0	0	0	0	0	0	0	0	0	0	0	4.17976	0	0	0	0.347076	0	0	0	0	0	0	0	0	0	0.514462	0	0
d__Bacteria;k__unclassified_d__Bacteria;p__Candidatus_Absconditabacteria;c__unclassified_p__Candidatus_Absconditabacteria;o__unclassified_p__Candidatus_Absconditabacteria	0	1.20115	0.60735	0	1.08567	0	0.127032	0	0.975776	0	0	0.789344	12.1196	0.151447	1.49096	0.0944776	0	0	0.268425	0.406545	0	3.55951	0.0997562	0.787113	7.08858	0	0	0	1.15183	0	0.103445	0	8.62574	0.185907	0	0	0	0.581684	0.743107	1.29446	0	0	0.0719689	4.34263	0.231473	0.136739	0.18833	0	0.250656
d__Bacteria;k__unclassified_d__Bacteria;p__Candidatus_Abyssubacteria;c__unclassified_p__Candidatus_Abyssubacteria;o__unclassified_p__Candidatus_Abyssubacteria	0	0	0	0.183297	3.1212	0.215231	0	0	0.591319	0	0	0.179598	0.864746	0	0.299041	0.512809	0.247899	0	8.57193	0.35206	0	0	0	1.38695	0	0.0466815	0	0	0	0	1.83989	0	0.185172	0.160991	0.118201	1.88	0.451199	0	4.37515	0.261174	0	0	0.181422	0	0	0	1.28614	0	0.280343
d__Bacteria;k__unclassified_d__Bacteria;p__Candidatus_Adlerbacteria;c__unclassified_p__Candidatus_Adlerbacteria;o__unclassified_p__Candidatus_Adlerbacteria	0	0	0	0	0	0	0	0	0	0	0	0	0	0	0	0	0	0	0	0	0	0	0	0	0	0	0	0	0	0	0	0	0	0	0.88289	0	0.713882	0	0	0	0	0	0	0	0	0	0	0	0
d__Bacteria;k__unclassified_d__Bacteria;p__Candidatus_Aerophobetes;c__unclassified_p__Candidatus_Aerophobetes;o__unclassified_p__Candidatus_Aerophobetes	0.256316	2.09793	0.302086	0.221203	4.71796	1.23945	0	0	3.66031	0	0	5.12933	9.88752	0	1.10191	0	0.0780349	0	2.86075	0	0.151227	1.93828	0.631925	0.420229	2.09984	1.60485	0.528486	0	0	0	2.21561	0	2.17918	0.319717	2.64055	0.317216	7.53033	1.19951	15.3546	5.52289	0	0	0.664038	10.425	0	0.174847	3.28367	0	6.86302
d__Bacteria;k__unclassified_d__Bacteria;p__Candidatus_Aminicenantes;c__unclassified_p__Candidatus_Aminicenantes;o__unclassified_p__Candidatus_Aminicenantes	3.79315	37.3068	4.39069	5.89194	267.416	85.6427	10.1946	2.28751	20.1777	3.12853	23.4174	40.6918	62.2285	7.62678	26.6677	4.49856	232.261	6.01519	10.5716	24.017	1.54567	8.65674	9.32373	178.236	23.703	24.2558	9.13603	2.41009	12.1935	27.0386	17.3864	5.65076	12.4346	48.6768	33.5547	27.754	18.2541	15.5762	101.199	93.293	0.358468	1.42767	218.539	71.1374	6.00419	12.6935	13.7099	260.253	21.7235
d__Bacteria;k__unclassified_d__Bacteria;p__Candidatus_Andersenbacteria;c__unclassified_p__Candidatus_Andersenbacteria;o__unclassified_p__Candidatus_Andersenbacteria	0	0	0	0.0419243	0	0	0	0	0	0	0	0	0	0	0	0	0	0	0.0512477	0	0	0	0	0	0.410932	0	0	0	0	0	0	0	0	0	1.08861	0	0.435759	0	0	0	0	0	0	0	0	0	0	0	0
d__Bacteria;k__unclassified_d__Bacteria;p__Candidatus_Auribacterota;c__Candidatus_Auribacteria;o__Candidatus_Auribacterales	0	0	0	0	0	0	0	0	0.0404091	0	0	0	0	0	0	0	0	0	0	0	0	0	0	0	0	0	0.304646	0	0	0	0	0	0	0	0	0	0	0	12.8004	1.2561	0	0	0	0	0	0	0	0	0
d__Bacteria;k__unclassified_d__Bacteria;p__Candidatus_Auribacterota;c__unclassified_p__Candidatus_Auribacterota;o__unclassified_p__Candidatus_Auribacterota	0	0.340524	0	0	0	0	0	0	0.201586	0	0	0	2.53027	0	0	0	0.136278	0	0	0	0	0	0	0.18347	0	0	0.210066	0	0	0	0	0	0	0	0	0	0.667325	0	13.1696	2.9946	0	0	0	0	0	0	0	0	0.195021
d__Bacteria;k__unclassified_d__Bacteria;p__Candidatus_Azambacteria;c__unclassified_p__Candidatus_Azambacteria;o__unclassified_p__Candidatus_Azambacteria	0	0	0	0	0	0	0	0	0	0	0	0	0.251555	0	0	0	0	0	0	0	0	0	0	0	0	0	0	0	0	0	0	0	0	0	0	0	0	0	0	0	0	0	0	0	0	0	0	0	0
d__Bacteria;k__unclassified_d__Bacteria;p__Candidatus_Beckwithbacteria;c__unclassified_p__Candidatus_Beckwithbacteria;o__unclassified_p__Candidatus_Beckwithbacteria	0	0	0	0	0	0	0	0	0	0	0	0	1.03808	0	0	0	0	0	0.340043	0	0	0	0	0	0	0	0	0	0	0	0	0	0	0	0	0	0	0	0	0	0	0	0	0	0	0	0.270422	0	0
d__Bacteria;k__unclassified_d__Bacteria;p__Candidatus_Berkelbacteria;c__unclassified_p__Candidatus_Berkelbacteria;o__unclassified_p__Candidatus_Berkelbacteria	0	0	0	0	0	0	0	0.102231	0.0518701	0	0	0.656594	0	0	0	0	0	0	0.621585	0	0	0	0	0.272245	0	0	0	0	0	0	0	0	0.117681	0.111944	0.15449	0	0.742668	0	0	0	0	0	0	0.326865	0	0	0	0	0
d__Bacteria;k__unclassified_d__Bacteria;p__Candidatus_Binatota;c__Candidatus_Binatia;o__Candidatus_Binatales	10.5559	1.95247	0	3.95205	0	0	0	0	0.40203	0	0.0536444	1.64335	0	0	0	0	0.106552	0	0.0818801	0	0	0.0690097	0	0.215174	0	0.20524	0	0	0	0	0.454808	0	0	0.0589846	0	0.866277	0	0	0.110007	0	0	0	0	0.516687	0	0	3.70471	0	0.0762407
d__Bacteria;k__unclassified_d__Bacteria;p__Candidatus_Binatota;c__Candidatus_Binatia;o__unclassified_c__Candidatus_Binatia	0	0	0	0	0	0.0609504	0	0	0.332627	0	0	0.55012	1.70807	0	0	0	0	0	0	0	0	0	0	0	1.00369	0.053429	0	0	0	0	1.27363	0	0	0	0	0	0.414824	0	0	0.09483	0	0	0	0.698814	0	0	0.837142	0	0
d__Bacteria;k__unclassified_d__Bacteria;p__Candidatus_Binatota;c__unclassified_p__Candidatus_Binatota;o__unclassified_p__Candidatus_Binatota	0	0	0	0	0	0	0	0	0	0	0	0	0	0	0	0	0	0	0	0	0	0	0	0	0	0	0	0	0	0	0	0	0	0	0	0	0	0.490437	0	0	0	0	0	0	0	0	0	0	0
d__Bacteria;k__unclassified_d__Bacteria;p__Candidatus_Bipolaricaulota;c__unclassified_p__Candidatus_Bipolaricaulota;o__unclassified_p__Candidatus_Bipolaricaulota	0	2.25299	0.471131	0.706571	1.35954	1.34623	0	0.125098	7.25814	0	0.546244	18.0872	2.60528	0	0.776751	0.730022	0.25833	0.182279	1.63371	0.413937	0.0461259	2.75645	0	0.508717	6.88095	0.592114	0.950136	0	0.846024	0.654532	3.58168	0.69171	2.48996	17.7185	2.14199	1.52151	9.83557	1.09761	6.2972	3.84795	0	0	2.38689	0.599969	0	0.333301	4.4441	0.953553	2.46433
d__Bacteria;k__unclassified_d__Bacteria;p__Candidatus_Blackallbacteria;c__unclassified_p__Candidatus_Blackallbacteria;o__unclassified_p__Candidatus_Blackallbacteria	0	0	0	0	0	0	0	0	0	0	0	0	0	0	0.0719498	0	0	0	0	0	0	0	0	0	0	0	0	0	0	0	0	0	0	0	0	0	0.250247	0	0.609138	0	0	0	0	0	0	0	0.229271	1.17545	0
d__Bacteria;k__unclassified_d__Bacteria;p__Candidatus_Blackburnbacteria;c__unclassified_p__Candidatus_Blackburnbacteria;o__unclassified_p__Candidatus_Blackburnbacteria	0	0	0	0	0	0	0	0	0	0	0	0	0	0	0	0	0	0	0	0	0.920512	0	0	0	0	0	0	0	0	0	0	0	0	0	0	0	0	0	0.422093	0.127704	0.584459	0	0	0	0	0	0	0	0.538259
d__Bacteria;k__unclassified_d__Bacteria;p__Candidatus_Brennerbacteria;c__unclassified_p__Candidatus_Brennerbacteria;o__unclassified_p__Candidatus_Brennerbacteria	0	0	0	0	0	0	0	0	1.0861	0	0	0	0	0	0.187216	0	0	0	0	0	0	0	0	0	1.19566	0	0	0	0.193102	0.908089	0	0	0	0.42493	4.66822	0	0	0	0.194163	0	0	0	0	0	0	0	0	0	0
d__Bacteria;k__unclassified_d__Bacteria;p__Candidatus_Buchananbacteria;c__unclassified_p__Candidatus_Buchananbacteria;o__unclassified_p__Candidatus_Buchananbacteria	0	0	0	0	0	0	0	0	0	0	0	0	0	0	0.262103	0	0	0	0	0	0	0	0	0	0	0	0	0	0	0	0	0	0	0	0	0	0	0	0	0	0	5.36557	0	0	0	0	0	0	0
d__Bacteria;k__unclassified_d__Bacteria;p__Candidatus_Calescamantes;c__unclassified_p__Candidatus_Calescamantes;o__unclassified_p__Candidatus_Calescamantes	0	0	0	0	0	0	0	0	0	0	0.259404	0	0	0	0	0	0	0	0.395941	0	0	0	0	0	0	0	0.0880541	0	0	0	0	0	0	0	0	0.349082	0.277382	0	11.8664	4.78455	0	0	0	0.416417	0	0	1.09438	0	0
d__Bacteria;k__unclassified_d__Bacteria;p__Candidatus_Campbellbacteria;c__unclassified_p__Candidatus_Campbellbacteria;o__unclassified_p__Candidatus_Campbellbacteria	0	0	0	0	0	0	0	15.5278	0	0	0	0	0	0	0	0	0	0	0	0	0	0	0	0	0	0	0	0	0	0	0	0	0	0	0	0	0	0	0	0	0	0	0	0	0	0	0.072986	0	0
d__Bacteria;k__unclassified_d__Bacteria;p__Candidatus_Cloacimonadota;c__Candidatus_Cloacimonadia;o__Candidatus_Cloacimonadales	0	0.141757	0.449263	0	0	0.182851	0	0	3.85153	0	0	3.98497	1.08745	0.24112	0	0	0.569891	0	0	0.626601	0	0.28178	0	2.10931	45.6322	0	0	0	0	0	1.32495	0	0.653395	0.0733154	0.562938	0	0	0	1.2784	0.498746	0	0	0	0.980594	0	0	1.80905	0	0.598066
d__Bacteria;k__unclassified_d__Bacteria;p__Candidatus_Cloacimonadota;c__unclassified_p__Candidatus_Cloacimonadota;o__unclassified_p__Candidatus_Cloacimonadota	3.07851	5.09868	13.0785	54.2126	7.3382	9.22253	2.86272	31.1074	38.9651	0.186739	1.46496	38.8186	69.7295	7.89951	41.963	6.2789	4.45593	0.0716095	139.9	0.153511	0.157511	17.8018	12.6935	9.34293	161.45	17.8927	3.24219	2.53074	7.48552	11.4104	49.5933	11.3954	21.3231	12.9965	12.118	25.5333	32.4108	8.87349	210.151	13.5252	0	0	15.1694	111.312	2.62673	15.1218	41.8791	2.16322	61.5369
d__Bacteria;k__unclassified_d__Bacteria;p__Candidatus_Coatesbacteria;c__unclassified_p__Candidatus_Coatesbacteria;o__unclassified_p__Candidatus_Coatesbacteria	0	0.734255	0	0	0.212809	0	0	0	0.51337	0	0	0.825179	1.12851	0	0.860025	0	0	0	0	0	0	0	0.460779	0	0	0	2.07575	0	0	0	0	0.232666	0.652231	0	0	0	0.35973	0	0.786495	1.35401	0	0	0.136066	0.29513	0	0	0	0	0.844367
d__Bacteria;k__unclassified_d__Bacteria;p__Candidatus_Collierbacteria;c__unclassified_p__Candidatus_Collierbacteria;o__unclassified_p__Candidatus_Collierbacteria	0	0	0	0	0	0	0	0	0.0554362	0	0	0	0	0	0	0	0	0	0	0	0	0	0	0	0	0	0.0630137	0	0	0	0	0	4.87621	0	0	0	0.341921	0	0.546083	0.957783	0	0	0	0.694821	0	0	0	0	0
d__Bacteria;k__unclassified_d__Bacteria;p__Candidatus_Colwellbacteria;c__unclassified_p__Candidatus_Colwellbacteria;o__unclassified_p__Candidatus_Colwellbacteria	0	0	0	0	0	0	0	0	0	0	0	0	0	0	0	0	0	0	0	0	0	0	0	0	0	0	0	0	0	0	0	0	0	0	0	0	0	0	1.03095	0	0	0	0	0	0	0	0	0	0
d__Bacteria;k__unclassified_d__Bacteria;p__Candidatus_Cryosericota;c__Candidatus_Cryosericia;o__Candidatus_Cryosericales	0	0.126323	0	0	0.734687	0	0	0	0.197106	0	0	0	0	0	0.203858	0	0	0	0.790949	0	0	0	0.21503	1.10122	0.594008	0.402498	0	0	0	0	1.03704	0	0.121604	0.181583	0.0978439	0.205508	0.413197	0.151284	0.528902	0.389463	0	0	0	0	0	0.128502	1.17076	0	0
d__Bacteria;k__unclassified_d__Bacteria;p__Candidatus_Curtissbacteria;c__unclassified_p__Candidatus_Curtissbacteria;o__unclassified_p__Candidatus_Curtissbacteria	0	0.109539	0	0	0.17688	0	0	0	0	0	0	0	0	0	0.128302	0	0	0	0.375372	0	0	0	0	0	0	0	0	0	0	0	0	0	0	0	0	0	0	0	1.11405	0	0	0	0	0	0	0	0.95877	0	0
d__Bacteria;k__unclassified_d__Bacteria;p__Candidatus_Dadabacteria;c__unclassified_p__Candidatus_Dadabacteria;o__unclassified_p__Candidatus_Dadabacteria	0	0.308481	0.141091	0	0	0	0	0	0.556532	0	0	0.935264	1.58188	0	0.282265	0	2.11632	0	0.380312	0	0	0.487208	0	0.269349	0	0	0	0	0	0	0.218135	0	0	0	0.314498	0	0.151465	0.543859	8.32016	2.42445	0	0	0	0	0	0.176292	0.348644	0	0.222421
d__Bacteria;k__unclassified_d__Bacteria;p__Candidatus_Daviesbacteria;c__unclassified_p__Candidatus_Daviesbacteria;o__unclassified_p__Candidatus_Daviesbacteria	0	0	0	0	0	0	0	0	0.311221	0	0	0	1.36561	0	0	0	0	0	0	0	0	0.514657	0	0	0	0	0	0	0.242616	0	0	0	0	0.293261	0	0	0	0	0.774698	0	0.903701	0	0	0	0.271387	0	0.31482	0	0
d__Bacteria;k__unclassified_d__Bacteria;p__Candidatus_Delongbacteria;c__unclassified_p__Candidatus_Delongbacteria;o__unclassified_p__Candidatus_Delongbacteria	0	0.23555	0	0	0.452992	1.1692	0	0.164631	0.307179	0	0	7.50893	1.7015	0	4.41105	0	0	0	1.13774	0	0	1.89207	0.0530211	0.21921	0	0	0.441035	0	0	0	19.1628	0.244912	0	1.55734	3.36733	0	0.519309	1.43533	15.8887	4.10741	0	0	0.710213	0.228559	0	0.481157	0.680066	0.151272	1.11794
d__Bacteria;k__unclassified_d__Bacteria;p__Candidatus_Desantisbacteria;c__unclassified_p__Candidatus_Desantisbacteria;o__unclassified_p__Candidatus_Desantisbacteria	0	0.222186	0	0	0.193188	0.694527	0	0	1.7776	0	0	2.45436	2.18418	0	1.49301	0	0.266758	0	0.489893	0	0	0.359454	0	0.225056	4.71746	0.513828	0.180685	0	0	0.128807	1.69027	0	0.204568	0.480647	0.151827	0.376753	0.544466	0	18.1397	2.25982	0	0	0	0.431183	0	0.335176	1.85372	0	0.358839
d__Bacteria;k__unclassified_d__Bacteria;p__Candidatus_Dormibacteraeota;c__unclassified_p__Candidatus_Dormibacteraeota;o__unclassified_p__Candidatus_Dormibacteraeota	0	0	0.147172	0	2.56171	0	0	0	2.61367	0	0	0	1.1178	0	0	0.190584	0	0	0	0	0	1.40928	0	0	8.73639	0.156142	0	0	0	0	0	0.140402	0	0.13881	0.303654	0	1.13492	0	0.73715	0.372315	0	0	0	0	0	0	0	0	0.32879
d__Bacteria;k__unclassified_d__Bacteria;p__Candidatus_Doudnabacteria;c__unclassified_p__Candidatus_Doudnabacteria;o__unclassified_p__Candidatus_Doudnabacteria	0	0	0	0	0	0	0	0	0	0	0	19.8749	0	0	0	0	0	0	0	0	0	0	0	0	0	0	0	0	0	0	0	0	0	0	0	0	0	0	0	0	0	0	0	0	0	0	0	0	0
d__Bacteria;k__unclassified_d__Bacteria;p__Candidatus_Edwardsbacteria;c__unclassified_p__Candidatus_Edwardsbacteria;o__unclassified_p__Candidatus_Edwardsbacteria	0	0	3.1642	0	0	0	0	0	0.129486	0	0	0	0	0	0	0	6.24178	0	0	0	0	0	0	0	0	0	0	0	0	0	0	0	0	0	0	0	0.504147	0.101952	2.43131	0.557495	0	0	1.42635	0	0.638695	0	0	0	0
d__Bacteria;k__unclassified_d__Bacteria;p__Candidatus_Eisenbacteria;c__unclassified_p__Candidatus_Eisenbacteria;o__unclassified_p__Candidatus_Eisenbacteria	0	0	0	0	1.24524	1.32693	0	0.528192	2.04639	0	0	7.22566	3.19223	0	0	0	0	0	0	0	0	4.83097	0	0	11.0177	0	0.339384	0	0	0	0.171525	0	0	0.408266	0	0	17.1935	0	15.5654	1.60122	0	0	0	0	0	0	0	0	0
d__Bacteria;k__unclassified_d__Bacteria;p__Candidatus_Eremiobacterota;c__unclassified_p__Candidatus_Eremiobacterota;o__unclassified_p__Candidatus_Eremiobacterota	0	0.125313	0	0	9.20187	2.81215	0	0	2.21208	0	0	1.26634	3.29782	0	0.246271	0	0	0	0.747367	0	0	0	0.226347	0	0	0.674503	0.364422	0	0	0	0.326405	0	0.128004	2.5063	1.08006	0	1.67337	0	14.2342	1.09015	0	0	0	0	0	0.682601	0.168744	0	0.903119
d__Bacteria;k__unclassified_d__Bacteria;p__Candidatus_Falkowbacteria;c__unclassified_p__Candidatus_Falkowbacteria;o__unclassified_p__Candidatus_Falkowbacteria	0	0	0	0	0.338334	0.186146	0	0.190149	1.59028	0	0.111391	0	2.25296	0	11.7803	0	0.110626	0	0	0	0	0.83751	0	0	0.625463	0	0	0	0	0	0.891986	0	0	0	0.119809	0	1.15114	0.641564	8.11392	1.02071	0	0	0.627621	1.94276	0	0	0	0.418815	0
d__Bacteria;k__unclassified_d__Bacteria;p__Candidatus_Fermentibacteria;c__Candidatus_Fermentibacteria_(class);o__Candidatus_Fermentibacterales	0	0	0	0	0	0	0	0	0.336194	0	0	1.36454	0.21225	0	0	3.85103	0	0	0	0	0	0	0	0	12.8971	0	0	0	0	0	0.224228	0	0	0	0	0	0	0	1.43829	0.733785	0	0	0	5.29521	0	0	0.536261	0	0
d__Bacteria;k__unclassified_d__Bacteria;p__Candidatus_Fermentibacteria;c__unclassified_p__Candidatus_Fermentibacteria;o__unclassified_p__Candidatus_Fermentibacteria	0	0.0779308	0	0.234112	0	0	0	0.189203	0.370573	0	0	0.990794	0.549863	0	0.0912796	0	0	0	2.27267	1.98345	0	0.242392	0	0.881749	0.226834	0	0.372001	0	0.164499	0	0	0	0.108899	0.358992	0.49753	1.59813	1.25706	0.0933293	16.9868	5.52509	0	0	0.360727	0.581356	0	0	0	0	0.133895
d__Bacteria;k__unclassified_d__Bacteria;p__Candidatus_Fervidibacteria;c__unclassified_p__Candidatus_Fervidibacteria;o__unclassified_p__Candidatus_Fervidibacteria	0	0	0	0	0	0	0	0.132048	0.794189	0	0	0	0.572737	0	0	0	0	0	0	0	0	0	0	0	0.601666	0	0	0	0	0	0.585939	0	0	0	0	0	0	0	1.44529	1.48178	0	0	0	0	0	0	2.10865	0	0
d__Bacteria;k__unclassified_d__Bacteria;p__Candidatus_Firestonebacteria;c__unclassified_p__Candidatus_Firestonebacteria;o__unclassified_p__Candidatus_Firestonebacteria	0	0	0	0	0	0	0	0	2.09388	0	0	0	2.72895	0	0	0	0	0	0	0	0	0.371973	0	0	2.60018	0	0.120026	0	0	0	0.17527	0	0	3.48235	0	0	3.28896	0.0848832	11.4179	2.65256	0	0	0	0	0.55414	0	0	0	0
d__Bacteria;k__unclassified_d__Bacteria;p__Candidatus_Fischerbacteria;c__unclassified_p__Candidatus_Fischerbacteria;o__unclassified_p__Candidatus_Fischerbacteria	0	0	0	1.2023	0	0	0	0	0	0	0	0.443559	0	0	0	0	0	0	0	0	0	0	0	0	0	0	0	0	0	0	0.777469	0	0	0	0	0	0.055745	0	0	0	0	0	0	0	0	0	0	0	0
d__Bacteria;k__unclassified_d__Bacteria;p__Candidatus_Fraserbacteria;c__unclassified_p__Candidatus_Fraserbacteria;o__unclassified_p__Candidatus_Fraserbacteria	0	0	0	0	0	0	0	0	0.107513	0	0	0	0	0	0.111195	0	0	0	0	0	0	0	0	0	0.171844	0	0	0	0	0	0	0	0	0	0	0	0.139532	0	0.235349	0.46438	0	0	0	0	0	0	0	0	0.978653
d__Bacteria;k__unclassified_d__Bacteria;p__Candidatus_Giovannonibacteria;c__unclassified_p__Candidatus_Giovannonibacteria;o__unclassified_p__Candidatus_Giovannonibacteria	0	0	0	0	0.24321	0	0	0	0.253253	0	0	0.653083	0	0	0.163814	0	0	0	0	0	0	0	0	0	0.253163	0	0	0	0	0	0.429271	0	0	0	0	0	0.20556	0	0	0	0	0	0	0	0	0	0	0	0
d__Bacteria;k__unclassified_d__Bacteria;p__Candidatus_Glassbacteria;c__unclassified_p__Candidatus_Glassbacteria;o__unclassified_p__Candidatus_Glassbacteria	0	0	0	0	0	0	0	0	0	0	0	0	0.184565	0	0	0	0	0	0	0	0	0.0882623	1.07666	0	16.3345	0	0	0	0	0	0.741659	0	0	0	0	0.135548	0.288975	0.135936	3.29935	0.589405	0	0	0.378619	0.323387	0	0	0.605931	0	0.780086
d__Bacteria;k__unclassified_d__Bacteria;p__Candidatus_Goldbacteria;c__unclassified_p__Candidatus_Goldbacteria;o__unclassified_p__Candidatus_Goldbacteria	0	0.125313	0	0	0.898905	0	0.231971	0	2.1596	0	0	0	13.9981	0.227641	0	0.242942	0	0	0	0.0840093	0	5.58075	0	0	0	0.199038	0	0	0	0.19958	0	0	0	1.44846	0	0.316559	1.95714	0	3.29575	0.153245	0	0	0.108177	0	0	0	0	0.195601	0.215304
d__Bacteria;k__unclassified_d__Bacteria;p__Candidatus_Gottesmanbacteria;c__unclassified_p__Candidatus_Gottesmanbacteria;o__unclassified_p__Candidatus_Gottesmanbacteria	0	0	0	0	0.8931	1.1479	0	0	2.60064	0	0	2.67821	0.49649	0	0	0	0	0	0	0	0	0	1.47126	0	1.94368	0	0	0	0	0	0	0	0	0	0	0.429489	0	0	0	0	0	0	0.0978454	0	0	0	0	0	9.41605
d__Bacteria;k__unclassified_d__Bacteria;p__Candidatus_Gracilibacteria;c__unclassified_p__Candidatus_Gracilibacteria;o__unclassified_p__Candidatus_Gracilibacteria	0.416711	0.178678	0	0.0899062	0.103572	2.65181	0.0710026	0.0723001	0.286522	0	0	0.23218	5.3737	0.0696773	0.226575	0.16812	0.419062	0.702822	0.548852	0	0.145012	2.66529	1.70246	2.7765	0.311586	0.0688685	0	0	0.143909	1.41062	3.49895	0	0	0.0791694	0.200896	9.31718	0.617559	0.0713277	7.66828	0.517625	0	0	0.0662224	0.115583	0.791333	1.31022	1.957	0.864061	0.511653
d__Bacteria;k__unclassified_d__Bacteria;p__Candidatus_Gribaldobacteria;c__unclassified_p__Candidatus_Gribaldobacteria;o__unclassified_p__Candidatus_Gribaldobacteria	0	0	0	0	0	0	0	0	0.115192	0	0	0	0	0	0	0	0	0	0	0	0	0	0	0	0	0	0	0	0	0	0	0	0	0.135205	0	0	0.298996	0	0	0	0	0	0	0	0	0	0.273934	0	0
d__Bacteria;k__unclassified_d__Bacteria;p__Candidatus_Handelsmanbacteria;c__unclassified_p__Candidatus_Handelsmanbacteria;o__unclassified_p__Candidatus_Handelsmanbacteria	0	0	0	0	0	0.306106	0	0	1.49321	0	0	0	0.377333	0	0	0	0	0	0.814188	0	0	0.175887	0	0	0.420064	0	0.181989	0	0	0	0.217347	0	0	0	1.20177	0	0.463655	0	3.52869	0.90467	0	0	0	1.84569	0	0.616066	0.456887	0	0
d__Bacteria;k__unclassified_d__Bacteria;p__Candidatus_Harrisonbacteria;c__unclassified_p__Candidatus_Harrisonbacteria;o__unclassified_p__Candidatus_Harrisonbacteria	0	0	0	0	0	0	0	0	0	0	0	0	0	0	0	0	0	0	0	0	0	0	0	0	0	0	0	0	0	0	0	0	0	0	0	0	0	0	0	0	0	0	0	0	0	0	0	0	0
d__Bacteria;k__unclassified_d__Bacteria;p__Candidatus_Hinthialibacterota;c__unclassified_p__Candidatus_Hinthialibacterota;o__unclassified_p__Candidatus_Hinthialibacterota	0	0.168431	2.28602	2.54251	2.05029	0	0.875329	0	1.94836	0	4.88683	2.74041	0	0.591133	0.197282	0	1.10273	0	2.93796	0	0	4.45298	0	0.816735	0.21811	0.194757	1.08411	0	0.499172	1.36702	0.470172	0.175125	0.342012	0	1.03074	17.9349	4.09528	2.10852	0	1.94711	0	0	0	5.22983	5.23514	2.48005	7.13143	1.14836	0
d__Bacteria;k__unclassified_d__Bacteria;p__Candidatus_Hydrogenedentes;c__unclassified_p__Candidatus_Hydrogenedentes;o__unclassified_p__Candidatus_Hydrogenedentes	2.39489	4.10609	12.3534	4.10147	9.56624	6.91001	6.91927	18.6351	51.8976	43.2399	1.65965	22.944	40.7027	0.331564	1.548	5.37975	3.14005	87.1266	2.32735	32.1039	0.152315	6.90212	11.8211	22.7478	152.791	0.8824	23.2189	0.154448	3.62592	2.10169	57.897	1.86168	14.1866	18.9938	10.6777	11.3549	49.5184	9.65853	165.97	39.3929	0	0	9.07928	5.10625	1.21831	3.85339	31.0685	1.04723	13.6147
d__Bacteria;k__unclassified_d__Bacteria;p__Candidatus_Hydrothermae;c__unclassified_p__Candidatus_Hydrothermae;o__unclassified_p__Candidatus_Hydrothermae	0	0.156641	0	0	0.136198	0.15894	0	0	0.177396	0	0	0	0.385315	0	0.091736	0	0	0	0	0	0	0.374776	0	0	0	0	0	0	0	0	0.254714	0	0	0	0	0	0	0.32067	4.93128	0.54422	0	0	0.221055	0.584585	0	0	0	0	0.26913
d__Bacteria;k__unclassified_d__Bacteria;p__Candidatus_Jacksonbacteria;c__unclassified_p__Candidatus_Jacksonbacteria;o__unclassified_p__Candidatus_Jacksonbacteria	0	0	0	0	0	0	0	0	0	0.252725	0	0	0	0	7.03934	0	0	0	0	0	0	0.175255	0	0	0	0.912137	0	0	0	0	0	0	0	0.149795	0	0	0	0	0	0	0	0	0	0.218694	0	0	0	0	0
d__Bacteria;k__unclassified_d__Bacteria;p__Candidatus_Jorgensenbacteria;c__unclassified_p__Candidatus_Jorgensenbacteria;o__unclassified_p__Candidatus_Jorgensenbacteria	0	0	0	0	0	0	0	0	0	0	0	0	0	0	0	0	0	0	0	0	0	0	0	0	0	0	0	0	0	0	0	0	0	0	0	0	0	0	1.88507	0	0	0	0	0	0	0	0	0	0
d__Bacteria;k__unclassified_d__Bacteria;p__Candidatus_Kaiserbacteria;c__unclassified_p__Candidatus_Kaiserbacteria;o__unclassified_p__Candidatus_Kaiserbacteria	0	0	0	0	0	0	0	0	0	0	0	0	0	0	6.11573	0	0	0	0	0	0	0	0	0	0	0	0	0	0	0	0.147562	0	0	0	0	0	0	0	0	2.01246	0	0	0	0.223518	0	0	0	0	0
d__Bacteria;k__unclassified_d__Bacteria;p__Candidatus_Kapabacteria;c__unclassified_p__Candidatus_Kapabacteria;o__unclassified_p__Candidatus_Kapabacteria	0	0.0715256	0	0	0.790459	0	0	11.7609	0.583862	0	0	6.94525	1.7651	0	0.167554	0	0	0	0	0	0	0.248576	2.43456	0	2.30122	0	0	0	0	0	0.733291	0	0	0.918042	0	0	1.32878	0	3.19773	0.0874687	0	0	0.0494786	0	0	0	0.372399	0	0.12289
d__Bacteria;k__unclassified_d__Bacteria;p__Candidatus_Kerfeldbacteria;c__unclassified_p__Candidatus_Kerfeldbacteria;o__unclassified_p__Candidatus_Kerfeldbacteria	0	0.0494136	0	0	6.76874	0	0	0	0.298144	0	0	0	1.0987	0	0	0	0	0	0	0	0	0.243604	0	0	0	0	0	0	0	0	0.746447	0	0	0.256081	0.147999	0	0	0	0.430946	5.11062	0	0	0	0	0	0	0.257231	0	0
d__Bacteria;k__unclassified_d__Bacteria;p__Candidatus_Komeilibacteria;c__unclassified_p__Candidatus_Komeilibacteria;o__unclassified_p__Candidatus_Komeilibacteria	0	0	0	0	0.302662	0.439621	0	0	0	0	0	0	0.292758	0	0	0	0	0	0	0	0	0	0	0	0	0	0	0	0	0	2.98891	0	0	0	0	0	0	0	0	0	0	0	0	0	0	0	0	0	0
d__Bacteria;k__unclassified_d__Bacteria;p__Candidatus_Krumholzibacteriota;c__Candidatus_Krumholzibacteria;o__unclassified_c__Candidatus_Krumholzibacteria	0	0	0	0	0	0	0	0	0.136458	0	0	0.864103	0	0	0	0	0	0	0	0	0	0	0	0	0.89229	0	0	0	0	0	0.831211	0.370151	0	0	0	0	0.261622	0	4.26417	0	0	0	0	0	0	0	0.19899	0	0
d__Bacteria;k__unclassified_d__Bacteria;p__Candidatus_Krumholzibacteriota;c__unclassified_p__Candidatus_Krumholzibacteriota;o__unclassified_p__Candidatus_Krumholzibacteriota	0	0	0	0	0	0	0	0	0	0	0	0	0.11473	0	0	0	0	0	0	0	0	0	0	0	0	0	0	0	0	0	0	0	0	0	0	0	0	0	0	0	0	0	0	0	0	0	0	0	0
d__Bacteria;k__unclassified_d__Bacteria;p__Candidatus_Kryptonia;c__unclassified_p__Candidatus_Kryptonia;o__unclassified_p__Candidatus_Kryptonia	0	0.152079	0	0	0.354493	0	0	0	0.130438	0	0	0	4.61263	0	0.178128	0	0	0	0	0	0	0	0	1.58255	3.21198	0	0.474456	0	0	0	0.928083	0	0	0	0.239618	0	0	0.522544	1.9119	2.69565	12.2736	0	0.169092	0	0	0.145111	0	0	1.04516
d__Bacteria;k__unclassified_d__Bacteria;p__Candidatus_Kuenenbacteria;c__unclassified_p__Candidatus_Kuenenbacteria;o__unclassified_p__Candidatus_Kuenenbacteria	0	0	0	0	0	0	0	0	0.316574	0	0	0	0	0	0.092197	0	0	0	0	0	0	0	0	0.12723	1.42484	0	0	0	0	0	0.100846	0	0	0	0	0	0	0	0	0	0	0	0	0	0	0	0	0	0
d__Bacteria;k__unclassified_d__Bacteria;p__Candidatus_Latescibacteria;c__unclassified_p__Candidatus_Latescibacteria;o__unclassified_p__Candidatus_Latescibacteria	2.04403	0.708978	0.136576	0.582098	5.27349	5.25164	0	1.58771	20.6375	1.72507	0	18.1557	11.7033	0.57266	1.13816	0.48015	3.79554	0	5.04312	0	0.0947283	4.10567	2.90021	3.72329	35.4965	1.4065	1.35115	0	0.504433	0	18.1421	0	5.16078	7.57824	9.33462	1.02075	12.2577	1.73199	72.627	16.0659	0	2.17178	1.4851	5.36857	0	4.89864	8.01049	0	11.4378
d__Bacteria;k__unclassified_d__Bacteria;p__Candidatus_Levybacteria;c__unclassified_p__Candidatus_Levybacteria;o__unclassified_p__Candidatus_Levybacteria	0	0.835419	0.279869	0	0	0.507047	0	0	0	0	0	0	0.339599	0	0	0.181211	0	0	0	0	0	0	0	0.622593	0	0	0.330564	0	0.155115	0	0	0	0	2.77621	0	0	0	0	0.397386	0	0	0	0.142758	0	0	0	0	0.145899	0
d__Bacteria;k__unclassified_d__Bacteria;p__Candidatus_Lindowbacteria;c__unclassified_p__Candidatus_Lindowbacteria;o__unclassified_p__Candidatus_Lindowbacteria	0	0	0	0	0	0	0	0	0	0	0	0	0.27387	0	0.141132	0	0	0	0	0	0	0	0	0	0	0	0	0	0	0	0	0	0	0	0	0	0	0	0	0.154481	0	0	0	0	0	0	0	0	0
d__Bacteria;k__unclassified_d__Bacteria;p__Candidatus_Liptonbacteria;c__unclassified_p__Candidatus_Liptonbacteria;o__unclassified_p__Candidatus_Liptonbacteria	0	0	0	0	0	0	0	0	0	0	0	0	0	0	0	0	0	0	0	0	0	0	0	0	0	0	0	0	0	0	0	0	0	0	0	0	0	0	0	0	0	0	0	0	0	0	0	0	0
d__Bacteria;k__unclassified_d__Bacteria;p__Candidatus_Magasanikbacteria;c__unclassified_p__Candidatus_Magasanikbacteria;o__unclassified_p__Candidatus_Magasanikbacteria	1.15363	0.210157	0.838064	1.24449	0.573464	0	0.39313	0.200157	1.33479	0	0.398662	6.8552	1.12289	0.578688	0.244629	0.232713	0.197962	2.74378	0.605329	0	0	2.02684	0.179746	4.32272	62.7042	3.02913	0	0	0.11539	0	2.01029	0	0.736084	3.76464	0.556166	0	0.242344	1.35168	12.4028	7.10005	0	0	0.106198	2.04916	0.222823	0	0.479262	0.166352	27.4909
d__Bacteria;k__unclassified_d__Bacteria;p__Candidatus_Margulisiibacteriota;c__Candidatus_Marinamargulisbacteria;o__unclassified_c__Candidatus_Marinamargulisbacteria	0	0	0	0	0	0	0	0	0	0	0	0.869847	0	0	0	0.0965404	0	0	0	0	0	0	0.110272	0	6.13939	0	0	0	0	0	0.171525	0	0	0	0	0	0	0	1.99694	0	0	0	0.760545	0	0	0	0	0	0
d__Bacteria;k__unclassified_d__Bacteria;p__Candidatus_Margulisiibacteriota;c__Candidatus_Termititenacia;o__Candidatus_Termititenacales	0	0	0	0	0	0.0629945	0	0	0.300671	0	0	0	0.0172561	0	13.1892	0	0	0	0	0	0	0	0	0	0	0	0	0	0	0	1.22368	0	0	0	0	0	0	0	3.03976	0	0	0	0.276452	0	0	0	0	0	0
d__Bacteria;k__unclassified_d__Bacteria;p__Candidatus_Margulisiibacteriota;c__unclassified_p__Candidatus_Margulisiibacteriota;o__unclassified_p__Candidatus_Margulisiibacteriota	0	1.53046	0.024079	0.207704	4.43475	0.983516	0	0.187736	21.2056	0	0	12.4044	5.23064	0	77.6925	0.0311816	0	0	2.01343	0	0	5.18441	1.02236	0.291021	19.3368	0.896655	0.204303	0	0.924892	0	4.606	0.0705049	0.557768	27.263	9.01357	0	72.6912	0.0961021	10.8091	1.40383	0	0	0.0245649	11.9338	0	9.30625	6.31753	0	3.22339
d__Bacteria;k__unclassified_d__Bacteria;p__Candidatus_Marinimicrobia;c__unclassified_p__Candidatus_Marinimicrobia;o__unclassified_p__Candidatus_Marinimicrobia	0.290602	3.588	0.874717	22.5682	12.3357	2.06749	16.84	0.244573	14.7146	2.46518	10.4207	18.1501	12.9108	0.642987	3.62854	19.4645	16.688	13.3799	24.6979	5.22115	184.684	8.05805	141.082	0.703792	14.2994	2.71794	28.6087	0	2.49237	0.324318	22.5366	0.857191	11.2426	0.873056	10.1894	13.9869	8.08786	5.72282	81.301	17.6605	60.3264	16.3582	0.830967	13.5185	144.256	42.3361	2.90351	0.953755	2.14391
d__Bacteria;k__unclassified_d__Bacteria;p__Candidatus_Mcinerneyibacteriota;c__Candidatus_Mcinerneyibacteria;o__Candidatus_Mcinerneyibacteriales	0	0	0	0	0	0	0	0	0	0	0	0	0	0	0	0	0	0	0	0	0	0	0	0	0	0	0	0	0	0	0	0	0	0	0	0	0	0	0	0	0	0	0	0	0	0	0	0	0
d__Bacteria;k__unclassified_d__Bacteria;p__Candidatus_Mcinerneyibacteriota;c__unclassified_p__Candidatus_Mcinerneyibacteriota;o__unclassified_p__Candidatus_Mcinerneyibacteriota	0	0	0	0	0	0.314653	0	0	0	0	0	0	0	0	0.558798	0	0	0	0	0	0	0.194883	0	0	0	0	0	0	0	0	0	0	0.11111	0	0	0	0	0	1.55635	0.194474	0	0	0	0	0	0	0	0	0
d__Bacteria;k__unclassified_d__Bacteria;p__Candidatus_Melainabacteria;c__unclassified_p__Candidatus_Melainabacteria;o__Candidatus_Caenarcaniphilales	0	0	0	0	0	0	0	0	0	0	0	0	0	0	6.67171	0	0	0	0	0	0	0	0	0	0	0	0	0	0	0	0	0	0	0	0	0	0	0	0	0	0	0	0	0	0	0	0	0	0
d__Bacteria;k__unclassified_d__Bacteria;p__Candidatus_Melainabacteria;c__unclassified_p__Candidatus_Melainabacteria;o__Candidatus_Gastranaerophilales	44.7215	831.945	64.9871	92.0901	36.318	66.7674	86.3592	26.2873	113.369	7.76241	172.328	134.478	792.817	99.6494	105.092	71.2231	26.2081	197.483	66.3266	104.954	2.05234	31.031	63.6451	89.1242	92.0584	189.685	68.8707	3.01495	237.138	116.529	154.477	430.705	164.314	91.8134	89.2607	75.4299	150.676	80.5834	300.853	4002.12	1.35097	128.912	72.6461	41.8302	19.6733	88.8114	61.7966	171.627	142.602
d__Bacteria;k__unclassified_d__Bacteria;p__Candidatus_Melainabacteria;c__unclassified_p__Candidatus_Melainabacteria;o__Candidatus_Obscuribacterales	0	0	0	0	0	0	0	0	0.0817492	0	0	0.74373	1.11241	0	0	0	0	0	0	0	0	0	0	0	0	0	0	0	0	0	0	0	0	0	0	0	0	0	4.27566	0.293413	0	0	0	0	0	0.636755	0	0	1.71568
d__Bacteria;k__unclassified_d__Bacteria;p__Candidatus_Melainabacteria;c__unclassified_p__Candidatus_Melainabacteria;o__Vampirovibrionales	0	8.79108	0	0	0	0	0	0	0	0	0	0	1.03959	0	0	0	0	0	0	0	0	0	0	0	0	0	0	0	0	0	0	0	0	0	0	0	0	0	0	1.95466	0	0	0	0	0	0	0	0	0
d__Bacteria;k__unclassified_d__Bacteria;p__Candidatus_Melainabacteria;c__unclassified_p__Candidatus_Melainabacteria;o__unclassified_p__Candidatus_Melainabacteria	6.05504	377.13	0.398138	0	9.19751	7.84584	12.2745	0.0653434	0.692167	0	0.0776085	57.2192	296.855	1.44672	19.7247	0.162557	0	35.0091	0.781557	16.744	3.52371	3.709	3.43799	0.0610091	2.61536	0.86212	28.8412	0.106318	0.675565	0.172969	5.34575	0.128769	10.5429	3.82204	0.651213	1.73016	4.23904	4.55221	100.723	141.244	0	0	0.212897	0.0732492	0.325664	0.229369	0.428261	0.571425	34.5318
d__Bacteria;k__unclassified_d__Bacteria;p__Candidatus_Microgenomates;c__unclassified_p__Candidatus_Microgenomates;o__unclassified_p__Candidatus_Microgenomates	0	0	0	0	0.232817	0	0	0	0	0	0	0	0.385908	0	0	0	0	0	0.936152	0	0	0	0	0	0.388415	0	0	0	0	0	0	0.0659378	0	0	0	0.10317	0	0	12.4671	0.319261	0	0	0	0	0	0	1.24995	0	0
d__Bacteria;k__unclassified_d__Bacteria;p__Candidatus_Moduliflexota;c__Candidatus_Moduliflexia;o__Candidatus_Moduliflexales	0	0.233919	0.456903	0	0.246962	0	0	13.7065	6.07129	0	0	7.10688	2.8093	0	0.111195	0.0293596	0	0	1.38396	0.898678	0	2.03573	2.965	0	6.7626	0	0.166648	0	0	0	12.9174	0	0.128757	3.19407	0.429729	0.183742	4.85513	0.19174	11.1936	2.42285	0	0	0.310861	0	0.278528	0.957173	1.26808	0	11.4082
d__Bacteria;k__unclassified_d__Bacteria;p__Candidatus_Moduliflexota;c__Candidatus_Vecturitrichia;o__Candidatus_Vecturitrichales	0	0	0	0	4.37209	0	0	0	4.02211	0	1.27792	0	0.729201	0	0	0	0	0	0.430565	0	0	0.12622	0	0	9.39345	0	0.123708	0	0	0	1.11015	0	0	0.527784	0	0	1.06056	0	7.4964	1.01323	0	0	0.108853	0	0	0	1.31736	0.122756	0.504618
d__Bacteria;k__unclassified_d__Bacteria;p__Candidatus_Moranbacteria;c__unclassified_p__Candidatus_Moranbacteria;o__unclassified_p__Candidatus_Moranbacteria	0.0711656	0.969013	0.0816841	0	0	1.09701	0	0.22877	3.05631	0	0.312956	1.16069	4.22334	0	6.17355	0.105779	0	0	1.40952	0	0.348249	0.478296	0.28867	0.855365	0.205466	0.173325	0.384178	0	0.299902	0	2.64761	0	7.06538	0	0.512968	0.356842	1.15102	0.682153	22.2572	16.2438	0	0	0.668668	1.38018	0	0.816508	2.41036	0	2.96569
d__Bacteria;k__unclassified_d__Bacteria;p__Candidatus_Muirbacteria;c__unclassified_p__Candidatus_Muirbacteria;o__unclassified_p__Candidatus_Muirbacteria	0	0	0	0	0	0	0	0	0.136458	0	0.326491	0	0	0	0	0	0	0	0.600123	0	0	0	0	0	0	0	0	0	0	0	0.771862	0	0	0.320332	0	0.293583	0	0	0	0	0	0	0	0	0	0	0.649014	0	0
d__Bacteria;k__unclassified_d__Bacteria;p__Candidatus_Nealsonbacteria;c__unclassified_p__Candidatus_Nealsonbacteria;o__unclassified_p__Candidatus_Nealsonbacteria	0	0	0.0879999	0.161954	0.0880589	0.0528445	0	0	1.27609	0	0	0.263204	4.14107	0	0	0	0	0	0.29569	0	0.169121	0.636914	0.630033	0.129508	0.439168	0	0	0	0	0	0.824813	0	0.126525	7.32532	0.151827	0.260696	4.50342	0	38.5408	0.0206419	0	0	0	1.24899	0	0.528685	0.160721	0	30.8607
d__Bacteria;k__unclassified_d__Bacteria;p__Candidatus_Niyogibacteria;c__unclassified_p__Candidatus_Niyogibacteria;o__unclassified_p__Candidatus_Niyogibacteria	0	0	0	0.161401	0	0	0	0	0	0	0	1.79713	0	0	0	0	0	0	0	0	0	0	0	0	0	0	0	0	0	0	0.145423	0	0	0	0	0	0	0	0	0	0	0	0	0	20.1567	0	0	0	0
d__Bacteria;k__unclassified_d__Bacteria;p__Candidatus_Nomurabacteria;c__unclassified_p__Candidatus_Nomurabacteria;o__unclassified_p__Candidatus_Nomurabacteria	0	4.34365	1.09849	1.12428	31.1682	1.3781	0	5.79542	44.2719	0.526932	0	57.1026	24.7715	0	1.5703	2.49086	0.17968	0.171373	20.6703	0	1.25351	25.4895	2.16743	0.356603	129.952	8.07421	0.488761	2.05101	2.22426	0	30.7077	1.05297	5.07107	39.1431	38.74	1.24368	62.9386	5.15265	31.5455	10.8956	0	0	4.51593	52.9345	0	5.12824	22.2919	0	5.002
d__Bacteria;k__unclassified_d__Bacteria;p__Candidatus_Omnitrophota;c__unclassified_p__Candidatus_Omnitrophota;o__unclassified_p__Candidatus_Omnitrophota	2.77185	3.32959	5.95595	0.273965	2.1996	1.03111	1.59185	0.573596	17.3005	10.7821	2.38531	49.1874	23.1085	0.569986	10.7745	4.41428	1.2583	10.2333	5.68653	0.908393	0.136552	4.14736	4.90823	4.6031	10.7972	13.5497	4.24139	0	0.871985	2.80755	20.4846	0.827898	8.60667	16.8783	6.67931	7.19969	17.9267	4.49706	259.935	83.3685	0	0.28957	1.45694	11.9373	0.209586	4.09743	15.8879	0.874256	5.65509
d__Bacteria;k__unclassified_d__Bacteria;p__Candidatus_Pacebacteria;c__unclassified_p__Candidatus_Pacebacteria;o__unclassified_p__Candidatus_Pacebacteria	0	7.65275	1.53339	7.2598	3.11093	9.27125	4.26085	3.0909	12.2436	0.547692	4.1404	5.91161	19.7539	1.09838	27.039	9.87621	0.8441	0	4.64935	2.12569	0.112616	18.8959	4.58052	2.32061	3.10983	16.1855	1.14334	0.0405289	2.20712	3.86463	7.87998	2.14326	24.1216	9.99797	2.09394	6.0736	10.4087	1.80182	142.803	37.2925	0	0	7.24212	3.98733	0.0511308	2.57991	2.2467	5.58665	16.8898
d__Bacteria;k__unclassified_d__Bacteria;p__Candidatus_Parcubacteria;c__unclassified_p__Candidatus_Parcubacteria;o__unclassified_p__Candidatus_Parcubacteria	2.00924	2.46015	5.94194	1.71966	10.8349	1.1807	1.95548	0	35.1829	0	0.775493	1.78212	3.40644	0.253061	1.72511	0.88431	0.778309	0.811575	2.67596	1.22506	0	12.8658	35.7748	0.349641	4.9312	0	3.52571	0	1.93336	0.363236	10.8754	1.24018	7.29239	0.767356	1.48373	24.6516	13.3855	0.759301	1.59663	5.05395	0	0	1.36768	2.93588	2.0206	3.77835	3.77129	1.94024	1.92895
d__Bacteria;k__unclassified_d__Bacteria;p__Candidatus_Peregrinibacteria;c__Candidatus_Peribacteria;o__Candidatus_Peribacterales	0	0	0	0	0.111638	0	0	0	0	0	0	0.279594	0.208577	0	0	0	0	0	0	0	0	0	0	0	0	0	0	0	0	0	5.29277	0	0	0	0	0	0	0	0.848799	0	0	0	0	0	0	0	0	0	0
d__Bacteria;k__unclassified_d__Bacteria;p__Candidatus_Peregrinibacteria;c__Candidatus_Peribacteria;o__unclassified_c__Candidatus_Peribacteria	0	0	0	0	0.28082	0	0	0	25.53	0	0	56.7016	6.28888	1.55133	1.45613	0	0.0995048	0	0	0	0.11202	0	3.07186	0	0	0	2.24049	0	0	0	1.27419	24.2145	0.112829	0	0	7.09042	2.18008	0.890737	0	1.01353	0	0	0	0	0	0	4.91053	0	0.284793
d__Bacteria;k__unclassified_d__Bacteria;p__Candidatus_Peregrinibacteria;c__unclassified_p__Candidatus_Peregrinibacteria;o__unclassified_p__Candidatus_Peregrinibacteria	0	0.87694	0.0895384	0	0.235202	2.13124	0	0	0.647711	0	0	7.09914	0.346379	0	0.345002	0.0772998	2.03559	0	1.4654	0	0	0.623966	0.0676668	0.177055	2.28216	1.20743	0.551478	0	0.33084	0	3.08043	1.01719	1.95162	0.910033	1.69526	0.311855	3.44407	0.295162	4.96578	1.4907	0	0	0.0608968	1.08566	0	0	1.88067	0	11.3624
d__Bacteria;k__unclassified_d__Bacteria;p__Candidatus_Poribacteria;c__unclassified_p__Candidatus_Poribacteria;o__unclassified_p__Candidatus_Poribacteria	0	1.90185	0.916342	0.954888	1.04904	4.65007	0	16.8943	13.6565	0	0	15.1878	17.245	0	1.47858	0.1546	0.351331	0	4.52913	0	0.101705	8.74534	1.50263	5.30624	42.5639	0.259212	1.31062	0	0.882736	0.0615654	12.008	0	5.21285	5.35287	5.10047	1.00954	21.06	2.64009	40.711	10.5627	0	0	2.47118	9.31062	0.0717565	3.7318	13.5969	0	6.74502
d__Bacteria;k__unclassified_d__Bacteria;p__Candidatus_Portnoybacteria;c__unclassified_p__Candidatus_Portnoybacteria;o__unclassified_p__Candidatus_Portnoybacteria	0	0	0	0	0	0	0	0.128479	0	0	0	0	0	0	0	0	0	0	0	0	0	0	0	0	0	0	0	0	0	0	0	0	0	0	0	0	0	0	0	0	0	0	0	0	0	0	0	0	0
d__Bacteria;k__unclassified_d__Bacteria;p__Candidatus_Pyropristinus;c__unclassified_p__Candidatus_Pyropristinus;o__unclassified_p__Candidatus_Pyropristinus	0	0	0	0.0872521	0.0502575	0	0	0	0	0	0	0.0563314	0.0313284	0	0.0338509	0	0	0	0.106656	0	0	0.224727	0	0	0.261571	0	0	0	0.0349152	0	0.11108	0	0	0.0384162	0.0649886	0.0470166	0	0	0.0358234	0	0	0	0.0321337	0.224343	0	0	0.0389169	0	0
d__Bacteria;k__unclassified_d__Bacteria;p__Candidatus_Ratteibacteria;c__unclassified_p__Candidatus_Ratteibacteria;o__unclassified_p__Candidatus_Ratteibacteria	0	0	0	0.227359	0	0	0	0	0	0	0	0	0.0597886	0	0.282265	0	0	0	0	0	0	0.0936939	0.0744335	0	0.590715	0	0.331733	0	0	0	0.237734	0	0	0	0	0	0.368363	0	9.89232	4.01474	0	0	0.0669865	0	0	0	0.202817	0	0
d__Bacteria;k__unclassified_d__Bacteria;p__Candidatus_Raymondbacteria;c__unclassified_p__Candidatus_Raymondbacteria;o__unclassified_p__Candidatus_Raymondbacteria	0	0	0.0397948	0	0	0	0	0	0	0	0	0	0.0870768	0	0	0	0.174133	0	0	0	0	0	0	0	15.7304	0	0.219397	0	0	0	0	0	0	0	0	0	0	0.437277	3.67955	2.08	0	0	0	0	0	0	0	0	0
d__Bacteria;k__unclassified_d__Bacteria;p__Candidatus_Riflebacteria;c__unclassified_p__Candidatus_Riflebacteria;o__unclassified_p__Candidatus_Riflebacteria	14.2051	3.49241	3.55757	5.7175	0.516585	0.497896	0.755884	1.20517	5.08668	0	0	10.3369	29.3514	0.646769	4.82872	0.272935	0.740803	0.23589	1.9506	0.480983	15.4251	1.24567	1.21526	0.757689	13.423	1.55136	2.2752	2.68921	0.19208	1.0232	17.7709	0.458778	4.80987	5.32022	2.67761	1.48067	4.99752	3.08823	40.3709	6.99796	0	11.517	1.60654	4.34492	0	1.16352	9.91721	0	6.91702
d__Bacteria;k__unclassified_d__Bacteria;p__Candidatus_Roizmanbacteria;c__unclassified_p__Candidatus_Roizmanbacteria;o__unclassified_p__Candidatus_Roizmanbacteria	0	0.207472	0	0	0	0	0	0	0	0	0	0	0.95723	0	0.0804702	0.279845	0	0.145295	0	0	0	0.0780782	0.218365	0.503022	0	0	0.98845	0	0	0	0	0	0	6.88562	0	0.65341	3.67365	0.248466	1.19328	0.0619924	0	0	0.387033	0.220278	0	0	0	0	0.178232
d__Bacteria;k__unclassified_d__Bacteria;p__Candidatus_Rokubacteria;c__unclassified_p__Candidatus_Rokubacteria;o__unclassified_p__Candidatus_Rokubacteria	33.6345	12.4342	3.30714	8.03699	1.82638	0.395154	5.37724	30.0573	8.66473	7.90857	7.60698	25.1663	6.19201	3.26206	4.64161	7.73214	0.257788	2.72941	2.45077	2.14554	0	3.54324	2.59766	0.782087	48.7428	0.872935	0	0	6.63827	1.33123	16.7709	4.26352	3.54452	0.436054	1.0143	2.69863	10.7543	2.97318	18.188	3.78081	0	0	1.11622	4.50176	2.65987	7.56185	12.1911	0.711235	8.40115
d__Bacteria;k__unclassified_d__Bacteria;p__Candidatus_Ryanbacteria;c__unclassified_p__Candidatus_Ryanbacteria;o__unclassified_p__Candidatus_Ryanbacteria	0	0	0	0	0	0	0	0	0.466831	0	0	0	0	0	0	0	0	0	0	0	0	0	0	0	0	0	0	0	0	0	0	0	0	0	0.231736	0	0	0	0	0	0	0	0	0	0	0	0	0	0
d__Bacteria;k__unclassified_d__Bacteria;p__Candidatus_Saccharibacteria;c__Candidatus_Nanoperiomorbia;o__Candidatus_Nanoperiomorbales	0	0	0	0	0	0	0	0	0	0	0.141317	0	0	0	0	0	0	0.748159	0	0	0	0	0.288846	0	0	0	0	0	0	0	0	0	0	0	0	0	0	0	0	0	0	0	0	0	0	0	0	0	0
d__Bacteria;k__unclassified_d__Bacteria;p__Candidatus_Saccharibacteria;c__Candidatus_Nanosyncoccalia;o__Candidatus_Nanogingivales	0	6.26815	1.89805	0.623618	0.032351	0.517086	0.183075	0	0.14783	1.51031	5.56685	0.64609	7.55262	3.54474	0.163814	0	0.333127	6.56265	3.5033	0.486252	6.94394	2.75478	26.9455	0.459906	9.02738	2.30593	4.32159	0.424673	1.26588	0	0.654875	0.0662058	3.07175	1.25882	0	0.820965	1.54689	0.538458	1.95399	1.98145	0.744435	0.837784	3.68684	54.8112	0.77935	4.66388	3.08024	0	1.07858
d__Bacteria;k__unclassified_d__Bacteria;p__Candidatus_Saccharibacteria;c__Candidatus_Nanosyncoccalia;o__Candidatus_Nanosyncoccales	0	0	0	0	0	0	0	0	0	0	0	0	0	0	0	0	0	0	0	0	0	0	0	0	0	0	0	0	0	0	0	0	0	0	0	0	0	0	0	0.260621	0	0	0	0	0	0	0	0	0
d__Bacteria;k__unclassified_d__Bacteria;p__Candidatus_Saccharibacteria;c__Candidatus_Saccharimonadia;o__Candidatus_Nanosynbacterales	4.99216	15.3076	23.0752	45.8412	44.0906	20.1259	12.5677	0	10.2012	248.19	76.6447	6.57562	39.1323	65.2949	0.344185	0.457113	6.34166	154.638	20.548	12.3755	885.372	6.71339	128.714	13.2166	31.3143	51.5638	4.3822	3.92897	8.86156	7.1031	36.4084	11.1032	5.45874	19.3654	1.05082	7.87387	28.3357	22.8377	5.11288	2.12576	38.644	20.2038	3.10548	103.044	27.3219	17.0928	16.9779	4.71511	29.257
d__Bacteria;k__unclassified_d__Bacteria;p__Candidatus_Saccharibacteria;c__Candidatus_Saccharimonadia;o__Candidatus_Saccharimonadales	1.48171	1.00422	0.102227	10.6218	1.46853	0.135047	0.698557	0	5.42408	2.34661	2.87439	6.57866	5.16177	0.747701	0.486101	0.576941	0	8.66579	6.96346	1.57509	6.8037	1.10707	13.6672	1.20367	12.6174	1.53031	0.536497	1.02587	0.760145	1.08514	1.27554	0.139202	1.65228	7.15701	0.100639	3.01651	14.223	0.245218	9.43526	2.04666	0.605014	4.09663	0.851933	23.2382	0	2.76838	2.66737	0	1.57483
d__Bacteria;k__unclassified_d__Bacteria;p__Candidatus_Saccharibacteria;c__unclassified_p__Candidatus_Saccharibacteria;o__unclassified_p__Candidatus_Saccharibacteria	4.10231	12.5472	10.7884	31.4417	69.8689	23.3401	6.94657	1.90566	30.2808	71.7438	29.559	93.9984	151.911	5.9991	9.97928	4.02325	4.49546	389.558	41.6275	4.39404	278.26	14.7123	89.7119	14.4707	122.835	29.9988	3.44136	4.69915	46.8276	5.94592	57.988	4.99608	19.3603	41.4075	11.1328	26.9709	89.4549	9.60878	118.709	31.6087	17.6374	22.6901	11.1995	157.252	37.7546	25.7503	32.6709	3.51441	78.9588
d__Bacteria;k__unclassified_d__Bacteria;p__Candidatus_Schekmanbacteria;c__unclassified_p__Candidatus_Schekmanbacteria;o__unclassified_p__Candidatus_Schekmanbacteria	0	0	0	0	0	0	0	0	1.9074	0	0	1.34619	0.263255	0	0.568906	0	0	0	0.921354	0	0	0.704978	0.086012	0.499658	0	0	0	0	0	0	0.347338	0.125282	0.185498	0.0367223	0	0	0.911553	0	3.37635	0.44548	0	0	0.135012	0	0	0	2.92586	0	1.08203
d__Bacteria;k__unclassified_d__Bacteria;p__Candidatus_Shapirobacteria;c__unclassified_p__Candidatus_Shapirobacteria;o__unclassified_p__Candidatus_Shapirobacteria	0	0	0	0	0	0	0	0	0	0	0	0	0.61887	0	0	0	0	0	0.189532	0	0	0	0	0	0	0	0	0	0	0	0	0.160196	0	0	0	0	0.447043	0	2.33502	0.659867	0	0	0	0	0	0	0	0	0.0882392
d__Bacteria;k__unclassified_d__Bacteria;p__Candidatus_Spechtbacteria;c__unclassified_p__Candidatus_Spechtbacteria;o__unclassified_p__Candidatus_Spechtbacteria	0	0	0	0	0	0	0	0	0	0	0	0	0	0	0	0	0	0	0	0	0	0	0	0	0	0	0	0	0	0	0	0	0	0	0	0	0	0	0	0	0	0	0	0	0	0	0	0	0
d__Bacteria;k__unclassified_d__Bacteria;p__Candidatus_Staskawiczbacteria;c__unclassified_p__Candidatus_Staskawiczbacteria;o__unclassified_p__Candidatus_Staskawiczbacteria	0	0	0.116136	0	0	0	0	0	0	0.101528	0	0	0	0	0	0	0	0	0	0	0.691888	0	0	23.5981	0	0	0	0	0	0	6.00791	0	0	0	0	0	0	0	0	0	0	0	0	0.206792	0	0	0	0.693493	0
d__Bacteria;k__unclassified_d__Bacteria;p__Candidatus_Sumerlaeota;c__Candidatus_Sumerlaeia;o__Candidatus_Sumerlaeales	0	3.41397	0.437743	0.151573	1.22229	1.71126	0	0.117015	1.74214	0	0.121388	0.428019	3.23396	0	0.357944	0	0.241108	0	0.815232	0	0	1.16315	0.0595468	0.1623	5.31197	0.580527	0.163669	0	1.51392	0.232843	5.04458	0	0.222041	0.266943	2.20673	0	1.29831	0.878397	4.43831	2.15567	0	0	0.597854	0.779446	0	0	0.0649014	0	0.120147
d__Bacteria;k__unclassified_d__Bacteria;p__Candidatus_Sumerlaeota;c__Candidatus_Sumerlaeia;o__unclassified_c__Candidatus_Sumerlaeia	0	0.385183	0	0	0.181597	0	0	0	0.134391	0	0	1.09832	0.186593	0	1.09852	0	0.125376	0	0.212527	0	0	0.89825	0.425334	0	0	0	0	0	0	0	0	0	0	0.241176	0	0.398391	0.0895825	0.125061	0.84962	0.932564	0	0	0	0	0	0	0.492442	0	0
d__Bacteria;k__unclassified_d__Bacteria;p__Candidatus_Sumerlaeota;c__unclassified_p__Candidatus_Sumerlaeota;o__unclassified_p__Candidatus_Sumerlaeota	0	12.6496	0.834048	6.70704	21.6661	0.678622	5.75321	0.208383	7.43859	0.0492	0.996656	13.151	9.74485	0.115616	0.350186	0.940755	0	0	1.87809	0.850742	0.141145	2.91147	3.71893	16.4158	7.56216	0.179188	0.293817	0	0.302915	0.356114	21.0051	0	4.52259	3.7857	6.80437	0.649556	10.6433	0.583609	42.9643	11.0708	0	0	1.26195	1.12935	0	1.96662	16.275	0	16.3735
d__Bacteria;k__unclassified_d__Bacteria;p__Candidatus_Sungbacteria;c__unclassified_p__Candidatus_Sungbacteria;o__unclassified_p__Candidatus_Sungbacteria	0	0	0	0.214957	0	0	0	0	0	0	0	0	0	0	0	0	0	0	0.525521	0	0	0	0	0	0	0	0	0	0	0	0	0	0	0	0	0	0	0	0	0	0	0	0	0	0	0	0.191754	0	0
d__Bacteria;k__unclassified_d__Bacteria;p__Candidatus_Taylorbacteria;c__unclassified_p__Candidatus_Taylorbacteria;o__unclassified_p__Candidatus_Taylorbacteria	0	0	0.471602	0	0	0	0	0	0	0	0	0	2.22402	0	0	0	0	0	0.361296	5.72932	0	0	0	0.419649	0.354429	0	0	0	0	0	0	0	0	0	0.220149	0	0.287784	0	2.35999	0	0	0	0	0	0	0	0	0	2.23036
d__Bacteria;k__unclassified_d__Bacteria;p__Candidatus_Tectomicrobia;c__unclassified_p__Candidatus_Tectomicrobia;o__unclassified_p__Candidatus_Tectomicrobia	8.35894	1.50446	0.21826	2.58273	0.260251	0	0	0.797829	2.28616	0	0.0713238	4.25808	0.583716	0	0.265398	0	0	0	0.43546	0	0.108573	1.26211	0.409581	0.0953627	0	0	0	0	0.0356385	0	0.902918	0	0	0.039212	0	0.191962	1.36722	0.0706561	3.23515	1.85461	0	0	0	0.343485	0	0	3.33674	0	0.471618
d__Bacteria;k__unclassified_d__Bacteria;p__Candidatus_Terrybacteria;c__unclassified_p__Candidatus_Terrybacteria;o__unclassified_p__Candidatus_Terrybacteria	0	0	0	0	0	0	0	0	0	0	0	0	0.26123	0	0	0	0	0	0	0	0	0	0.297734	0	0	0	0	0	0	0	0	0	0	0	0	0.392046	0	0	0	0	0	0	0	0	0	0	0	0	0
d__Bacteria;k__unclassified_d__Bacteria;p__Candidatus_Uhrbacteria;c__unclassified_p__Candidatus_Uhrbacteria;o__unclassified_p__Candidatus_Uhrbacteria	0	1.26443	0.188641	0.261274	0.133527	0.454114	0.205205	0	1.5961	0.225184	0.191277	1.19619	1.2319	0	8.65586	0.122142	0	0	0.6948	0	3.04925	0.945102	0.925201	0	0.272638	0	1.76976	0	0.104553	0	0.73537	0	1.52971	17.9602	0	0.490058	3.66085	1.34604	71.8691	21.4971	0	0.11324	0.254255	1.01483	0	0.117852	0	0	0.388168
d__Bacteria;k__unclassified_d__Bacteria;p__Candidatus_Vogelbacteria;c__unclassified_p__Candidatus_Vogelbacteria;o__unclassified_p__Candidatus_Vogelbacteria	0	0	0	0	0	0	0	0	0	0	0	0	0	0	0	0	0	0	0	0	0	0	0	0	0	0	0	0	0	0	0	0	0	0	0	0	0	0	12.8354	0	0	0	0	0	0	0	0	0	0
d__Bacteria;k__unclassified_d__Bacteria;p__Candidatus_Wallbacteria;c__unclassified_p__Candidatus_Wallbacteria;o__unclassified_p__Candidatus_Wallbacteria	0.256063	0	0	0	0.0740205	0	0	0.723394	0.781748	0	0	4.51036	1.38284	0	0	0	0	0	0	0	0	0.0661968	0.0525889	0	0.264994	0	0.0692934	0	0	0	0.381736	0	0.118961	0	0.885513	0	0.889766	0	3.66205	1.58716	0	0	0	0	0	0.398716	0	0	0
d__Bacteria;k__unclassified_d__Bacteria;p__Candidatus_Wildermuthbacteria;c__unclassified_p__Candidatus_Wildermuthbacteria;o__unclassified_p__Candidatus_Wildermuthbacteria	0	0	0	0	0	0	0	0	0	0	0	0	0	0	0	0	0	0	0	0	0	0	0	0	0	0	0	0	0	0	0	0	0	0	0	0	0	0	0	0	0	0	0	0	0	0	0	0	0
d__Bacteria;k__unclassified_d__Bacteria;p__Candidatus_Wirthbacteria;c__unclassified_p__Candidatus_Wirthbacteria;o__unclassified_p__Candidatus_Wirthbacteria	0	0	0	0	0	0	0	0	0.0727032	0	0	0	0	0	0	0	0	0	0	0	0	0	0	0	0	0	0	0	0	0	0	0	0	0	0	0	0	0	10.52	0	0	0	0	0	0	0	0	0	0
d__Bacteria;k__unclassified_d__Bacteria;p__Candidatus_Woesebacteria;c__unclassified_p__Candidatus_Woesebacteria;o__unclassified_p__Candidatus_Woesebacteria	0.901275	1.64463	0.48263	1.70006	62.1118	1.06853	0.140404	0.285939	1.85023	0.132063	0.0961242	1.70771	11.5122	0.261601	0.956905	0.980495	0.565606	0	4.88744	1.99976	0	5.2097	2.01328	0.226061	3.13187	1.21797	0	0	0.279257	0.979412	0.481642	0.6582	2.58594	1.5506	0.612643	4.18395	0.155559	0.567945	3.2658	1.23791	0.655734	0	0.130951	6.20701	0	3.8758	2.30875	0.240536	2.39827
d__Bacteria;k__unclassified_d__Bacteria;p__Candidatus_Wolfebacteria;c__unclassified_p__Candidatus_Wolfebacteria;o__unclassified_p__Candidatus_Wolfebacteria	0	0	0	0	0	0	0	0	0	0	0	2.3813	0	0	0.793645	0	0.0478535	0	0	0	0	0	1.71263	0	1.44297	0	0	0	0	0	0	0	0	0	0	0	0	0	0	0	0	0	0	0	0.733097	0	0	0	0
d__Bacteria;k__unclassified_d__Bacteria;p__Candidatus_Woykebacteria;c__unclassified_p__Candidatus_Woykebacteria;o__unclassified_p__Candidatus_Woykebacteria	0	0	0	0	1.00887	0	0	0	0	0	0	16.7835	0	0	0	0	0	0	0	0	0	0	0	0	0	0	0	0	0	0	0	0	0	0	0	0	0	0	0	1.26958	0	0	0	0.734907	0	0	0	0	0
d__Bacteria;k__unclassified_d__Bacteria;p__Candidatus_Yanofskybacteria;c__unclassified_p__Candidatus_Yanofskybacteria;o__unclassified_p__Candidatus_Yanofskybacteria	0	0	0	0	0	0	0	0	0.262809	0	0	0	2.78152	0	0	0	0	0	0.283369	0	0	0	0	0	0	0	0	0	0	0	0.133789	0	0	0.925403	0.172666	0	0	0	0	0	0	0	0	0	0	0	0.206794	0	0
d__Bacteria;k__unclassified_d__Bacteria;p__Candidatus_Yonathbacteria;c__unclassified_p__Candidatus_Yonathbacteria;o__unclassified_p__Candidatus_Yonathbacteria	0	0	0	0	0	0	0	0	0	0	0	0	0	0	0	0	0	0	0	0	0	0	0	0	0	0	0	0	0	0	0	0	0	0	0	0	0	0	0	0	0	0	0	0	0	0	0	0	0
d__Bacteria;k__unclassified_d__Bacteria;p__Candidatus_Zambryskibacteria;c__unclassified_p__Candidatus_Zambryskibacteria;o__unclassified_p__Candidatus_Zambryskibacteria	0	0	0	0.262726	0	0	0	0	0	0	0	0	0	0	0	0	0	0	0	0	0	0	0	0	0	0	0	0	0	0	0	0	0	0	0	0.283144	0	0	0	0.212841	0	0	0	0	0	0	0	0	0
d__Bacteria;k__unclassified_d__Bacteria;p__Chlamydiota;c__Chlamydiia;o__Chlamydiales	3912.6	282.896	43.0792	251.376	1099.96	768.109	212.848	403.157	181.157	193.514	322.997	195.05	394.71	220.806	566.73	1205.97	960.145	86.9647	126.29	273.649	26.4901	718.727	310.038	1114.19	90.7395	491.264	276.589	59.8202	206.013	283.585	374.014	92.834	128.76	1471.64	1610.2	222.013	305.562	457.087	346.27	1065.31	2971.52	2.65133	1024.1	83.5494	94.0723	1768.96	74.8406	1935.73	106.87
d__Bacteria;k__unclassified_d__Bacteria;p__Chlamydiota;c__Chlamydiia;o__Parachlamydiales	0	0	0	0	0	0	0	0	0.167355	0	0	0	0.370318	1.43168	0	0	0	0	0.0969922	0.0763977	0	0.53344	0	0	0.354429	0	0	0	0	0.182837	0	0	0.0734522	0	0.0591004	0	0	0	3.24781	0.18966	0	0	0	0	0	0	0.854371	0	0
d__Bacteria;k__unclassified_d__Bacteria;p__Chlorobiota;c__Chlorobiia;o__Chlorobiales	0	1.19573	0	0.120332	0.138624	0	0	0	0.767361	0	1.09869	5.39582	0.849108	0	0.140055	0.354255	0.0478535	0	0.210976	0	0	1.3427	0	0	0.0721484	0	1.13425	1.40165	0.0486479	0	0.530121	9.76914	1.50907	3.12588	0	0	0.868781	0	18.2754	4.33263	0	0	0.177267	0	0	4.22136	3.36562	0	0.684808
d__Bacteria;k__unclassified_d__Bacteria;p__Chloroflexota;c__Anaerolineae;o__Aggregatilineales	0	1.4687	0	0	0.689609	0	0	0	0.624743	0	0	1.75196	1.75903	0	0.232243	0.55969	0.334996	0	0.595952	0	0	0.125569	0.0601015	0.783056	7.26435	0	0.059658	0	0	0	0.124649	0.61848	1.93951	2.37208	0.136526	0.525423	1.1872	0	0.697898	1.40542	0	0	0	0.392339	0	0	1.75268	0	0
d__Bacteria;k__unclassified_d__Bacteria;p__Chloroflexota;c__Anaerolineae;o__Anaerolineales	15.7007	26.7348	7.03233	6.72905	90.9684	35.6705	1.48267	5.05119	130.57	0.997977	4.989	171.593	131.204	0.409878	34.6222	3.43751	2.45143	0.551151	86.968	0.299559	0.707003	16.3615	28.8715	29.4475	217.944	22.4316	7.52443	0	9.87706	0.453127	166.824	6.8555	41.2546	30.4679	41.3768	12.961	42.8747	10.9825	172.129	36.1937	0	0	11.7984	18.149	0.499417	33.5387	91.4405	1.16173	68.7955
d__Bacteria;k__unclassified_d__Bacteria;p__Chloroflexota;c__Ardenticatenia;o__Ardenticatenales	0	0	0.256722	0	8.06109	0	0	0	0.587483	0	0	0	0.330779	0	0	0	0	0	0	0	0	0.177813	0	0	0	0	0	0	0	0	0.29297	0	0	0	0.326146	0	0	3.59077	0.868702	1.18185	0	0	0	0	0	0	0.461889	0	0
d__Bacteria;k__unclassified_d__Bacteria;p__Chloroflexota;c__Ardenticatenia;o__unclassified_c__Ardenticatenia	0	0	0	0	0	0	0	11.2807	0	0	0	0	0.487304	0	0	0	0	0	0	0	0	0	0	0	1.13417	0	0	0	0	0	0	0	0	0	0	0	0	0	0.821779	0	0	0	0	0	0	0	0	0	0
d__Bacteria;k__unclassified_d__Bacteria;p__Chloroflexota;c__Caldilineae;o__Caldilineales	0	0.117775	0.087102	0.115438	0	0.0732701	0.497965	0	3.7991	0	0	4.15025	4.58324	0	5.81737	0.0503593	0	0	0.519865	0	0	0.946993	1.04679	0.118868	8.04095	1.83046	0.202635	0	0.142286	0	0.554373	0	0.79292	3.90512	1.75015	0.320219	5.46054	0.47265	11.6566	4.14863	0	0	0.435412	0.25013	0.159159	0	8.59747	0.133832	0.993346
d__Bacteria;k__unclassified_d__Bacteria;p__Chloroflexota;c__Candidatus_Thermofonsia;o__Phototrophicales	0	0.141118	0	0	0	0	0	0	0.590543	0	0	0	0.572769	0	0.328671	0	0	0	0	0	0	1.10729	0.306993	0	0.313307	0.489525	0	0	0	0	0.800219	0	0.241865	0	0	0	0	0	0.200729	0.594104	0	0	0	0	0	0	0	0	0
d__Bacteria;k__unclassified_d__Bacteria;p__Chloroflexota;c__Candidatus_Thermofonsia;o__unclassified_c__Candidatus_Thermofonsia	0	0	0	0	0	0.270094	0	0	0.474153	0	0	0.233066	0.640754	0	0	0	0	0	0	0	0	0	0.108116	0.0707229	1.7441	0	0	0	0	0	0.449555	0	0	0	0.852189	0	1.04945	0	2.60449	0.30094	0	0	0	0	0	0.119169	0.615705	0	0
d__Bacteria;k__unclassified_d__Bacteria;p__Chloroflexota;c__Chloroflexia;o__Chloroflexales	0	0.514182	0.074226	0	0.710597	1.79671	0	0	0.487134	0	0	0.224497	1.09519	0	0.613529	0	0	0	0.338195	0	0	0.474798	0.549013	1.11701	2.93232	0	0.493581	0	0.22637	0	1.25353	0.354057	0.945006	0.489919	0	0.187375	0.69971	0.137935	2.97363	0.973614	0	0	0.203786	0	0.322358	0	2.08285	0.271061	0.334503
d__Bacteria;k__unclassified_d__Bacteria;p__Chloroflexota;c__Chloroflexia;o__Herpetosiphonales	0	0.045272	0	0.0679463	0.313551	0	0	0.109913	1.44585	0	0	5.09637	0.870768	0	0	0.12779	0	0	1.08598	0	0	0.352029	0	0	0.245847	0	0	0	0	0	0.829863	0.0470712	0.501037	2.85273	0	0	1.05852	0	0.186695	0	0	0	0	0	0	0	0.486411	0	0.0773361
d__Bacteria;k__unclassified_d__Bacteria;p__Chloroflexota;c__Chloroflexia;o__Kallotenuales	0	0	0	0	0	0	0	0	0	0	0	0	0	0	0	0	0	0	0	0	0	0.204709	0	0	0	0	0	0	0	0	0.505926	0	0	0.0874856	0	0	0	0	0.244743	0	0	0	0	0	0	0	0.265878	0	0
d__Bacteria;k__unclassified_d__Bacteria;p__Chloroflexota;c__Dehalococcoidia;o__Dehalococcoidales	0	1.43779	0	0	0.142615	1.49141	0	40.4176	6.19515	5.63083	0	5.10064	3.36022	0	0.480293	0	0	0.355636	0.193336	0	0	0	0	0.0689885	14.8908	0	0	0	0.454177	0.353801	0.0768905	2.28013	2.63414	0.0797761	0.414398	0.335303	16.4167	0.0930978	3.56928	1.4188	0	0	0.674996	5.7131	0	0.571374	8.33175	0.231164	1.41655
d__Bacteria;k__unclassified_d__Bacteria;p__Chloroflexota;c__Dehalococcoidia;o__unclassified_c__Dehalococcoidia	0	0	0	0	0	0	0	0	0.675032	0	0	0	0.128636	0	0	0	0	0	0	0	0	1.27541	0	0	2.71593	0	0.394707	0	0	0	0	0	0	0	0.268884	0	0	0	0	2.00214	0	0	0	0	0	0	0.669617	0	0.332259
d__Bacteria;k__unclassified_d__Bacteria;p__Chloroflexota;c__Ktedonobacteria;o__Ktedonobacterales	9.00781	3.4295	1.69158	3.96788	1.61762	0.29171	2.22004	0.107429	5.46379	0	0	16.6728	1.1709	0.575305	2.10498	0.577849	0.339279	0	4.18634	0.00814836	0	1.64916	0.557446	0.415455	26.9966	2.1251	0.420251	0	1.0507	0.0823204	31.1194	0.0410243	2.30798	1.65448	1.56647	1.1691	3.467	1.09492	9.7201	3.11299	0	0	0.639048	1.90096	0	3.20427	10.4133	0.0679376	2.08304
d__Bacteria;k__unclassified_d__Bacteria;p__Chloroflexota;c__Ktedonobacteria;o__Thermogemmatisporales	0	0	0	0	0	0	0	0	0	0	0	0	0	0	0	0	0	0	0	0	0	0	0	0	0	0	0	0	0	0	0	0	0	0	0	0	0	0	0	0	0	0	0	0	0	0	0	0	0
d__Bacteria;k__unclassified_d__Bacteria;p__Chloroflexota;c__Tepidiformia;o__Tepidiformales	0	0	0	0	0	0	0	0	0	0	0	0	0	0	0	0	0	0	0	0	0	0	0	0	0	0	0	0	0	0	0	0	0	0	0	0	0	0	0.756478	0	0	0	0	0	0	0	0	0	0
d__Bacteria;k__unclassified_d__Bacteria;p__Chloroflexota;c__Thermoflexia;o__Thermoflexales	0	0.0655402	0	0	2.62138	0.259358	0	0	0.190932	0	0	0.732233	0.285702	0	0.2303	0	0	0	11.9727	0	0	0.353049	0	1.37717	0.118637	0	0	0	0	0	0.419841	0	0.732678	0	0	1.17286	0	0.0784904	1.47508	0.452827	0	0	0.145745	0	0	0	0	0	0.450426
d__Bacteria;k__unclassified_d__Bacteria;p__Chloroflexota;c__unclassified_p__Chloroflexota;o__unclassified_p__Chloroflexota	0	0	0	0	0	0	0	0	0	0	0	1.67625	0	0	0	0	0	0	0	0	0	0	0	0	0.889547	0	0	0	0	0	0	0	0	0	0	0	0	0	2.14253	0	0	0	0	0	0	0	0	0	0
d__Bacteria;k__unclassified_d__Bacteria;p__Chrysiogenota;c__Chrysiogenetes;o__Chrysiogenales	0	0	0	0	0	0	0	0	0	0	0	0	0	0	0	0	0	0	0	0	0	0	0	0	0	0	0	0	0.0196104	0	0	0	0	0	0	0	0	0	2.05288	0.976084	0	0	0	0	0	0	0	0	0
d__Bacteria;k__unclassified_d__Bacteria;p__Coprothermobacterota;c__Coprothermobacteria;o__Coprothermobacterales	0	0.263258	0	0.109469	0.562136	0	0.880834	0.0880321	1.40444	0	0.178646	1.45556	0.459979	0	0.207704	0	0.119786	0	1.09328	0	0	0.377812	0	0	1.67652	0	0.19023	0	0.24107	0	0.0929093	0	0.509041	2.12843	0.0815366	0.56503	1.58229	0.359988	0	0.207147	0	0	0.164306	0.140733	0	0	1.73883	0	0.575678
d__Bacteria;k__unclassified_d__Bacteria;p__Cyanobacteriota;c__Cyanophyceae;o__Acaryochloridales	2.6345	0	0	0	0	0	0	0	0.852092	0	0	0	0	0	0	0	1.5672	0	0	0	0	0.438926	0	0	0	0	0	0	0	0	0	0	0	0	0	0	0	0	0	0.177367	0	0	0.967582	0	0	0	0	0	0
d__Bacteria;k__unclassified_d__Bacteria;p__Cyanobacteriota;c__Cyanophyceae;o__Chroococcales	1.57681	16.5224	0.137695	0	1.88859	1.44177	0	2.86055	0.774548	0	0.556955	9.78955	6.67973	0	4.50817	0	0	0	2.9947	2.21616	0	0.145871	1.43353	0	0	0.635524	0.547096	0.523473	6.36233	0.157929	2.18592	0.223105	1.09444	4.27024	0	1.2385	14.9472	0.866636	1.13083	2.72426	0	0	0.543596	0	5.22671	0.0820434	2.10057	0	0.322311
d__Bacteria;k__unclassified_d__Bacteria;p__Cyanobacteriota;c__Cyanophyceae;o__Chroococcidiopsidales	0	0	0	0	0	0	0	0	0.37478	0	0	0	0.504686	0	0	0	0	0	0	0	0	0	0	0	0	0	0	0	0	0	0	0	0	0	0	0	0	0	0.860055	0	0	0	0	0	0	0	1.31065	0	0
d__Bacteria;k__unclassified_d__Bacteria;p__Cyanobacteriota;c__Cyanophyceae;o__Coleofasciculales	0	4.493	1.02977	0	0.40702	9.44932	0	0	0.369005	0	0	16.4223	0.253719	0	0.833964	0.167483	0.0692685	0	2.50953	0	0.0742869	0.827358	0.146611	0.959045	0.782556	0.548861	0	0	1.577	0	6.23337	0.863685	4.30684	2.85765	2.39794	0.61777	3.84117	2.02416	2.78719	0	0	0	1.3445	0.167947	0	0	1.95639	0.0327802	3.65305
d__Bacteria;k__unclassified_d__Bacteria;p__Cyanobacteriota;c__Cyanophyceae;o__Desertifilales	0	0.367127	0	0	0	0	0	0	0	0	0	0.238528	0	0	0	0	0	0	0	0	0	0	0.151193	0.593409	0	0	0.315069	0	0	0	0	0	0	0	0	0.199086	0.179865	0	0	0	0	0	0	0.237488	0	0	0	0	0.210257
d__Bacteria;k__unclassified_d__Bacteria;p__Cyanobacteriota;c__Cyanophyceae;o__Geitlerinematales	94.1206	87.6481	191.316	33.0466	134.661	178.618	79.2802	140.913	47.4736	39.8365	75.2017	64.4506	49.2906	292.736	236.927	98.4532	207.057	120.597	4.81728	96.4291	0	33.2298	32.0624	170.366	7.01016	31.912	91.9408	362.915	34.8918	145.224	116.888	70.4052	99.8429	43.2423	79.9793	46.2262	53.154	68.8327	160.767	92.7596	0.40735	96.7428	105.436	16.7488	175.805	136.199	24.8729	102.055	37.1494
d__Bacteria;k__unclassified_d__Bacteria;p__Cyanobacteriota;c__Cyanophyceae;o__Gloeobacterales	0	0	0	0	0	0	0	0	0	0	0	0	0.617534	0	0	0	0	0	0	0	0	0	0	0	0.341618	0	0	0	0	0	0.0682599	0	0	0	0	0	0	0	0.858543	0.390932	0	0	0	0	0	0	1.28588	0	0
d__Bacteria;k__unclassified_d__Bacteria;p__Cyanobacteriota;c__Cyanophyceae;o__Gomontiellales	0	0	0	0	0	0	0	0	0	0	0	0	0.73826	0	0	0.878454	0	0	0	0	0	0	0	0	0.187777	0	0	0	1.12792	0	2.65807	0.755009	0	0	0	0	0	0	0.642923	0	0	0	0	0	0	0	0	0	0
d__Bacteria;k__unclassified_d__Bacteria;p__Cyanobacteriota;c__Cyanophyceae;o__Leptolyngbyales	0	0.34301	0	0	3.21947	0.323004	0	0	1.0336	0	0	0	5.40823	0	0.133921	0	0	0	11.8146	0	0.441079	0.0710216	0.403181	2.91614	0.488867	3.08739	7.53848	0	0	3.04704	1.35917	0	0.479316	1.69504	0	6.0417	0.47964	0.98441	14.5189	6.82154	0	0	0.489971	0	0	3.41061	1.27131	0	1.96445
d__Bacteria;k__unclassified_d__Bacteria;p__Cyanobacteriota;c__Cyanophyceae;o__Nodosilineales	0	0	0	0	0	0	0	0	0	0	0	0	0	0	0	0	0	0	0	0	0	0	0	0	0	0	0	0	0	0	0	0	1.06538	0	0	0	0.331262	0.831689	0	0	0	0	0	0	0	0	0.249621	0	0
d__Bacteria;k__unclassified_d__Bacteria;p__Cyanobacteriota;c__Cyanophyceae;o__Nostocales	28.8159	39.4619	41.9785	20.0605	423.676	289.672	55.9685	35.8452	46.5239	69.0072	24.0035	32.9306	68.0588	63.9201	86.3158	35.7263	356.304	89.7411	12.7466	70.0383	80.2953	21.8467	100.197	249.144	11.5164	21.7678	66.7187	92.8488	15.9739	103.635	39.682	33.9726	33.5994	61.2143	31.73	41.8118	43.3914	129.129	198.538	223.938	6.29399	72.6133	257.08	13.267	97.0549	47.7157	23.4663	327.616	54.1794
d__Bacteria;k__unclassified_d__Bacteria;p__Cyanobacteriota;c__Cyanophyceae;o__Oculatellales	0	0	0	0	0	0	0	0	0	0	0	0	0.224158	0	0	0	0	0	0	0	0	0	0	0	0	0	0	0	0	0	0	0	0	0	0	0	0	0.135936	0.0363601	0	0	0	0	0	0	0	0	0	0.604786
d__Bacteria;k__unclassified_d__Bacteria;p__Cyanobacteriota;c__Cyanophyceae;o__Oscillatoriales	0	0.334958	0.0528544	0.235277	23.7651	3.23475	0	0.122677	4.27629	0.175644	1.0807	2.63067	12.6301	0.12905	7.74312	0.714064	0	0	7.23668	1.99567	0.0814299	2.5048	0.73353	1.42339	3.53225	0.856705	0	0.57626	0.748821	0.824148	4.87158	0	3.66258	13.6454	2.27933	0.683637	1.25153	0.633486	69.3616	6.59814	0.340318	0	1.57781	1.016	0	0.618445	4.72141	56.2946	0.91805
d__Bacteria;k__unclassified_d__Bacteria;p__Cyanobacteriota;c__Cyanophyceae;o__Pleurocapsales	0	0	0	0	0	0.546663	0	0	1.21742	0	0	1.11701	2.43092	0	0	0	0	0	0.854728	0	0	0.297078	0	1.02922	0	0	0.163938	0	0	0	0.848081	0	0.0889786	2.1668	0	0.828715	0.187176	1.35907	4.21685	0	0	0	0	0.123571	0	0	0	0.174506	0.218805
d__Bacteria;k__unclassified_d__Bacteria;p__Cyanobacteriota;c__Cyanophyceae;o__Pseudanabaenales	0	0	0.110857	0	0	0	0	0.111853	0.264934	0	0	0.766745	5.12388	0	0.185325	0	0	0	0.696474	0	0	0.561865	0	0	0	0.654666	0	0	0.228	0	1.29724	0	0.423419	0.250862	0	0	0	0.132107	0.488149	0.6399	0	0	0	0	0	0	0.171487	0	0.316623
d__Bacteria;k__unclassified_d__Bacteria;p__Cyanobacteriota;c__Cyanophyceae;o__Spirulinales	0	0	0	0.227359	0	0	0	0	0	0	0	0	0.178737	0	0	0.212575	0	0	0	0	0	0	0	0	0	0	0	0	0	0	0	0	0	0	0	0	0	0	0	0	0	0	0	0	0	0	0	0	0.258778
d__Bacteria;k__unclassified_d__Bacteria;p__Cyanobacteriota;c__Cyanophyceae;o__Synechococcales	0	0.326335	0	2.06897	3.45899	1.89144	0	0	2.49083	0	0	11.4416	4.9457	0	0.227669	0	0	0	0	0	0	5.51543	1.546	0	0.867013	0	22.1808	0	0	0	0.600781	0	1.7372	0	0.646395	0.318537	0.287784	0.297765	13.4103	2.47254	28.778	0	0.190344	0.64077	0	0.453857	3.2455	0	0
d__Bacteria;k__unclassified_d__Bacteria;p__Cyanobacteriota;c__Cyanophyceae;o__Thermostichales	0	0	0	0	0	0	0	0	0.102541	0	0	0	0	0	0	0	0	0	0	0	0	0	0	0	0	0	0	0	0	0	0	0	0	0	0	0	0	0	0	0	0	0	0	0	0	0	0	0	0
d__Bacteria;k__unclassified_d__Bacteria;p__Cyanobacteriota;c__unclassified_p__Cyanobacteriota;o__unclassified_p__Cyanobacteriota	0	0	0	0	0	0	0	0	0	0	0	0	0.538324	0	0	0	0	0	0	0	0	0	0	0	0	0	0	0	0	0	0	0	0	0	0	0	0	0	0	2.02145	0	0	0	0	0	0	0	0	0
d__Bacteria;k__unclassified_d__Bacteria;p__Deferribacterota;c__Deferribacteres;o__Deferribacterales	26.7574	37.4592	0.318111	49.3792	0	1.32957	44.5405	0.841368	6.68486	0.621748	0.208093	41.1133	63.0286	19.4942	9.8738	17.8394	2.65078	1.59696	16.9848	12.0087	0.360272	15.6083	65.6458	1.35878	11.2073	12.8754	34.0885	0	25.2039	0.585864	22.4141	0.720647	59.4207	2.02369	23.1848	57.29	110.745	1.00347	6.66376	3.35791	0	1.61442	1.90685	33.7864	0	10.0747	81.3811	0.272355	13.9484
d__Bacteria;k__unclassified_d__Bacteria;p__Deinococcota;c__Deinococci;o__Deinococcales	9.70088	13.2661	6.84648	15.7933	14.9527	9.4347	18.3525	1.4206	20.9479	3.22033	7.73468	2.22864	17.7477	10.9692	12.7656	5.02088	7.27768	2.49645	11.8231	72.7916	0	13.6653	8.87222	11.9243	9.36814	97.8878	19.2423	2.18026	8.30562	66.1256	15.6474	6.18347	18.0453	18.8265	24.8588	34.8551	13.9027	11.6233	13.2445	8.5224	0	2.43417	11.86	35.0432	6.63915	7.05656	5.59265	5.06618	28.3095
d__Bacteria;k__unclassified_d__Bacteria;p__Deinococcota;c__Deinococci;o__Thermales	0	2.05439	2.75846	1.08536	8.70629	2.74895	0	0.174449	15.2996	0.322282	0.359989	6.92843	5.17234	0.325685	11.5947	1.4059	5.61117	0.551853	5.74396	0.716312	0	0.60672	0.8499	2.60157	1.56079	3.53913	0.755217	0.629128	2.02247	8.47914	11.9843	0.982805	4.41553	7.52482	13.5693	11.1404	8.4487	1.82372	12.6178	4.00572	0	0.929813	3.08991	18.7636	0.90225	1.18832	7.96541	1.22555	2.6065
d__Bacteria;k__unclassified_d__Bacteria;p__Deinococcota;c__Deinococci;o__Trueperales	0	0.0770366	0.0279869	0	0	0	0	0	0.545833	0	0	0.945999	0.628897	0	0	0	0	0	0	0	0	0	0.151715	0	3.7186	0	0	0	0.031023	0	0.625082	0	0	0	0	0	0.412078	0.184517	0.335877	0.486827	0	0	0	0	0	0	1.07448	0	0.0882392
d__Bacteria;k__unclassified_d__Bacteria;p__Dictyoglomota;c__Dictyoglomia;o__Dictyoglomales	0	0.112962	0	0	0.49138	0	0	0.893864	2.0195	0	0	1.31756	0	0	7.52706	0	0	0	0.06948	0	0	0.0812014	0.177548	0	0	0.125781	0	0	0.136471	0	1.61484	0	0.643787	0	1.71444	0	1.69904	0.312653	0.447449	0.324452	0	0	0	0	0	0	1.96866	0	1.31717
d__Bacteria;k__unclassified_d__Bacteria;p__Elusimicrobiota;c__Elusimicrobia;o__Elusimicrobiales	1.40804	0.0456679	0.268397	0.837002	0.760396	0	0.111818	0.0928801	0.213088	0.343096	1.00548	0.0890135	1.78914	0	0	0.198771	0	0	0	0.0615311	0	0	0.0581162	0	2.24387	0.33044	0.0587883	0	0	0	0.340143	0	0	4.14466	0	0.148589	2.83463	0	13898.2	10.1807	0	0	0.0507769	0	0	0	0.372409	0	0
d__Bacteria;k__unclassified_d__Bacteria;p__Elusimicrobiota;c__Endomicrobiia;o__Endomicrobiales	0	0	0	0	0	0.120831	0	0	0	0	0	0	0.794385	0	14.0444	0	0	0	0.236915	0	0	0	0.317257	0	0	0.148463	0	0	0.155115	0.610947	0	0	0	0	0	0	0	0	30.016	0	0	0	0	0	0	0.349693	0.518679	0	0
d__Bacteria;k__unclassified_d__Bacteria;p__Fibrobacterota;c__Chitinispirillia;o__Chitinispirillales	0	0	0	0	0	0	0	0	0	0	0	0.0649609	0.800942	0	0	0.258708	0	0	0.428203	0	0	0	0	0	0.105016	0	0	0	0	0	0	0	0	0	0	0	0	0	0	0	0	0	0	0	0	0.499243	0	0	0.199355
d__Bacteria;k__unclassified_d__Bacteria;p__Fibrobacterota;c__Fibrobacteria;o__Fibrobacterales	80.2197	113.594	104.17	132.09	299.917	126.893	64.8753	116.819	67.4375	389.918	104.141	117.327	104.86	153.786	173.207	111.421	72.5753	113.445	47.3834	86.5389	4.04907	80.3466	63.0909	346.428	158.479	114.406	104.997	42.5328	53.4842	164.349	94.8461	70.5746	112.368	164.554	173.167	70.2362	100.803	269.995	408.1	146.985	0.204294	88.5879	85.2181	232.707	51.8478	188.979	115.231	27.3037	251.123
d__Bacteria;k__unclassified_d__Bacteria;p__Fusobacteriota;c__Fusobacteriia;o__Fusobacteriales	4742.95	1669.18	195.316	579.251	242.024	326.349	347.644	136.908	294.79	120.321	6447.6	233.505	1975.83	184.686	383.359	521.744	247.922	197.771	261.083	317.314	132.087	15369.7	1154.85	1994.32	1286.05	746.039	443.82	246.863	237.134	6076.44	608.639	111.791	1184.91	382.196	353.065	601.218	248.424	294.88	407.596	503.703	59.9043	57.9312	278.896	3355.53	699.243	186.201	296.207	336.284	514.79
d__Bacteria;k__unclassified_d__Bacteria;p__Gemmatimonadota;c__Gemmatimonadetes;o__Gemmatimonadales	0	0.0448828	0	0.109978	3.2136	0	0	0.054484	2.47656	0	0	1.49584	1.46845	0	0	0.063346	0	0	2.08309	0	0	0.348017	0	0	11.1614	0	0	0	0	0	0.0566904	0	0	2.93692	0	0	1.38941	0	2.90934	1.15708	0	0	0	0.174203	0	0	1.59158	0	0
d__Bacteria;k__unclassified_d__Bacteria;p__Gemmatimonadota;c__Longimicrobiia;o__Longimicrobiales	0	0	0	0	0	0	0	0	0	0	0	0	0	0	0	0	0	0	0	0	0	0	0	0	0	0	0	0	0	0	0	0	0	0	0	0	0	0	1.22747	0	0	0	0	0	0	0	0	0	0
d__Bacteria;k__unclassified_d__Bacteria;p__Ignavibacteriota;c__Ignavibacteria;o__Ignavibacteriales	0	0.331267	0	0.17011	1.54688	0.330271	0	0.132508	3.5469	0	0.236706	4.13653	1.31101	0	0.378504	0	0	0	2.29265	0	0	1.13619	0.0669644	0	4.31703	0	0.0702592	0	0.417603	0	3.81599	0	0.293753	2.65743	4.61782	0.253197	2.68232	0.0653631	4.02488	0.790491	0	0	0	0.748283	0	1.32555	0.440968	0	0.84103
d__Bacteria;k__unclassified_d__Bacteria;p__Kiritimatiellota;c__Kiritimatiellia;o__Kiritimatiellales	0	0.285846	0	0.234112	0.579224	0	0	0.0411134	1.29318	0	0	4.42832	6.84337	0	0.566743	0.0478005	1.1243	0	0.491769	0	0.0631993	0.42154	0	0	2.52284	0	0.355751	0	0.712298	0	4.98104	0	0.418904	0.0675294	0.871454	0	0.689883	0.212877	49.5201	14.0665	0	0	0.138942	2.09125	0	0.663055	0.66774	0	0.0290951
d__Bacteria;k__unclassified_d__Bacteria;p__Kiritimatiellota;c__Tichowtungiia;o__Tichowtungiales	0	0	0	0.33779	9.023	0	0	0.278514	0.947822	0	0.579945	0	0.663065	0	0.404639	0.353253	0.244996	0	0.271396	0.363779	0	1.90959	0.191637	0.438275	0	1.30236	0.304548	0	0.332	0.459486	0.773237	0.173493	0.162139	0.526698	2.02149	0	0.276412	0.324726	20.2315	3.38373	0	0	0.599246	0	0.0281866	0	0	0	0.439293
d__Bacteria;k__unclassified_d__Bacteria;p__Lentisphaerota;c__Lentisphaeria;o__Lentisphaerales	0	0	0.147172	0	0	0	0	0	1.07077	0	0	0.0369185	2.69285	0	0	0	0	0	0	0	0.0781246	0	0.0587038	0	0	0	0.337533	0	0	0	0	0	0.309851	0.198301	0.995316	0	0.0379287	0	69.231	10.1901	0	0	0	0	0	0	0.545507	0	0.163274
d__Bacteria;k__unclassified_d__Bacteria;p__Lentisphaerota;c__Lentisphaeria;o__Victivallales	3.36468	3.73369	1.838	20.2666	59.5417	5.85806	1.35136	1.69544	47.5769	0.883231	0.835058	14292.5	55.6675	0.764743	473.561	1.09904	1070.26	0.419033	4.90773	0.593144	5.59961	128.942	289.894	2.19154	72.4638	6.30341	67.6161	0.12423	117.176	0	130.726	0.0351005	1.95409	578.334	5.84937	4.74307	211.12	14.0774	11042.7	1357.55	0	0.104484	739.665	21.5979	0.317437	2.2502	14.4811	0.384823	9.8337
d__Bacteria;k__unclassified_d__Bacteria;p__Mycoplasmatota;c__Candidatus_Izimaplasma;o__Candidatus_Izemoplasmatales	0	0.339978	0.370535	0	1.32706	0	0	0	1.72847	0	0	0.203544	1.17554	0	0.806695	0	0	0	0	0	0.0487829	0	0.968168	0	5.81627	0	0	0	0	0	0	0	0.164577	0	0	0	0	0.532216	0	0.751442	0	0	0	0	0	0	0	0	0.17942
d__Bacteria;k__unclassified_d__Bacteria;p__Mycoplasmatota;c__Mollicutes;o__Acholeplasmatales	1.84349	16.3682	15.1125	33.3088	104.78	25.7188	0.450573	0.48738	31.6928	0.381709	0.670719	301.591	116.815	1.50361	100.601	44.4184	19.1842	0.884588	16.0654	1.18337	10.2222	14.1332	17.9118	31.7765	89.4206	2.19782	14.8346	0.184341	43.8004	0.336072	50.0944	0.446061	51.3651	36.6862	18.5536	12.3759	17.5625	7.23861	411.408	71.3557	3.10916	3.28202	14.5048	76.4293	0.0846726	43.1164	43.0839	0.329929	115.704
d__Bacteria;k__unclassified_d__Bacteria;p__Mycoplasmatota;c__Mollicutes;o__Anaeroplasmatales	0	2.43172	1.96374	0	6.35862	0.674323	0	0.188267	15.2587	0	0.210405	18.5253	29.3033	0.155959	390.594	0	0.129699	0	1.09773	1.43345	1.34094	2.03529	97.1522	0.105936	16.3313	0.41763	0.415761	0.296861	3.85136	0.0848682	14.6864	0.144129	8.07453	3.94531	1.4879	0.491834	2.10112	2.3259	12.6866	11.1038	0	0	0.19928	0.0677025	0	2.1805	2.84617	0	7.44048
d__Bacteria;k__unclassified_d__Bacteria;p__Mycoplasmatota;c__Mollicutes;o__Entomoplasmatales	0	1.54625	7.42947	0	19.0488	0.956583	5.15783	0.176064	0.420747	0.193015	11.3969	11.344	10.7335	0.169677	6.16779	0.409403	2.0896	0.185654	0	0	0	2.14839	5.24972	0.897999	2.91073	0.167708	0	0.211651	1.577	10.4262	1.80244	0	7.07175	7.93156	1.95688	13.4094	3.02064	0.206145	5.84375	6.79	0	0	0.483791	1.87485	0.980008	0	2.92965	0.988869	0
d__Bacteria;k__unclassified_d__Bacteria;p__Mycoplasmatota;c__Mollicutes;o__Haloplasmatales	0	0.319676	0.116136	0	0	0.0828144	0	0.38806	0.444897	1.23056	0.386458	0.0822955	3.82279	0	0	0	0	0.545596	0.393247	0.154874	0.576103	1.56123	0.944034	0.418493	0.583928	2.69311	0.274345	0.310997	0	0	1.39522	0.221587	0.0889786	0.84986	0.958471	0.173354	2.34226	1.19319	0.223062	1.53771	0	0.413672	0.0823441	1.03396	0.576004	0.901845	0.143489	0	0
d__Bacteria;k__unclassified_d__Bacteria;p__Mycoplasmatota;c__Mollicutes;o__Mycoplasmatales	13.4494	1.34553	13.3341	31.3881	180.752	65.7833	7.86091	1.90673	29.1163	9.45852	4.60245	406.943	486.253	6.02225	72.118	6.19499	3.05411	8.69441	10.1523	11.4958	28.0596	35.0728	33.3887	7.37307	17.8788	15.2152	8.94153	5.38683	45.8697	3.72318	6.83643	3.17199	116.762	1.44414	9.41508	9.23637	12.2232	4.32206	6407.06	88.516	7.78581	11.2267	31.488	104.613	1.57816	1.3775	5.75086	0.542809	56.4093
d__Bacteria;k__unclassified_d__Bacteria;p__Mycoplasmatota;c__Mollicutes;o__unclassified_c__Mollicutes	0	0.0884977	0.50115	0	2.31102	0	0	0.0421617	1.06793	0	0	6.54939	0.529675	0.0406322	40.5403	0	0	0	0	0	0	0.638557	1.08273	0	1.71262	0	0	0	0	0	1.98973	0	0.496315	0.705583	1.9815	0	5.76165	0.32758	2.96243	0.20402	0	0	0	2.05169	0	2.65285	0	0	0.138696
d__Bacteria;k__unclassified_d__Bacteria;p__Mycoplasmatota;c__unclassified_p__Mycoplasmatota;o__Mycoplasmoidales	0	0	1.37628	28.1432	0.111638	0.813935	0	0	0.887719	0	0.668346	0	1.64236	0	26.3575	0	0	12.1359	0	0.133921	0.297639	0.956218	3.38964	0	0	0.213087	0.144031	1.47907	0	0	2.43254	0	0.308292	0.821904	0	0	0	0	5.40069	0.186123	1.45451	0	0	0	7.72015	0	0	0	0.815544
d__Bacteria;k__unclassified_d__Bacteria;p__Mycoplasmatota;c__unclassified_p__Mycoplasmatota;o__unclassified_p__Mycoplasmatota	0.281332	0	0	0	67.5968	41.799	2.39341	0.111198	2.30791	0.0618464	0	109.935	111.486	0.179658	2.61029	0.249697	0	0	69.2214	0	1.5556	6.45336	49.0887	0	5.95077	0.304707	0	0	16.5212	0	0.693727	0	42.5599	3.21343	0.151827	8.08447	2.35681	0.756385	214.891	18.9514	0	0	0	58.8724	0	0	3.76681	1.19233	22.9972
d__Bacteria;k__unclassified_d__Bacteria;p__Myxococcota;c__Myxococcia;o__Myxococcales	3.00392	4.89808	27.3253	11.605	24.1341	21.0963	0.24147	0.171306	30.8379	2.37357	2.44221	16.255	22.0001	5.25432	80.0094	3.57283	7.56509	9.96072	4.99657	21.0218	5.55953	23.0288	18.7102	3.67571	17.5781	33.2487	8.49428	2.26524	62.1889	0.398282	20.2844	0.146726	6.31205	14.9664	7.03969	1.22529	66.4743	4.51268	38.0499	62.1773	11.0585	8.21754	54.691	3.68489	5.75377	0.71369	18.4861	0	4.69276
d__Bacteria;k__unclassified_d__Bacteria;p__Myxococcota;c__unclassified_p__Myxococcota;o__Nannocystales	0	0	0	0	0.336291	0	0	0	0.219007	0	0	0	0.634765	0	0	0	0	0	0.356836	0	0	0	0	0	0	0	0	0	0	0	0	0	0	0.771169	0	0	1.1085	0	0	0	0	0	0	0	0	0	0.78122	0	0
d__Bacteria;k__unclassified_d__Bacteria;p__Myxococcota;c__unclassified_p__Myxococcota;o__Polyangiales	0	0	0.359389	0.0618987	0	0	1.18645	0.0995546	1.02667	0	0	1.24386	1.79847	0	0.352961	0.202823	0.151665	0	0.359268	0	0	5.76026	0	0.172237	1.38	0.49174	0	0	0	0	2.59203	0	0	0	0.165913	0	0.712144	0.288603	6.52929	0.211665	0	0	0.087962	0.609443	0	0.290222	0.0981067	0	0.414046
d__Bacteria;k__unclassified_d__Bacteria;p__Nitrospinota;c__Nitrospinia;o__Nitrospinales	0	0.265493	0	0	0.429673	0	0	0	1.47329	0	0	0	1.76423	0	0.825091	0	0	0	0	0	0	0	0	0	0.475212	0	0	1.29877	0	0	0	0	0	0	0	0	0.840245	0	8.22251	1.96416	0	0	0.127128	0	0	0	0	0	1.89453
d__Bacteria;k__unclassified_d__Bacteria;p__Nitrospirota;c__Nitrospiria;o__Candidatus_Troglogloeales	0	0	0	0	2.00845	0	0	0	0.0817492	0	0	0.140699	0.156497	0	0.253648	0	0	0	11.4549	0	0	0.283261	0.178366	0.700059	0.653325	0	0	0	0	0	0.369925	0	0.20174	0.242111	0	0.234866	0	0	0.0894759	0.0882749	0	0	0.280222	0	0	0	0.0972025	0	0.372069
d__Bacteria;k__unclassified_d__Bacteria;p__Nitrospirota;c__Nitrospiria;o__Nitrospirales	7.59022	23.4572	13.643	7.04581	37.3191	22.1304	29.1482	8.83987	49.5544	10.1934	18.1506	17.9471	67.0385	13.1751	22.2452	5.35126	6.20299	17.7266	16.0619	20.8899	1.31876	48.8686	41.1441	19.2145	15.89	26.9741	23.3047	7.69963	20.3647	22.0222	18.9505	15.9845	24.1426	19.0653	23.7034	70.5252	31.2544	15.1265	34.4751	23.7346	195.903	5.48135	10.6904	46.4888	15.7284	34.1834	17.4789	17.5893	30.0125
d__Bacteria;k__unclassified_d__Bacteria;p__Nitrospirota;c__Thermodesulfovibrionia;o__Thermodesulfovibrionales	0	0.113508	0	0	1.01538	0	0	0	0	0	0	1.12346	0.381186	0	0.399216	0	0	0	1.12612	0	0	0.969568	0	0	0	0.235226	0	0	0	0	0	0	0	0	0.524164	4.7225	0.166831	1.29934	1.60415	1.00361	0	0	0.45436	0	0.724937	0	0.0913115	0	0.454883
d__Bacteria;k__unclassified_d__Bacteria;p__Planctomycetota;c__Candidatus_Brocadiia;o__Candidatus_Brocadiales	0.996319	7.65658	3.14095	4.66861	20.3384	22.8918	4.85873	2.00135	7.09539	2.05583	6.2727	21.1672	36.6343	2.86264	8.35201	3.45354	2.42382	1.3557	19.577	5.47173	0.36907	7.72988	10.7105	8.36984	6.7976	13.8356	3.03608	0	5.51435	7.64496	11.2919	1.80794	10.3183	5.03988	12.9471	9.36231	8.77997	2.52445	34.583	8.36306	0	0.184272	5.08597	26.1347	2.30925	15.297	4.39872	0.97089	19.234
d__Bacteria;k__unclassified_d__Bacteria;p__Planctomycetota;c__Candidatus_Uabimicrobiia;o__Candidatus_Uabimicrobiales	0	0	0	0	0	0	0	0	0	0	0	0	0	0	0	0	0	0	0	0	0	0	0	0	1.1495	0	0	0	0	0	0	0	0	0	0	0	0	0	5.83027	0.345592	0	0	0	0	0	0	0	0	0
d__Bacteria;k__unclassified_d__Bacteria;p__Planctomycetota;c__Phycisphaerae;o__Phycisphaerales	0	0.0955128	0	0	0.334638	0	0	0	0.108168	0	0	0	1.07081	0	0.209085	0	0	0	0	0	0	0	0	0	0	0	0.167421	0	0	0	0.122368	0	0	2.3533	0	0.33678	0.452535	0	8.51079	3.1074	0	0	0	1.97823	0	0	0.155476	0	0.0661252
d__Bacteria;k__unclassified_d__Bacteria;p__Planctomycetota;c__Phycisphaerae;o__Sedimentisphaerales	0	1.26211	0.210728	0.189293	1.3098	0.906837	0	0.131137	1.6717	0	0	3.46985	0.571416	0	1.83682	0	0	0	1.14995	0	0	0.59488	0.0482611	0.873062	0.283097	0.142889	0.21559	0	0.224895	0	0.445594	0	1.0006	0	2.00966	0.175745	1.65453	0.810409	14.263	3.7055	0	0	0	4.99489	0	0.265976	0.315605	0	0.779997
d__Bacteria;k__unclassified_d__Bacteria;p__Planctomycetota;c__Phycisphaerae;o__Tepidisphaerales	0	0	0	0	5.22472	0	0	0	0	0	0	0	0	0	0	0	0	0	0	0	0	0	0	0	0	0	0	0	0	0	0	0	0	0	0	0	0	0	0.162479	0.240448	0	0	0	0	0	0	0	0	0
d__Bacteria;k__unclassified_d__Bacteria;p__Planctomycetota;c__Planctomycetia;o__Gemmatales	2.66871	0.454032	0.332571	48.8851	15.7423	45.711	1.41778	0.123474	14.476	0.456218	4.67263	3.09741	1.68218	0.951955	5.34287	5.84166	10.1171	3.57547	0.563059	0	0.370136	6.21641	0.734668	10.5221	4.24931	4.25796	5.36844	0.296861	0.699489	62.269	2.24556	0	5.68539	11.659	10.5159	4.96422	13.34	0.609065	4.06391	1.36629	9.42724	1.5896	21.06	0	8.41667	7.18146	0.61139	29.4912	7.72994
d__Bacteria;k__unclassified_d__Bacteria;p__Planctomycetota;c__Planctomycetia;o__Isosphaerales	6.27888	1.30376	0	0	0.166095	0	0.077807	0	1.26895	0	0	0.946272	3.78168	0	0	0	0.262822	0	0.734162	0	0.0441079	0.927692	0.120203	0.552812	7.63569	8.48844	0.168499	0	0	0	10.7895	0	0.31018	0.628745	0.0273477	0.543646	1.29862	0.390042	5.50366	1.18309	0	0	0.327594	0.29189	0	1.70719	2.82085	0	0.1728
d__Bacteria;k__unclassified_d__Bacteria;p__Planctomycetota;c__Planctomycetia;o__Pirellulales	0.849064	2.35108	2.09464	6.53524	4.96654	0.658293	2.88011	0.569248	12.5978	0.179889	11.6952	17.1405	21.9564	1.72879	2.26139	3.42788	1.83915	0.384112	10.4793	5.54168	0.793968	16.9483	2.9964	3.45737	32.5812	4.35761	6.22844	0.67896	3.48159	3.76943	30.3449	0.460942	3.90179	1.50629	7.07743	46.8303	19.1184	2.20676	110.374	37.1047	0.436442	0	1.80585	13.9774	15.9335	3.50517	14.3757	0.935911	2.40065
d__Bacteria;k__unclassified_d__Bacteria;p__Planctomycetota;c__Planctomycetia;o__Planctomycetales	0	0.388903	0.169839	0	0.0773851	0	0	0.0772964	4.70358	0	0	3.65963	13.0448	0	0.505204	0	0.776373	0	0.338133	0	0	1.56924	2.28074	1.29471	9.97954	0	0.281535	0	0.235415	0	2.54598	0	1.85051	0.792465	5.34926	0.103589	0.279255	0.533731	36.3701	10.6016	0	0	0.783953	1.3693	0	1.18564	1.00525	0	1.09654
d__Bacteria;k__unclassified_d__Bacteria;p__Pseudomonadota;c__Acidithiobacillia;o__Acidithiobacillales	0	0	0	0	0.785756	0.198675	0	0	0	0	0	2.05501	0.640474	0	0.176415	0.127545	0	0	0	0	0	1.40541	0	0	5.21236	0	0.0581665	0	0	0	0.192966	0	0	0.81123	0	0	0	2.34573	5.26325	0.184189	0	0	0	0	0	0.861456	0.821803	0	1.60443
d__Bacteria;k__unclassified_d__Bacteria;p__Pseudomonadota;c__Alphaproteobacteria;o__Candidatus_Pelagibacterales	0	0	0	0.771043	0	1.51581	0	0	0	0	0	0	2.26856	0.631901	0	0	0.47016	0	1.63606	0	0.529294	0	0	0	4.89756	1.13203	0	0	0	0	0.927073	0	4.96145	0	0	0	0	0	5.43015	2.47897	0.336064	0	0	0.37998	0	0	0	0	0
d__Bacteria;k__unclassified_d__Bacteria;p__Pseudomonadota;c__Alphaproteobacteria;o__Caulobacterales	0	0.394494	0.443428	0	0.48267	0	0	0.0506389	1.77952	0	0.180347	1.72103	3.58269	0.118994	0.240496	0.318602	0	0	3.38667	2.00345	0	1.15507	0.190267	0	1.80586	0.290112	0.11792	0	0.122883	0	0.38226	0.105757	0.0876722	3.56537	0.0234513	0.0339321	1.44028	0.620873	19.6912	1.68308	0	0	0.534024	0	0	0	0.62041	0	0.32357
d__Bacteria;k__unclassified_d__Bacteria;p__Pseudomonadota;c__Alphaproteobacteria;o__Emcibacterales	0	0	0	0	0.801163	0	0	0	0.230146	0	0	0	0.97984	0	0	0	0	0	0	0	0	0	0	0	0	0	0	0	0	0	4.84846	0	2.66712	0	0	0	0	0	5.35867	2.27979	0	0	0	0	0	0	0	0	0
d__Bacteria;k__unclassified_d__Bacteria;p__Pseudomonadota;c__Alphaproteobacteria;o__Futianiales	0	0	0	0	0	0	0	0	0	0	0	0	0	0	0	0	0	0	0	0	0	0	0	0	0	0	0	0	0	0	0	0	0	0	0	0	0	0	0	0	0	0	0	0	0	0	0	0	0
d__Bacteria;k__unclassified_d__Bacteria;p__Pseudomonadota;c__Alphaproteobacteria;o__Holosporales	0	0	0.142267	0	0	0	1.86737	0	0.505516	0	0	0	0.283	0.152709	0	0	0	0	0	0	0	6.29311	1.45145	0	0.236286	0	1.34429	0	0.3154	0	0	0	0.182406	0.173513	0.146766	2.12358	0.383712	0.156327	0	3.25776	0	0	0	0	0	0.355521	0.351549	0	0
d__Bacteria;k__unclassified_d__Bacteria;p__Pseudomonadota;c__Alphaproteobacteria;o__Hyphomicrobiales	337.819	177.065	179.056	200.805	525.583	475.108	184.045	143.489	224.887	68.1411	173.025	415.607	322.178	166.995	208.807	311.339	232.454	179.726	194.367	172.043	49.2152	248.468	216.929	295.551	962.656	461.059	139.475	74.9542	154.837	799.871	298.095	93.9159	201.619	397.237	344.924	200.586	479.335	392.66	334.29	762.812	10177.3	45.7215	814.098	448.419	132.261	141.338	930.965	341.174	342.161
d__Bacteria;k__unclassified_d__Bacteria;p__Pseudomonadota;c__Alphaproteobacteria;o__Hyphomonadales	0	0	0	0	0	0	0	0.325041	0	0	0	0	0.431694	0	0	0	0	0	0	0	0	0	0	0	0	0	0	0	0	0	0.810845	0	0	0.525797	0	2.25402	0.348829	0.0947434	0.94508	0	0	0	0	0	0	0.679107	0	0	0
d__Bacteria;k__unclassified_d__Bacteria;p__Pseudomonadota;c__Alphaproteobacteria;o__Kordiimonadales	0	0.170262	0	0	0.579565	0	0	0	0.0964108	0	0	1.15943	0	0	0.195183	0	0	0	0	0	0	0	0	0	0	0	0	0	0	0	0.109067	0	0	0	0	0	1.23526	0	12.1083	0.828425	0	0	0.185282	0	0	0	0.114636	0	0
d__Bacteria;k__unclassified_d__Bacteria;p__Pseudomonadota;c__Alphaproteobacteria;o__Magnetococcales	0	0	0	0	0	0	0	0	0	0	0	0	0	0	0	0	0	0	0	0	0	0	0	0	0	0	0	0	0	0	0	0	0	0	0	0	0	1.15188	0.963928	0.135856	0	0	0	0	0	0	0	0	0
d__Bacteria;k__unclassified_d__Bacteria;p__Pseudomonadota;c__Alphaproteobacteria;o__Maricaulales	0	0	0	0	0	0	0	0	0	0	0	0	0.733702	0	0	0	0	0	0	0	0	0.367352	0	0	0	0	0.166648	0	0	0	0	0	0.575281	0	0	0	0	0	0.21816	4.83289	0	0	0	0	0	0	0	0	0
d__Bacteria;k__unclassified_d__Bacteria;p__Pseudomonadota;c__Alphaproteobacteria;o__Micropepsales	0	0	0	0	2.10305	0	0	0	1.56526	0	0	0	1.68551	0	0	0	0	0	0	0	0	0	0	0	5.52492	0	0	0	0	0	0	0	0	0	0	0	0	0	0	6.79305	0	0	0	0	0	0	0	0	0
d__Bacteria;k__unclassified_d__Bacteria;p__Pseudomonadota;c__Alphaproteobacteria;o__Parvularculales	0	0	0	0	0	0	0	0	0	0	0	0	0	0	0	0	0	0	0	0	0	0	0	0	0	0	0	0	0	0	0	0	0	0	0	0	0	0	6.90158	0	0	0	0	0	0	0	0	0	0
d__Bacteria;k__unclassified_d__Bacteria;p__Pseudomonadota;c__Alphaproteobacteria;o__Rhodobacterales	59.6484	32.8463	30.7	42.932	2422.32	147.433	54.045	23.659	260.339	5.14387	5.80585	303.931	91.0701	8.47142	36.2463	26.0394	22.6006	22.043	154.749	16.7641	32.4615	104.593	50.2689	62.1891	467.846	49.0461	49.4207	12.6227	29.2239	84.9547	1211.66	15.6002	55.1953	442.311	332.518	25.3569	160.837	94.3417	112.087	98.7928	14.4273	10.9246	46.268	57.5575	43.3931	164.82	131.044	41.459	223.949
d__Bacteria;k__unclassified_d__Bacteria;p__Pseudomonadota;c__Alphaproteobacteria;o__Rhodospirillales	54.5584	168.823	213.728	91.4423	198.063	136.297	143.476	32.93	121.993	38.6491	107.757	178.757	4966.56	321.091	8380.37	239.349	156.892	115.274	217.441	120.333	14.8102	70.8476	139.488	145.129	222.217	248.587	145.466	68.4287	108.775	233.246	2511.82	70.6912	6735.33	124.871	136.037	127.549	465.002	113.522	286.823	3035.96	6.49243	43.3454	83.9286	126.397	384.448	184.69	121.602	69.7459	283.362
d__Bacteria;k__unclassified_d__Bacteria;p__Pseudomonadota;c__Alphaproteobacteria;o__Rickettsiales	0.547975	3.83126	0.53507	25.3172	12.2762	0.870012	23.8076	0.38414	6.90078	4.08062	15.811	64.6152	11.3606	3.87657	23.9878	25.8952	26.1747	17.519	32.5156	11.8885	365.053	8.18336	207.735	1.74638	9.59464	3.13949	47.0502	0	1.32714	2.18368	24.4286	3.29023	46.4443	0.315478	16.2362	35.3572	2.8556	12.2169	6.68139	6.06637	81.7416	28.8714	1.00894	28.078	232.741	66.9981	3.54141	2.03997	11.2806
d__Bacteria;k__unclassified_d__Bacteria;p__Pseudomonadota;c__Alphaproteobacteria;o__Sneathiellales	1.70229	0	0	0.629609	0	0	0	0	0.78561	0	0.56025	0	0	0	0	0	0	0	0	0	0	0.727176	0	0	0	1.36184	0	0	0	0	0.449293	0	0	0	0.251599	0	0	0	2.6212	0.361577	0	0	0.130951	0	0	0	0	0	0
d__Bacteria;k__unclassified_d__Bacteria;p__Pseudomonadota;c__Alphaproteobacteria;o__Sphingomonadales	0.214053	7.85472	0.960827	3.01469	2.25588	5.39036	2.22306	0.648236	7.41176	0.31365	10.326	10.3044	11.6874	1.27839	1.31493	6.63877	4.83036	16.263	20.9018	0.27103	104.237	5.34352	13.7147	13.8346	12.9385	4.42217	22.6226	0.394109	3.7886	0.939602	12.0878	1.03816	11.7527	3.45111	7.16462	3.41585	18.3182	19.3317	11.5996	6.89603	41.4464	15.0695	46.3914	9.50307	41.9453	11.8326	5.0122	0.0951853	13.5931
d__Bacteria;k__unclassified_d__Bacteria;p__Pseudomonadota;c__Alphaproteobacteria;o__unclassified_c__Alphaproteobacteria	0	0	0	0	0	0	0	0	0	0	0	0	0	0	10.8736	0	0	0	0	0	0	0	0	0	0	0	0	0	0	0	2.90062	0	0	0	0	0	0	0.237458	18.7114	2.43696	0	0	0	0	0	0.213313	0	0	0
d__Bacteria;k__unclassified_d__Bacteria;p__Pseudomonadota;c__Betaproteobacteria;o__Burkholderiales	18897.4	11217.2	5371	4300.85	7114.01	1980.26	26280.9	1105.1	4560.34	10313.9	12682.4	7318.83	2501.91	633.822	6744.47	41671.5	15370.9	17758.8	805.586	16602.1	7283.09	3895.63	3633.04	13852.6	1720.65	4378.51	41104.1	667.368	8560.83	23399.1	2460.93	460.477	9046.68	7885.92	1790.63	3221.2	8606.92	6834.76	14547.5	8296.26	7231.85	23147.4	4318.39	822.55	25344.4	4176.63	2215.71	29512.4	13869
d__Bacteria;k__unclassified_d__Bacteria;p__Pseudomonadota;c__Betaproteobacteria;o__Ferrovales	0.101477	0.32902	1.54433	5.89065	0.987969	0	0	0	1.72074	0	3.84408	1.85354	0.67524	1.00704	0.445534	0.382487	0.195222	0	4.06841	0	0	3.12354	0	0.678173	0.842786	0.452076	0.279771	0	0.441405	2.15019	0	0.11271	0	1.87615	0.914113	27.4499	0.994352	0.185995	0.161373	0	0	0	0.144753	1.14482	8.4899	0.590485	4.5591	1.30195	0
d__Bacteria;k__unclassified_d__Bacteria;p__Pseudomonadota;c__Betaproteobacteria;o__Neisseriales	33.2315	26.0816	31.2917	46.4562	29.9489	31.0888	38.1117	5.10693	72.6936	6.93034	118.124	64.9012	64.2731	14.9432	47.054	60.0897	22.3148	167.532	56.234	81.4342	97.2025	38.2153	70.8652	36.5344	29.1567	98.4177	53.2999	21.6325	66.0012	58.6604	42.0429	14.7061	41.6665	55.3908	84.9423	48.0668	125.943	18.9031	44.7327	39.8087	976.425	6.70248	29.9524	28.9431	100.795	52.8954	82.1049	24.742	59.0994
d__Bacteria;k__unclassified_d__Bacteria;p__Pseudomonadota;c__Betaproteobacteria;o__Nitrosomonadales	30.2361	21.6969	74.6242	23.7646	37.7472	57.6069	41.0764	3.52051	41.7436	47.3269	8.48714	24.7902	18.422	2.61863	10.5039	38.8665	32.5126	47.1755	20.2118	17.4873	30.7155	20.9091	40.7471	32.4261	24.1663	21.5075	42.3584	6.914	27.9687	25.6805	14.8889	5.58894	12.5057	48.7096	17.7169	22.7816	26.3149	12.372	52.5382	13.5992	23.6277	93.1517	74.4698	5.71297	37.7463	48.7567	23.84	20.6313	15.0412
d__Bacteria;k__unclassified_d__Bacteria;p__Pseudomonadota;c__Betaproteobacteria;o__Rhodocyclales	3.103	36.6665	32.313	33.1809	8.56154	43.2221	7.27647	0.169776	22.8579	4.05332	8.29514	13.9708	52.7544	2.71466	4.65169	19.0432	25.739	0.489041	3.02748	13.6953	2.28004	28.9332	7.58995	10.7132	68.8073	1.32006	9.73304	3.72333	7.04464	100.661	14.7958	79.9836	32.7037	15.05	24.6252	7.47442	31.0251	2.39989	17.5618	163.295	2.4817	4.05398	47.151	44.2136	5.31843	4.29762	3.27379	22.1353	9.21445
d__Bacteria;k__unclassified_d__Bacteria;p__Pseudomonadota;c__Betaproteobacteria;o__unclassified_c__Betaproteobacteria	2.69922	7.4864	7.47488	6.40016	4.87831	3.88575	10.6362	1.53537	2.09131	0.109096	19.3633	17.5043	17.0525	7.1707	22.9039	1.96272	2.13503	0.373615	17.4769	13.6143	0.78901	5.48063	18.992	7.30229	9.38295	42.7811	11.3916	0	15.5153	15.0032	9.52159	1.92202	14.1775	16.0457	41.8849	11.3376	5.31205	12.8314	11.3868	11.7707	0	0	7.68878	15.86	7.61849	5.54563	9.66953	5.19617	16.9057
d__Bacteria;k__unclassified_d__Bacteria;p__Pseudomonadota;c__Gammaproteobacteria;o__Acidiferrobacterales	0	0	0	0	0	0	0	0	0	0	0	1.03849	0	0	0	0	0	0	0	0	0	0	0	0	0	0	0	0	0	0	0	0	0	0	0	0	0	0	0	0	0	0	0	0	0	0	0	0	0
d__Bacteria;k__unclassified_d__Bacteria;p__Pseudomonadota;c__Gammaproteobacteria;o__Aeromonadales	217.572	92.4726	157.183	133.448	46.0047	126.827	106.06	161.63	148.523	36.0433	139.29	82.2553	119.484	137.75	155.766	183.3	37.9709	96.1463	139.184	64.1079	15.8159	171.367	115.8	60.0035	96.4716	64.0425	148.955	12.3011	120.219	33.3495	89.6876	99.7058	58.546	458.88	141.439	158.541	157.088	157.143	12943.2	133.195	17.0723	255.893	144.186	76.626	78.1382	84.1022	51.3071	56.9643	142.524
d__Bacteria;k__unclassified_d__Bacteria;p__Pseudomonadota;c__Gammaproteobacteria;o__Alteromonadales	72.0733	42.0314	130.127	48.1045	155.543	130.883	19.7108	47.8035	53.3029	40.368	36.6656	38.1614	35.9199	140.821	90.0156	18.7144	75.6733	19.183	25.0076	8.99968	11.6579	41.2574	19.9538	141.656	46.5392	15.1247	6.58459	4.85933	22.7261	67.7917	39.227	11.9828	41.6899	45.37	57.2414	22.9409	53.0541	29.1313	71.398	70.7146	12.061	12.6815	117.178	9.83442	58.7308	48.1799	53.7238	706.105	8.65686
d__Bacteria;k__unclassified_d__Bacteria;p__Pseudomonadota;c__Gammaproteobacteria;o__Arenicellales	0	0	0	0	0	0	0	0	0	0	0	0	0	0	0	0	0	0	0	0	0	0	0	0	0	0.441767	0	0	0	0	0	0	0	0	0	0	0	0	0.255477	0.252048	0	0	0	0	0	0	0	0	0
d__Bacteria;k__unclassified_d__Bacteria;p__Pseudomonadota;c__Gammaproteobacteria;o__Cardiobacteriales	0	0.270071	0	0	0.405477	1.23485	2.86412	0	80.9253	0	0.438685	8.70104	1.76728	0.557071	7.0835	8.73914	0.324248	0	6.72758	0.392526	1.45454	64.072	19.9726	1.09133	15.1144	5.75416	0.498142	0	5.32733	0.198129	1.26869	0.561608	2.34669	11.4493	10.1404	2.63617	1.19083	5.25787	2.0705	1.02927	11.3309	0	0.750711	11.0063	4.72578	0.18389	1.3369	1.22756	1.85607
d__Bacteria;k__unclassified_d__Bacteria;p__Pseudomonadota;c__Gammaproteobacteria;o__Cellvibrionales	0.727401	1.10943	1.09219	2.50263	1.39769	0.549895	5.00464	20.4878	4.19878	2.48699	6.33207	7.12612	4.90179	1.70298	7.71517	0.385426	0.370807	0.354879	1.21622	5.48338	0	13.864	2.64533	8.47338	1.46397	5.27108	4.62823	3.64115	7.2544	1.16478	4.03291	2.15942	2.89826	5.15375	2.08896	9.46735	5.10505	1.36313	5.9477	4.63021	0	1.97318	2.90759	1.41033	3.34828	4.35037	4.05443	0.350957	2.9665
d__Bacteria;k__unclassified_d__Bacteria;p__Pseudomonadota;c__Gammaproteobacteria;o__Chromatiales	4.58034	4.1452	0.5504	1.39284	4.39275	1.59598	1.80832	0	5.29108	4.58201	0.311546	17.7466	12.6985	0.639249	1.29228	1.6747	8.30878	0	1.09391	0.385873	10.1779	6.4072	2.06284	0	5.63315	1.02552	4.65259	0.262739	8.72494	4.59221	3.83671	0	2.95607	10.0596	5.65467	1.83497	5.27504	2.10276	13.8302	7.41755	5.55236	13.6602	2.04011	4.99904	5.39435	4.13649	11.0321	3.51854	0.820205
d__Bacteria;k__unclassified_d__Bacteria;p__Pseudomonadota;c__Gammaproteobacteria;o__Enterobacterales	58341.7	5925.31	283529	127281	6335.52	248849	9355.53	8637.76	181189	120190	17355.4	19542	4534.19	20778	11281.3	53290.6	20633	107931	95903.3	9612.05	71138.9	183441	90140.3	38623.8	7224.93	87675.8	74662.2	46315.8	182216	6782.29	4889.2	19268.2	9860.41	32102.6	29670.6	6257.96	107058	16816.5	8705.65	5080.55	27840.5	82834.7	310547	60742.7	18535.9	131766	56523.4	8689.81	7846.43
d__Bacteria;k__unclassified_d__Bacteria;p__Pseudomonadota;c__Gammaproteobacteria;o__Kangiellales	0	0	0	0	0	0	0	0	0	0	0	0	1.18768	0	0	0	0	0	0	0	0	0	0	0	0	0	0	0	0	0	0	0	0	0	0	0	0	0	0	0	0	0	0	0	0	0	0	0	0
d__Bacteria;k__unclassified_d__Bacteria;p__Pseudomonadota;c__Gammaproteobacteria;o__Legionellales	9.85266	18.2081	28.6689	18.385	6.67714	19.8226	10.612	1.971	23.5669	18.8235	13.7141	4.03387	7.51682	6.85095	10.053	16.3663	6.89533	31.0534	12.9534	16.5458	5.57273	19.9056	16.2841	6.41453	6.85983	44.6366	28.1935	2.91578	25.4505	15.969	3.51374	3.42474	8.09003	11.1795	13.1193	0.850544	24.8342	7.28939	52.6975	11.6913	6.80646	16.8333	29.3852	6.40111	5.01811	11.0906	7.64876	19.8326	16.8075
d__Bacteria;k__unclassified_d__Bacteria;p__Pseudomonadota;c__Gammaproteobacteria;o__Methylococcales	0.214053	0.847219	0.460107	7.24213	0.621402	0.971075	1.61714	0.740841	5.41414	1.97294	0.869065	11.4106	10.2992	0.587898	65.2372	0.0339597	1.96368	10.6026	5.28297	0.177863	0.348735	1.5116	1.87236	0.962454	5.96071	6.05224	3.70799	0.326054	7.20046	1.73368	2.96815	1.4704	6.77541	3.32198	5.03459	0	3.01943	2.22313	24.5545	4.64784	0	1.24224	3.03253	2.77388	0	4.09283	3.31258	2.12589	2.44818
d__Bacteria;k__unclassified_d__Bacteria;p__Pseudomonadota;c__Gammaproteobacteria;o__Moraxellales	260.907	92.3206	201.831	168.411	138.635	345.592	96.6678	32.5005	865.984	246.157	1758.85	101.125	122.477	96.3983	484.102	84.611	102.571	83.3041	351.421	126.765	239.713	244.248	468.093	595.832	199.412	374.451	144.175	33.3048	315.426	819.218	106.154	56.2425	270.578	200.828	213.473	111.133	223.608	107.228	137.139	440.172	55.0561	120.216	309.476	345.908	96.7929	52.3585	146.23	89.4984	187.426
d__Bacteria;k__unclassified_d__Bacteria;p__Pseudomonadota;c__Gammaproteobacteria;o__Nevskiales	0	3.72005	0	56.0157	1.5791	0.474095	149.582	7.35341	0.885123	20.1638	19.3967	316.988	1.74602	19.5555	27.511	62.147	28.2124	2.68219	1.47582	14.9532	1418.52	27.9578	1524.77	9.74162	4.7667	6.07235	274.913	0	0	7.0004	43.4338	17.7866	154.377	1.01569	92.8343	187.221	0	18.4993	6.03001	0.069154	62.008	98.7805	0.33683	167.926	683.935	383.812	4.75614	2.11154	0.530085
d__Bacteria;k__unclassified_d__Bacteria;p__Pseudomonadota;c__Gammaproteobacteria;o__Oceanospirillales	18.628	5.67603	31.3341	46.5606	417.165	251.168	13.0851	10.5311	178.123	11.4516	18.2119	41.1659	50.254	7.14559	16.0801	50.4918	447.539	9.96771	21.1595	12.4812	109.849	140.56	73.1177	305.4	18.8834	15.9979	38.6554	76.4063	18.687	16.8639	32.9712	3.79754	21.6507	92.1796	44.8208	34.7931	31.5512	21.6141	113.199	151.101	34.2859	15.7256	410.738	27.9675	66.2692	19.6935	39.6819	596.543	12.8338
d__Bacteria;k__unclassified_d__Bacteria;p__Pseudomonadota;c__Gammaproteobacteria;o__Orbales	0	0.328269	0	0.391641	0	0	4.40365	0.204462	0.535112	0	0	2.80384	6.30058	0	0	0	2.28727	0	0.642304	0	0	0	0.450063	0.386294	0.196905	0	0.216821	0	0.193102	0.185324	2.99999	0	1.60767	0	0	0	1.19112	0	0	4.93788	0	0	0.253311	0.653729	0.846726	0.574134	0	0	0.578773
d__Bacteria;k__unclassified_d__Bacteria;p__Pseudomonadota;c__Gammaproteobacteria;o__Pasteurellales	81.9071	68.2165	408.917	254.327	63.5667	477.173	161.825	11.853	265.789	139.752	826.639	172.101	78.199	62.0138	1142.5	95.3638	357.62	415.978	111.163	228.381	880.253	277.068	192.265	265.995	129.664	1023.17	227.226	92.1214	358.295	3453.34	94.0113	28.2652	73.1664	233.816	89.3926	43.1834	176.028	107.329	668.803	62.8072	3778.52	288.311	449.174	50.1521	2281.65	129.893	137.691	478.378	98.3428
d__Bacteria;k__unclassified_d__Bacteria;p__Pseudomonadota;c__Gammaproteobacteria;o__Pseudomonadales	387.384	239.818	547.685	611.425	178.772	610.131	131.442	115.352	379.488	226.345	1666.1	165.189	128.681	218.627	111.313	190.552	301.188	319.251	303.578	73.3057	262.249	420.151	978.353	994.817	388.407	1057.42	411.661	562.249	1657.55	48.7918	165.406	81.7154	395.071	604.488	210.979	222.605	1389.28	104.427	163.093	125.982	497.634	248.655	1624.33	260.715	267.663	91.9456	658.392	67.8829	114.362
d__Bacteria;k__unclassified_d__Bacteria;p__Pseudomonadota;c__Gammaproteobacteria;o__Salinisphaerales	0	0	0	0	0	0	0	0	0.202738	0	0	0	2.52417	0	0	0	0	0	0	0	0	0	0	0	0	0	0	0	0	0	0	0	0	0	0	0	0	0	0	0.136826	0	0	0	0	0	0	0	0	0
d__Bacteria;k__unclassified_d__Bacteria;p__Pseudomonadota;c__Gammaproteobacteria;o__Thiotrichales	0	3.1382	3.77854	0.366594	5.17518	11.8386	0.666917	2.75104	5.56601	7.82279	0.302638	2.09732	5.03761	0.167353	1.98252	1.1279	2.96883	0	0.697359	0.176485	3.38198	2.84261	0.890784	1.21369	8.25644	1.82037	35.1849	0	3.31368	3.88951	2.6535	1.59673	1.11923	4.49659	3.11567	0	4.87702	0.951468	13.0722	5.51941	2.4287	11.1657	1.52305	0.452778	0	3.12859	1.73952	10.0155	4.26326
d__Bacteria;k__unclassified_d__Bacteria;p__Pseudomonadota;c__Gammaproteobacteria;o__Vibrionales	235.148	184.513	864.801	552.046	1650.06	1794.89	330.601	112.65	670.983	328.225	296.094	290.35	500.868	203.037	758.355	561.743	1150.87	255.725	603.264	341.222	262.516	665.24	553.572	1140.5	429.182	947.147	397.067	107.699	528.396	982.56	464.306	187.654	337.68	538.398	518.896	401.228	326.404	598.271	834.929	1044.79	94.2106	413.436	1681.33	858.235	1097.16	234.161	298.587	1156.43	555.151
d__Bacteria;k__unclassified_d__Bacteria;p__Pseudomonadota;c__Gammaproteobacteria;o__Xanthomonadales	32.1867	41.9155	93.2669	67.2221	97.5626	136.409	82.105	35.0732	158.134	31.6619	98.93	135.019	112.315	32.5213	94.1271	33.2333	29.7551	25.1947	132.049	127.379	18.0924	99.1096	90.2005	58.5485	157.491	168.512	563.96	17.1066	123.149	105.743	157.919	36.2787	78.753	70.8956	138.604	134.832	94.3852	57.2073	86.2454	84.3293	11.28	106.751	114.629	156.185	61.5399	72.3181	92.6652	54.7881	132.98
d__Bacteria;k__unclassified_d__Bacteria;p__Pseudomonadota;c__Gammaproteobacteria;o__unclassified_c__Gammaproteobacteria	2.59859	0.985678	0.262646	9.28578	0.666477	1.48799	1.63421	0.100608	2.05331	0	9.60197	3.63126	3.05368	1.23079	1.22898	4.32594	1.71026	2.83746	2.99492	1.88316	0.105332	6.94288	6.03186	1.38895	1.01416	0.278653	0.10669	2.0282	2.33821	0	0.483712	0.486168	0.906569	4.26631	0.183457	1.12191	1.86658	4.04556	82.8154	2.16043	0	0	1.39743	2.1692	0.112001	4.04675	7.85449	0.539507	7.49771
d__Bacteria;k__unclassified_d__Bacteria;p__Pseudomonadota;c__Hydrogenophilia;o__Hydrogenophilales	0	0	0	0	0	0	0	0	0	0	0	0.784028	0	0	0.109864	0	0	0	0	0	0	0	0	0	0	0	0	0	0	0	0	0	0	0	0	0	0	0	0.23253	0.229409	0	0	0	0	0	0	0.126305	0	0
d__Bacteria;k__unclassified_d__Bacteria;p__Pseudomonadota;c__Hydrogenophilia;o__unclassified_c__Hydrogenophilia	0	0	0	0	0	0	0	0	0	0	0	0	0	0	0	0	0	0	0	0	0	0	0	0	0	0	0	0	0	0	0	0	0	0	0	0	0	0	3.23605	0	0	0	0	0	0	0	0	0	0
d__Bacteria;k__unclassified_d__Bacteria;p__Pseudomonadota;c__Zetaproteobacteria;o__Mariprofundales	0	2.02517	0	0.482733	0.569505	0.209768	0	0	1.40419	0	0	1.80885	0.268812	0	0.145229	0.233327	0.198485	0	0.880315	0	0	0	0	0	0	0	0.911957	0	0	0	0	0.64459	1.55936	3.24135	0	0.129355	0	0	1.89622	0	0	0	0.445542	0	0	0	2.83941	0	1.13617
d__Bacteria;k__unclassified_d__Bacteria;p__Rhodothermota;c__Rhodothermia;o__Rhodothermales	0	0	0	0.460623	2.29944	0.13417	2.09817	0	0.230384	0	0	0	0.645223	0	0.357413	33.0374	0	0	0	0	0.274958	0	0.377001	0	8.83771	0.912405	6.03475	0	0.850518	0	3.6078	0	0	0.976011	0	1.1453	0	1.71907	6.7485	0.88315	0	12.9819	0.504476	0.50664	37.5794	0.138515	0.547869	0.231164	1.39808
d__Bacteria;k__unclassified_d__Bacteria;p__Spirochaetota;c__Spirochaetia;o__Brachyspirales	15.4899	286.671	1.78179	18.1819	10.3532	11.9977	14.0875	0.226368	15.0314	0	7.93268	13.8416	66.1683	0	34.6159	1.75243	1.40845	0	13.9909	0.0538216	0.129888	26.9105	21.5243	13.7526	28.8997	2.44266	1.73597	1.26954	97.7671	1.53906	9.23409	0.710924	18.155	10.725	18.5063	6.31893	13.7279	5.50719	69.1015	41.355	0	0	1.18289	6.8225	0.943182	6.01031	16.3456	0.443719	111.479
d__Bacteria;k__unclassified_d__Bacteria;p__Spirochaetota;c__Spirochaetia;o__Brevinematales	0	0	0	0	0	0	0	0	0	0	0	0	0.452799	0	0	0	0	0	0	0	0	0	0	0	0.388415	0	0	0	0	0	0	0	0	0	0	0	0	0	0	0	0	0	0	0	0	0	0	0	0
d__Bacteria;k__unclassified_d__Bacteria;p__Spirochaetota;c__Spirochaetia;o__Leptospirales	0	0.135622	0	0.909435	0.596112	4.51156	0	0	1.54824	0	0.556955	0	3.77095	0	0.598278	0.751964	0	0	0	0	0.407149	0.547425	2.33818	0.110082	0	0.0787497	0.387777	0	5.14152	0	0.222982	0	0	3.05534	0	0.490058	1.37636	0.625307	20.1135	0.97666	2.58511	0	0.0757238	1.9321	0	0	0	0	2.19174
d__Bacteria;k__unclassified_d__Bacteria;p__Spirochaetota;c__Spirochaetia;o__Spirochaetales	132.932	261.569	108.659	300.522	482.618	225.785	115.048	116.776	664.723	52.737	67.133	590.264	1013.87	44.3631	208.93	120.077	43.9351	77.3624	702.855	138.372	4.86494	226.209	160.659	186.062	1194.24	231.052	161.534	39.9968	133.733	74.1002	670.012	92.9868	263.991	217.996	250.044	177.332	342.385	117.718	1291.45	391.462	6.92887	41.9024	128.683	407.125	75.2999	250.82	449.971	87.3312	603.655
d__Bacteria;k__unclassified_d__Bacteria;p__Synergistota;c__Synergistia;o__Synergistales	1379.88	230.453	34.0597	240.636	884.768	556.789	19.3298	3483.02	2864.12	11.1356	44.5268	397.416	326.797	7.47356	96.5491	104.281	22.8006	8.11139	594.824	5.79539	54.9193	447.938	76.1155	462.642	504.732	50.9187	97.8383	7.5325	60.51	11.8253	1505.5	15.545	255.262	5444.93	304.556	414.337	278.809	105.819	1006.08	218.551	5.51697	5.45172	331.982	400.888	16.1107	800.489	6329.08	7.33141	282.535
d__Bacteria;k__unclassified_d__Bacteria;p__Thermodesulfobacteriota;c__Candidatus_Desulfofervidia;o__Candidatus_Desulfofervidales	0	0	0	0	0	0	0	0	0	0	0	0	0	0	0	0	0	0	0	0	0	0	0	0	4.37993	0	0	0	0	0	0	0	0	0	0	0	3.36918	0	0.487147	0.137317	0	0	0	0.247142	0	0	5.14462	0	0
d__Bacteria;k__unclassified_d__Bacteria;p__Thermodesulfobacteriota;c__Deferrisomatia;o__Deferrisomatales	0	0.181088	0.334745	0	0.314908	0	0	0	0.205082	0	0	0	0.1963	0	0.106053	0.650228	0	0	0	0	0	0	0	0	0	0	0	0	0	0	0	0	0.126525	0	0	0	0.555311	0	3.50827	0.427427	0	0	0	0	0	0	0	0.0898972	0.311132
d__Bacteria;k__unclassified_d__Bacteria;p__Thermodesulfobacteriota;c__Desulfarculia;o__Desulfarculales	1.19125	0.122376	1.26929	0.685372	0.178036	0	0	0	0	0	0.800365	0	0.641466	0	0	0.727859	0	0	0.31417	0	0	0.512851	0.126488	0	0	0	0	0	0	0	2.0622	0	0.0420937	0.488005	0	0.268242	1.57145	0.52174	9.37818	1.40088	0	0	0.136066	0	0	7.57585	3.92062	0	0.37391
d__Bacteria;k__unclassified_d__Bacteria;p__Thermodesulfobacteriota;c__Desulfobaccia;o__Desulfobaccales	0.190711	0.408849	0	0	0	0	0	0	1.07317	0	0	0	0.0428787	0	0	0.176862	0	0	0.231229	0	0	1.2357	0.154822	0.20255	0	0.144899	0	0	0	0	1.72305	0	0	0.555564	0	0.330948	0.600916	0.150074	1.02792	0	0	0	0.634904	0	0	1.0239	0.843718	0	0
d__Bacteria;k__unclassified_d__Bacteria;p__Thermodesulfobacteriota;c__Desulfobacteria;o__Desulfatiglandales	0	0	0.628096	0	0.352364	0.151928	0	0	1.81327	0	0.43723	0.160558	2.36231	0.579682	0.252867	1.79538	0.136278	0	3.54315	0	0	6.60681	0	0	0.450068	0.986013	0.173831	0.394109	0.286728	0	0.763932	0.162866	2.06867	0.400415	15.6424	0.187375	2.16709	1.07376	4.15728	4.19709	0	0	0	0	0	2.86801	2.61467	0	1.25873
d__Bacteria;k__unclassified_d__Bacteria;p__Thermodesulfobacteriota;c__Desulfobacteria;o__Desulfobacterales	118.729	76.7247	71.1411	43.2855	13.5926	47.0836	42.6997	203.334	49.5529	82.7218	115.739	89.5586	40.7494	28.5102	34.2164	69.3021	20.6301	45.063	56.4037	24.661	16.8938	40.5798	27.794	23.1538	43.1043	33.1952	32.0246	10.7885	46.4941	29.5038	33.9295	34.1458	43.5492	50.0565	40.9871	38.3091	84.8352	43.8836	103.853	37.993	56.8062	13.9637	44.9552	25.3846	30.9459	109.19	33.1972	142.091	47.5586
d__Bacteria;k__unclassified_d__Bacteria;p__Thermodesulfobacteriota;c__Desulfobulbia;o__Desulfobulbales	3.04459	3.61003	2.44773	6.28908	5.0728	4.85935	2.43777	1.85754	9.01993	11.139	3.85695	17.0323	7.15926	0.307985	1.15351	11.0005	2.48014	0.0648889	17.5495	0.144092	0	3.43078	4.42993	5.50862	13.7599	0	1.92901	1.53513	2.20356	4.6842	12.2515	0.446102	4.16204	7.19931	2.53282	6.7268	9.82104	2.24	62.8648	15.6479	1.62121	3.23637	2.3035	8.68868	13.2338	30.1033	13.4967	0.136017	8.84751
d__Bacteria;k__unclassified_d__Bacteria;p__Thermodesulfobacteriota;c__Desulfomonilia;o__Desulfomonilales	0	0.672598	0	0	1.19817	0	0	0	5.73541	0	0	0	1.92397	0	0.509408	0	0.103332	0	0.897971	0	0	0	0	0	0	0.882087	0	0	0.162566	0	0.253739	0	0.206498	0	0	0	1.80679	0	6.46492	1.65638	0	0	0.362843	0	0	1.07343	1.64987	0	3.13943
d__Bacteria;k__unclassified_d__Bacteria;p__Thermodesulfobacteriota;c__Desulfovibrionia;o__Desulfovibrionales	14095.7	108.925	5334.25	18400.1	632.764	3321.76	4432.6	33.5471	9915.28	27.5168	3963.72	3858.27	9321.71	5002.27	157.871	4715.23	5764.29	232.326	1867.45	498.059	97.9	4889.62	2564.88	3084.07	627.932	3039.37	2979.58	3469.04	2093.41	2989.78	2275.54	389.835	4533.73	12226.4	3917.23	3946.37	4812.87	6748.32	5921.57	4596.36	30.7419	810.532	1591.31	696.318	3717	6071.49	11676.1	81.2608	7546.26
d__Bacteria;k__unclassified_d__Bacteria;p__Thermodesulfobacteriota;c__Desulfuromonadia;o__Desulfuromonadales	0	0.481458	1.02759	0.084147	0.860705	0.0399655	0	0.135821	4.96394	1.38006	3.93227	8.29472	5.0728	0	2.95786	2.39446	2.12457	0.143219	2.45598	0	0	7.44341	0.219402	0.180849	3.79643	0.146068	0.375904	1.48715	0.161104	0	2.41642	0	0.643787	3.42571	2.27692	6.25041	3.47506	0.864782	35.2253	4.39049	0	0	0	0.852348	2.62688	2.73209	2.49282	0.0343623	0.539758
d__Bacteria;k__unclassified_d__Bacteria;p__Thermodesulfobacteriota;c__Desulfuromonadia;o__Geobacterales	0.755828	5.07572	2.48685	1.83929	4.73292	3.2257	1.3496	0.636657	10.5491	0.363401	1.79586	6.96153	16.152	0.818892	2.90848	6.83243	1.70445	3.97507	39.7832	1.09266	0	6.99137	2.29642	2.53788	13.7813	3.40218	2.98149	2.12212	0.96542	1.52581	6.70025	2.10475	2.8769	8.44697	2.56646	9.38864	8.69468	3.70406	54.5665	9.35093	0	0	1.74893	1.50209	2.38446	4.41032	17.7095	2.01796	7.50537
d__Bacteria;k__unclassified_d__Bacteria;p__Thermodesulfobacteriota;c__Dissulfuribacteria;o__Dissulfuribacterales	0	0	0	0	0	0	0	0	0	0	0	0	0	0	0	0	0	0	0	0	0	0	0	0	0	0	0	0	0	0	0	0	0	0	0	0	0	0	3.67732	0	0	0	0	0	0	0	0	0	0
d__Bacteria;k__unclassified_d__Bacteria;p__Thermodesulfobacteriota;c__Syntrophia;o__Syntrophales	11.4057	3.36087	0.739794	2.46111	3.38194	1.0551	1.98789	1.89652	6.35315	0.6426	2.02404	6.56281	12.3944	1.25773	2.25103	28.9734	1.92885	0.401013	1.49647	1.52474	0	4.63463	1.48655	3.40404	10.708	4.1485	8.55741	3.15043	4.08696	1.45862	8.33562	0.488599	7.13516	5.5795	2.86659	2.71023	5.07418	12.9093	46.9708	17.2246	0	11.6058	3.17778	4.88968	23.3541	4.52055	6.62113	0	9.24492
d__Bacteria;k__unclassified_d__Bacteria;p__Thermodesulfobacteriota;c__Syntrophobacteria;o__Syntrophobacterales	0.775437	4.03062	6.12014	1.11535	2.20631	2.72897	2.46634	2.33202	2.59645	0	14.4877	13.644	8.58642	5.01348	13.6789	2.14565	1.53063	0.189157	3.01492	11.4711	0.332057	2.78956	4.12856	4.83791	3.13968	17.4289	2.46168	0.144673	6.00342	10.4516	3.33727	1.53647	3.30396	4.13075	8.73107	9.31359	6.85855	4.82332	18.1629	8.60347	0	0	3.14692	6.76966	2.3964	5.68168	1.35374	5.70932	6.99668
d__Bacteria;k__unclassified_d__Bacteria;p__Thermodesulfobacteriota;c__Syntrophorhabdia;o__Syntrophorhabdales	0	0.633248	0.159551	0	0.737067	0.992667	0	0.17771	12.7775	0	0	3.56726	15.2832	0	0.436683	2.13946	6.94287	0	0.665639	0	0	9.29321	3.57277	0.136123	15.246	9.60138	0	0	0.429011	0	4.27207	0	0.654795	2.34339	0.104212	47.0997	1.68913	0.587099	4.96148	0.577107	0	0	0.55923	0.300974	0	4.4779	10.4125	0	1.66178
d__Bacteria;k__unclassified_d__Bacteria;p__Thermodesulfobacteriota;c__Thermodesulfobacteria;o__Thermodesulfobacteriales	2.53692	3.30762	1.58074	3.50301	0.859445	1.24724	2.59357	0	1.85715	0	1.92871	3.5215	1.83236	0.678708	1.38564	2.04701	0.348267	1.67089	0.267627	0	0	4.67709	7.02504	2.34433	0	1.16574	0	0	2.62834	1.51348	0.0757299	5.12727	1.01337	1.88228	16.1915	2.38099	3.55247	1.99999	3.58127	4.1624	0	0	1.1877	0	0	0	12.3643	1.15368	1.76317
d__Bacteria;k__unclassified_d__Bacteria;p__Thermomicrobiota;c__Thermomicrobia;o__Sphaerobacterales	0	1.2787	0.348408	0	0	0	0	0	0.37478	0	0	0	0.0741483	0	0	0	0.127935	0	0	0	0.144026	0.343104	0	0	0	0	0	0	0	0	0.87635	0.775554	0.595612	0	0	0	0.162132	0.245754	0.136734	0.130311	0	0	0	0	0	0	0	0	0.183081
d__Bacteria;k__unclassified_d__Bacteria;p__Thermomicrobiota;c__Thermomicrobia;o__Thermomicrobiales	0	0	0	0	0	0	0	0	0.10374	0	0	0.240407	0.205423	0	0.321881	0	0	0	0.455176	0	0	0	0.152383	0	0	0	0	0	0	0	0.117359	0	0.128004	0	0	0	0	0	2.73882	3.3897	16.7124	0	0.101851	0	0	0	0	0	0.472157
d__Bacteria;k__unclassified_d__Bacteria;p__Thermotogota;c__Thermotogae;o__Kosmotogales	0.996319	2.27521	0.760565	0	2.75056	3.08595	0	0	21.5598	0	0.166109	9.08374	14.2487	0	0.690177	0.555657	0.673332	0.315758	2.58462	0	0.0457274	1.28921	16.0731	0.222095	8.25911	1.91981	0	0	1.33514	0	19.6424	0	2.68316	8.00797	7.31526	0.328107	8.89664	2.09046	6.49719	1.93978	0	0	1.14171	1.68958	0	1.45652	7.58268	0.315038	2.0388
d__Bacteria;k__unclassified_d__Bacteria;p__Thermotogota;c__Thermotogae;o__Mesoaciditogales	0	0.632893	0	0	0	0	0	0	0.358375	0	0.382555	0	0.287796	0	0.133921	0	0	0	0	1.60975	0	0	0	0.767236	0.982058	0.641496	0	0	0	0	0	0	0	0	0	0	0	0	0.647131	0	0	0	0	0	0	0	1.48617	0	0
d__Bacteria;k__unclassified_d__Bacteria;p__Thermotogota;c__Thermotogae;o__Petrotogales	1.97359	1.79016	0.438498	0.374412	7.95486	0.541178	4.20467	0.201216	9.06524	0	0	29.7914	37.3724	0.317238	2.41505	0.557338	0.90253	0	0.90554	8.84967	0	3.52482	0.454667	4.39336	104.936	0.990686	0.315871	1.5713	0.45499	0	57.1186	2.32794	0.550454	9.14366	2.25647	3.19768	4.66855	2.05768	12.7013	4.27867	0	0.681342	2.12179	1.2227	21.0547	1.95373	1.39701	0	1.73116
d__Bacteria;k__unclassified_d__Bacteria;p__Thermotogota;c__Thermotogae;o__Thermotogales	32.0154	44.9482	32.6882	46.3231	32.7111	29.4253	73.1327	13.5012	61.1736	25.3176	40.5497	25.845	106.999	26.2992	42.747	72.5943	11.7957	46.9991	33.1959	60.8362	30.4047	65.9092	51.3878	21.5706	37.6548	96.317	59.7702	44.6525	105.228	44.0082	45.1904	22.1847	32.9588	27.3124	33.0791	69.2526	40.2737	21.9543	63.4718	78.0491	74.8669	31.0471	34.5179	42.0216	59.8167	31.145	45.1725	57.3408	91.7857
d__Bacteria;k__unclassified_d__Bacteria;p__Verrucomicrobiota;c__Methylacidiphilae;o__Methylacidiphilales	3.27149	4.80108	3.57787	0.944672	1.15183	0.154195	7.90774	0.851415	6.2617	3.01478	12.1994	1.19732	2.27774	2.4858	3.19261	0.718087	1.88605	13.4991	7.95891	2.92743	0	1.86554	3.47321	2.24513	4.50999	6.45842	16.0869	0.885188	3.94674	5.91078	6.5646	0.587731	6.97531	1.41649	8.23378	12.4432	3.116	2.93141	2.17873	5.638	0.200635	1.36141	1.92819	3.05415	2.86366	7.24777	1.11178	5.74975	7.54684
d__Bacteria;k__unclassified_d__Bacteria;p__Verrucomicrobiota;c__Opitutae;o__Opitutales	0	0.822196	0.279585	0.514448	13.4898	0.228807	0	0	7.95259	0	10.2611	8.13373	256.974	0	0.257553	0.227915	0.183477	0	0.722592	0	0.214579	2.48076	0.409081	0.0411688	8.41029	12.0447	0.824841	0	0	0	9.35898	0	2.64819	0.630956	0.124028	0.227527	2.36957	2.05746	88.9941	15.8182	0	0	0.723815	0.469128	0	0.393015	1.04866	0	6.58623
d__Bacteria;k__unclassified_d__Bacteria;p__Verrucomicrobiota;c__Opitutae;o__Puniceicoccales	0	0	0	0.160853	0.274178	0.0332724	0	0.325041	4.56129	0	0	3.36835	293.831	0	2.58655	0	0	0	0	0	0	1.37697	0.269915	0.281329	19.1114	0	0.898399	0	0.222636	0	19.206	0	1.02147	3.19517	0	0	1.44161	0.325205	58.0486	12.2642	0	0	0.777819	9.72872	0	0.357508	1.17022	0	0.568275
d__Bacteria;k__unclassified_d__Bacteria;p__Verrucomicrobiota;c__Opitutae;o__unclassified_c__Opitutae	0	0	0	0	0	0	0	11.0714	0.100224	0	0	0	2.81978	0	0	0	0	0	0	0	0	0	0	0	0	0	0.214745	0	0	0	0	0	0	0	0	0	0	0	17.077	1.80151	0	0	0	0	0	0.683695	0	0	0
d__Bacteria;k__unclassified_d__Bacteria;p__Verrucomicrobiota;c__Spartobacteria;o__Chthoniobacterales	2.18607	0	0	1.25773	0	0	0	0	0	0	0.453266	0	0.53621	0	0	0	0	0	0	0	0	0	0	0	0	0	0.393849	0	0	0	0	0	0	0	0	0	0	0	11.8399	1.84745	0	0	0.958706	0	0	0	0	0	0
d__Bacteria;k__unclassified_d__Bacteria;p__Verrucomicrobiota;c__Terrimicrobiia;o__Terrimicrobiales	0	0.074591	0	0	0.256559	0	0	0	0.591382	0	0	0.201319	0.35801	0	0	0.114548	0	0	0.89856	0	0	0.12622	0	0	2.69159	0.0968579	0.245926	0	0	0	1.20095	0	0.104232	0.029409	0	0	0.0650359	0	12.9958	4.12423	0	0	0.180482	0.472514	0	0	0.10929	0	0.139445
d__Bacteria;k__unclassified_d__Bacteria;p__Verrucomicrobiota;c__Verrucomicrobiae;o__Limisphaerales	0	0.164885	0.179705	0.227359	0.397199	1.3941	0	0	3.34793	0	0	10.1838	7.34167	0.210634	0	0.930853	0	0	1.62947	0	0	0.808184	0	0.971936	2.64132	0.719227	1.13022	0	0.796801	0	1.88188	0.920249	0.894865	4.79817	2.42016	1.09763	3.19473	0.748878	72.551	14.3532	0	0	0.672567	0.573555	0	0	2.01017	0	0.283294
d__Bacteria;k__unclassified_d__Bacteria;p__Verrucomicrobiota;c__Verrucomicrobiae;o__Verrucomicrobiales	2337.34	962.879	1292.44	1358.99	425.634	316.881	2160.27	952.991	16942.1	847.625	2320.02	33841.1	4683.77	2134.01	1672.95	1019.72	431.967	749.12	947.69	1652.58	56.4123	834.808	2889.35	582.199	440.341	451.82	2088.77	659.983	529.725	671.321	2229.97	14192.6	978.318	1657.78	2670.53	4692.39	1941.05	1659.71	509.665	1000.66	6.07513	2313.08	291.381	271.936	401.185	1034.15	5424.9	344.419	1260.7
d__Bacteria;k__unclassified_d__Bacteria;p__Verrucomicrobiota;c__unclassified_p__Verrucomicrobiota;o__unclassified_p__Verrucomicrobiota	0	0	0	0	0	0	0	0	0	0	0	0	4.72719	0	0	0	0	0	0	0	0	0	0	0	0	0	0	0	0	0	0	0	0	0	0	0	0	0	2.10637	0.565399	0	0	0	0	0	0	0.164789	0	0
d__Bacteria;k__unclassified_d__Bacteria;p__candidate_division_NC10;c__unclassified_p__candidate_division_NC10;o__unclassified_p__candidate_division_NC10	0	0	0	0	0	0	0	0	0	0	0	0.359196	0.0964771	0	0	0	0	0	0.113348	0	0	0	0	0.595736	0	0.249827	0.237228	0	0	0	0	0	0.0858382	0	0	0	0.18057	0.0735655	0	0	0	0	0.0682999	2.01911	0	0.441337	0.530993	0	0.211082
d__Bacteria;k__unclassified_d__Bacteria;p__unclassified_d__Bacteria;c__Candidatus_Ozemobacteria;o__unclassified_c__Candidatus_Ozemobacteria	0	0	0	0	0	0	0	0	0	0	0	0	0	0	0	0	0	0	0	0	0	0	0	0	0	0	0	0	0	0	0	0	0	0	0	0	0	0	0	0	0	0	0	0.245148	0	0	0	0	0
d__Bacteria;k__unclassified_d__Bacteria;p__unclassified_d__Bacteria;c__Deltaproteobacteria;o__Bradymonadales	0	0.106559	0	0	0	0	0	0	0	0	0	0	0	0	0	0	0	0	0	0	0.432077	0	0	0	0	0	0	0	0	0	0	0	0	0	0	1.79277	0	0	0	0	0	0	0	0	0	0	0	0	0
d__Bacteria;k__unclassified_d__Bacteria;p__unclassified_d__Bacteria;c__Deltaproteobacteria;o__unclassified_c__Deltaproteobacteria	0	0.145038	0.198511	0	0	1.84614	0	0	3.59804	0	0	0	2.36031	0	0	0	0.218679	0	0.535253	0	0	1.47249	0	0	0.210032	0.167708	0.123708	0	0.220047	0	0.196749	0	0	0.400342	0.104833	0.455053	0.108088	0.132107	8.44232	0.535898	0	0	0.202517	0	0	0.592536	2.60182	0	0.249194
d__Bacteria;k__unclassified_d__Bacteria;p__unclassified_d__Bacteria;c__unclassified_d__Bacteria;o__unclassified_d__Bacteria	3.38471	1001.01	3.08692	0.49487	41.9179	22.5671	8.30968	2.20084	10.4932	0	23.4946	118.583	165.276	0.462906	91.7889	3.79452	0.514731	0.303416	2.97042	11.5679	1.83168	11.1938	34.609	9.68684	48.5692	7.99077	0.179671	0.27876	21.6815	6.86949	5.98583	1.66546	20.7133	10.4185	1.30106	1.99142	5.53974	7.27738	283.359	92.5373	3.61359	0	8.10762	71.4543	3.23977	4.21395	3.24653	2.56412	19.0866
[truncated: 92 more columns]

## Sheet: Family
#Taxonomy	DM_LSD	Healthy_44	Healthy_50	DM_XXD	DKD_ZX	DKD_WHJ	DKD_TRF	DKD_WCL	DKD_ZCH	Healthy_36	Healthy_20	Healthy_35	DM_LJH	Healthy_28	Healthy_17	DKD_XCY	Healthy_23	DM_WZQ	DM_TGQ	Healthy_22	DM_LYY	DKD_JXF	DM_YSL	Healthy_15	DM_ZAZ	Healthy_39	DKD_ZWJ	DKD_GYQ	Healthy_48	Healthy_16	Healthy_11	Healthy_46	Healthy_10	Healthy_49	DM_SJH	DM_XW	DM_ZYX	Healthy_29	Healthy_31	Healthy_9	DM_HYC	DM_RJH	Healthy_40	DM_DCY	Healthy_21	DKD_JYD	DM_JL	Healthy_41	Healthy_ZWT
d__Bacteria;k__unclassified_d__Bacteria;p__Abditibacteriota;c__Abditibacteriia;o__Abditibacteriales;f__Abditibacteriaceae	0	0	0	0	0	0	0	0	0	0	0	0	0	0	0	0	0	0	0	0	0	0	0	0	0	0	0.142505	0	0	0	0	0	0	0	0	0	0	0	1.77429	0.352126	0	0	0	0	0	0	0	0	0
d__Bacteria;k__unclassified_d__Bacteria;p__Acidobacteriota;c__Blastocatellia;o__Blastocatellales;f__Blastocatellaceae	0	0	0	0.205611	0	0	0	0	0	0	0	0	0	0	0	0	0	0	0	0	0	0	0	0	0	0	0	0	0	0	0	0	0	0	0	0	0	0	2.65976	0	0	0	0	0	0	0	0.183417	0	0
d__Bacteria;k__unclassified_d__Bacteria;p__Acidobacteriota;c__Blastocatellia;o__Blastocatellales;f__Pyrinomonadaceae	0	0	0	0	0	0	0	0	0	0	0	0	0	0	0	0	0	0	0	0	0	0	0	0	0	0	0	0	0	0	0	0	0	0	0	0	0	0	0	0	0	0	0	0	0	0	0	0	0
d__Bacteria;k__unclassified_d__Bacteria;p__Acidobacteriota;c__Blastocatellia;o__unclassified_c__Blastocatellia;f__unclassified_c__Blastocatellia	0	0.119573	0	0	0	0	0	0	0.0475592	0	0	0	0	0	0	0	0	0	0	0	0	0	0	0.193273	0	0	0	0	0	0	0	0	0.16709	0	0.170989	0	0.77413	0	2.33329	0	0	0	0.435412	0.464098	0	0	0	0	0
d__Bacteria;k__unclassified_d__Bacteria;p__Acidobacteriota;c__Holophagae;o__Acanthopleuribacterales;f__Acanthopleuribacteraceae	0	0	0	0	1.36198	0	0	0	0	0	0	0	0.332941	0	0.11467	0.45583	0	0	0.0595952	0.0938825	0	0.635849	0	0	0	0	0	0	0	0	0.124135	0	0.136805	0.257586	0	0	0.237347	0	1.09528	0.610894	0	0	0	0	0	0	0	0	0
d__Bacteria;k__unclassified_d__Bacteria;p__Acidobacteriota;c__Holophagae;o__Holophagales;f__Holophagaceae	0	12.6577	1.05748	0	0	0	0	0	0.38527	0	0	3.3544	13.3176	0	0	0	0	0	0	0	0	2.83257	0.314096	0	0	0	0	0	0	0	0.459541	0	0	0	0.403326	1.4214	3.02856	0.264214	1.35656	0.453627	0	0	0.0642675	0	0	0	1.62903	0.094679	0.683984
d__Bacteria;k__unclassified_d__Bacteria;p__Acidobacteriota;c__Holophagae;o__Thermotomaculales;f__Thermotomaculaceae	0	0.161486	0	0.0204721	0.304404	0	0	0.0164631	0	0	0.339774	0.372337	0.479721	0	0	0	0	0	0.119767	0	0	0.0632738	0	0.522037	0.283543	0.51654	0	0	0.484009	0	0.72017	0	0.225657	0.591413	0.0304968	0	0.280765	0.187592	0	0	0	0	0.452264	0.942599	0	0	0.0182623	0.183502	0.557241
d__Bacteria;k__unclassified_d__Bacteria;p__Acidobacteriota;c__Terriglobia;o__Bryobacterales;f__Bryobacteraceae	0	0	0	0	0	0	0	0	0	0	0	0	0.693115	0	0	0	0	0	0	0	0	0.206444	0	0	0	0	0	0	0	0	0	0	0	0.867565	0	0	0.77219	0	5.77747	0.446826	0	0	0	0.607968	0	0	0.200885	0	0
d__Bacteria;k__unclassified_d__Bacteria;p__Acidobacteriota;c__Terriglobia;o__Bryobacterales;f__Solibacteraceae	0	0.0997713	0.0572885	0	3.10813	0	0	0	0.616964	0	0.183849	0.0972345	0.131628	0	0.447493	0	0	0	0.233202	0	0	0.705022	0	0	0.0301001	0	0	0	0	0	0.666919	0	0	0	1.0615	0	0.430262	0.229081	3.89947	0.209527	0	0	0	0.102008	0	0	0.707292	0	0.042855
d__Bacteria;k__unclassified_d__Bacteria;p__Acidobacteriota;c__Terriglobia;o__Candidatus_Acidoferrales;f__unclassified_o__Candidatus_Acidoferrales	0	0	0.0723389	0	0	0	0	0	0.0751677	0	0	0	0	0	0	0	0	0	0	0	3.09434	0.103222	0	0	0	0	0	0	0	0	0	0	0	0.0400415	0	0	0	0	0	0.25886	0	0	0.0334932	0	0	0	0	161.806	0
d__Bacteria;k__unclassified_d__Bacteria;p__Acidobacteriota;c__Terriglobia;o__Terriglobales;f__Acidobacteriaceae	0	0.163168	0.040551	4.0279	0.194106	0.093494	1.32987	0.180664	3.90431	0	0	1.2606	3.53627	0	0.121505	0.0525125	0	0.274667	0.411929	0	0	1.32932	0.64614	0.190367	2.65636	0.229271	0.257	0	0.0449502	0	2.08069	0	0	0.184262	0.914989	0	1.38153	0.76332	17.5711	4.0362	0	0	1.57727	0.724644	0	0	3.80934	0	1.02423
d__Bacteria;k__unclassified_d__Bacteria;p__Acidobacteriota;c__Terriglobia;o__unclassified_c__Terriglobia;f__unclassified_c__Terriglobia	0	0.887872	0.66717	4.9626	2.69033	3.57124	2.30539	0	3.0661	0	0.233784	0.376934	3.14444	0.452472	1.13254	3.00229	0	0	19.626	1.12427	0	1.20298	1.91138	2.50062	7.26212	6.70831	0.248943	0	1.40178	0	3.6151	6.63529	5.67486	0.514113	3.04403	0	2.60511	9.2638	2.15736	1.55675	0	0	0.645055	4.12818	3.39736	2.37014	3.31972	0.659246	1.99355
d__Bacteria;k__unclassified_d__Bacteria;p__Acidobacteriota;c__Thermoanaerobaculia;o__Thermoanaerobaculales;f__Thermoanaerobaculaceae	0	0	0	0	0	0	0	0	0	0	0	0	0	0	0	0	0	0	0	0	0	0	0	0	0	0	0.112024	0	0	0	0.111491	0	0	0	0	0	0.289594	0	0	0	0	0	0	0	0	0	0	0	0
d__Bacteria;k__unclassified_d__Bacteria;p__Acidobacteriota;c__Vicinamibacteria;o__Vicinamibacterales;f__Vicinamibacteraceae	0	0	0	1.01919	0.0931585	0.196479	0	0	1.1265	0	0.979472	0.718224	0.940922	0	0.0945732	0	0	0	0.37056	0	0	0	1.01166	0	1.18302	0	0	0	0.181962	0	11.6242	0	0	0.783301	0.112897	0	0.157474	0.0982157	7.58665	0.200583	0	0	0	0.194862	0	0	0.939476	0	0.0368166
d__Bacteria;k__unclassified_d__Bacteria;p__Actinomycetota;c__Acidimicrobiia;o__Acidimicrobiales;f__Acidimicrobiaceae	0	0	0	0	0.30954	0	0	0	0.339165	0	0	2.50259	0	0	0	0	0	0	0	0	0	0	0	0	0	0	0	0	0	0	0.326316	0	0	0	0.138676	0	0.187176	0	0.31074	0	0	0	0	0	0	0	0.68595	0	0
d__Bacteria;k__unclassified_d__Bacteria;p__Actinomycetota;c__Acidimicrobiia;o__Acidimicrobiales;f__Iamiaceae	0	0	0	0	0	0.156532	0	0	0	0	0	0	0.128636	0	0	0	0	0	0	0	0	0	0	0	0	0	0	0	0	0	0	0	0	0	0	0	0	0	0	0	0	0	0	0	0	0	0	0	0
d__Bacteria;k__unclassified_d__Bacteria;p__Actinomycetota;c__Acidimicrobiia;o__Acidimicrobiales;f__Ilumatobacteraceae	0	0	0	0	0	0	0	0	1.04702	0	0	0	1.1774	0	0.0309396	0	0	0	0	0	0	0	0	0	0	0	0	0	0	0	0	0	0	0	0	0	0	0	0	0	0	0	0	0	0	0	0	0	0
d__Bacteria;k__unclassified_d__Bacteria;p__Actinomycetota;c__Acidimicrobiia;o__Acidimicrobiales;f__Microthrixaceae	0	0.11603	0.0843061	0.0583835	0	0.663231	0	0	0	0	0.888377	0.452321	2.47363	0.0452472	0.317112	0	0	0	0.214101	0	0	0	0.525629	0.625155	0	0.044722	0	0	0	0.179376	1.13969	0.0402139	0.0540463	0.308468	0	0	0	0.555828	0.431473	0.89866	0	0	0.0430037	8.03119	0.104534	0.158009	0.0520814	0.0439497	0.199355
d__Bacteria;k__unclassified_d__Bacteria;p__Actinomycetota;c__Actinomycetes;o__Actinomycetales;f__Actinomycetaceae	1053.15	169.806	183.703	899.031	265.293	185.171	154.644	20.2374	186.359	130.508	396.974	220.273	389.136	91.5834	106.335	102.498	170.109	691.86	600.648	730.603	6696.77	3429.79	451.138	170.988	409.418	209.1	174.099	17.7594	134.859	97.2381	271.927	206.731	170.206	144.704	166.817	312.609	926.167	106.649	252.831	135.863	577.305	78.56	118.941	712.505	1693.01	336.923	626.523	54.8548	351.236
d__Bacteria;k__unclassified_d__Bacteria;p__Actinomycetota;c__Actinomycetes;o__Actinopolysporales;f__Actinopolysporaceae	0	0	0	0	0	0	0	0	0	0	0	0	0	0	0.839837	0	0	0	0	0	0	0	0	0	0	0	0	0	0	0	0	0	0	0	0	0	0	0	0	0	0	0	0	0	0	0	0	0	0
d__Bacteria;k__unclassified_d__Bacteria;p__Actinomycetota;c__Actinomycetes;o__Bifidobacteriales;f__Bifidobacteriaceae	4464.24	4067.6	4306.97	33221.1	1555.85	1602.9	22425.8	2393.98	3341.66	3519.86	14799.5	34832.4	1170.56	2604.47	4981.79	24832.3	21591.4	22128.2	39853.5	8137.54	408998	7024.55	188551	2973	1956	4003.07	49761.5	240.986	2035.33	2286.59	24751.2	3979.96	22323.1	3362.36	20291.7	28516.9	2009.19	9607.75	4682.99	1035.83	97931.9	48396.2	988.731	22428.8	235326	61952.5	2561.03	3041.25	2768.75
d__Bacteria;k__unclassified_d__Bacteria;p__Actinomycetota;c__Actinomycetes;o__Candidatus_Actinomarinales;f__Candidatus_Actinomarinaceae	0	0	0	0	0.103572	0	0	0	0.134902	0	0	0	0.516501	0	0	0	0	0	0	0	0	0	0	0	0	0	0	0	0	0	0.0763058	0	0	1.0292	0	0	1.22554	0	0	0	0	0	0.132445	0	0	0	0.0802013	0	0
d__Bacteria;k__unclassified_d__Bacteria;p__Actinomycetota;c__Actinomycetes;o__Candidatus_Nanopelagicales;f__Candidatus_Nanopelagicaceae	0	0	0	0	0	0	0	0	0.693969	0	0	0	0	0	0	0	0	0	0	0	0	0	0	0	0	0	0	0	0	0	0	0	0	0	0	0	0	0	0	0	0	0	0	0	0	0	0	0	0
d__Bacteria;k__unclassified_d__Bacteria;p__Actinomycetota;c__Actinomycetes;o__Catenulisporales;f__Actinospicaceae	0	0	0	0	5.40289	0	0	0	0	0	0	0.126164	2.10496	0	0	0	0	0	0	0	0	0	0	0	0	0	0	0	0	0	0	0	0	0	0	0	0	0	9.8686	0	0	0	0	0	0	0	0	0	0
d__Bacteria;k__unclassified_d__Bacteria;p__Actinomycetota;c__Actinomycetes;o__Catenulisporales;f__Catenulisporaceae	0	0	0	0	0	0	0	0	0	0	0	0	1.48575	0	0	0	0	0	0	0	0	0.213688	0	0	0	0	0	0	0	0	0	0	0	0	1.6479	0	0	0.511614	5.58218	0	0	0	0	0	0	0	0	0	0
d__Bacteria;k__unclassified_d__Bacteria;p__Actinomycetota;c__Actinomycetes;o__Frankiales;f__Frankiaceae	0.478391	0.111093	0.80881	0.153541	0	0.224956	0.121258	0.186421	2.56035	0.278644	0.134301	1.0412	0.350102	0	0	2.28173	0	0.543362	0.432693	6.15515	0.96189	0	1.23286	0	1.19059	0	0	0.862578	0	0.128807	0.231683	0	0.0872062	0	0.172666	0	0.203306	0	0.997341	0	0.89827	0	0.469911	4.09733	0.128292	0	0	0.137539	6.7452
d__Bacteria;k__unclassified_d__Bacteria;p__Actinomycetota;c__Actinomycetes;o__Geodermatophilales;f__Antricoccaceae	0	0	0	0	0	0	0	0	0	0	0	0	0	0	0	0	0	0	0	0	0	0	0	0	0	0	0	0	0	0	0	0	0	0	0	0	0	0	0	0	0	0	0	0	0	0	0	0	0
d__Bacteria;k__unclassified_d__Bacteria;p__Actinomycetota;c__Actinomycetes;o__Geodermatophilales;f__Geodermatophilaceae	0.23825	0.109539	2.36971	1.10038	0.425618	0.246195	0	0	2.24254	0.320568	0	2.53304	1.05033	0	0.115391	1.32591	0	0.590294	0.835781	23.7807	2.68794	0	0.329296	0	0.70284	0.365006	0	0.439583	2.26441	0	0.594378	0	0.0858382	0	0.337401	0.163353	0.793886	0.0682153	57.5319	0.740119	1.06551	0	2.73915	1.8573	0.682268	0	1.81458	0	0.403817
d__Bacteria;k__unclassified_d__Bacteria;p__Actinomycetota;c__Actinomycetes;o__Glycomycetales;f__Glycomycetaceae	0	0	0	0	0	0	0	0	0	0	0	0	0.517506	0	0.116122	0	0	0	1.01416	0	0	0.478475	0	0	3.33291	0	0	0	0	0	0.218135	0	0	0	0	0	0.928335	0	2.11989	0	0	0	0	0	0	0	0.170104	0	0
d__Bacteria;k__unclassified_d__Bacteria;p__Actinomycetota;c__Actinomycetes;o__Jiangellales;f__Jiangellaceae	0	0.202119	0	0	7.48056	0.184484	0	0	7.07286	0	0	9.21432	1.89901	0	0.305978	0	0	0.142964	0.168045	0	0	1.28373	0	0	1.8869	0.138263	0.0295233	0	0.0224884	0	0.0459582	0.0638691	4.25682	0.0897481	0.665548	0	1.27987	0	8.53354	0.865825	0	0	0	2.08608	0	0.514007	0.978348	0	2.54858
d__Bacteria;k__unclassified_d__Bacteria;p__Actinomycetota;c__Actinomycetes;o__Kineosporiales;f__Kineosporiaceae	0	0	0	0	0.197388	0.163986	0	0	0.841439	0	0	0.356005	1.51654	0.165091	0.474497	0	0	0	0	0	0	0	0	0.873062	0	0	0	0	0.326276	0	0.43627	0	0.188696	0	3.64931	0.219681	0.198472	0.161717	4.11932	0.138809	0	0	0.378619	0.482514	0	10.9539	0.152847	0	1.17013
d__Bacteria;k__unclassified_d__Bacteria;p__Actinomycetota;c__Actinomycetes;o__Kitasatosporales;f__Carbonactinosporaceae	11.7919	2.37936	0	1.49654	0.22987	0	0	0	0.748506	0	0	1.0306	0	0	0	0	0	0	0.243913	0	0	0	0	0.213661	0	0.305695	0	0	0.0798482	0	0.677415	0	0	0	0	0.537616	0	0	0.245776	0.0808256	0	0	0	0.641317	0	0	4.53899	0	0.113557
d__Bacteria;k__unclassified_d__Bacteria;p__Actinomycetota;c__Actinomycetes;o__Kitasatosporales;f__Streptomycetaceae	316.208	324.596	978.525	316.207	311.989	751.729	260.059	138.506	504.033	1105.6	1008.35	351.453	269.837	131.433	247.901	289.142	144.729	310.721	260.388	429.148	390.085	441.558	477.472	489.291	273.634	177.549	269.663	199.528	220.805	225.573	147.665	363.966	397.043	294.56	361.187	317.392	229.296	234.599	273.743	229.113	268.842	269.489	432.578	287.586	442.044	255.328	298.949	142.173	243.941
d__Bacteria;k__unclassified_d__Bacteria;p__Actinomycetota;c__Actinomycetes;o__Micrococcales;f__Beutenbergiaceae	0	0	0	0	0	0	0	0	0.0597292	0	0.625999	0	3.3869	0	0.28011	0	0	0.331416	0	0	0.0712854	0.850371	0	0	0	0	0	0	0	0	0.337852	0	0.147399	0.210319	0	0	0.387588	0.126325	0.228427	0.229632	0	0	0	0	0	0	0.07102	0	0
d__Bacteria;k__unclassified_d__Bacteria;p__Actinomycetota;c__Actinomycetes;o__Micrococcales;f__Bogoriellaceae	0	0.43271	0	0	0.0144507	0	0	0.04035	0.10742	0	0	0	0	0	0	0	0	0	0.84526	0	0	1.14014	0	0	0.0300841	0	0.111405	0	0.0100393	0	0	0.00864012	0	0.0110459	0.00934319	0.0270377	0	0	0.735287	0.366967	0	0	0	0	0	0	0.161295	0	0
d__Bacteria;k__unclassified_d__Bacteria;p__Actinomycetota;c__Actinomycetes;o__Micrococcales;f__Brevibacteriaceae	13.8603	0	42.1828	26.8469	6.69524	57.1898	0.783885	0.950746	21.1788	18.6183	2.55538	6.0208	2.99065	1.53851	1.50485	8.90869	0.582792	3.86912	20.2326	0.728028	13.3382	35.5306	4.82984	4.45289	1.13417	0	2.03638	6.99314	6.05569	0	0.33928	3.02824	1.55979	9.03653	3.01144	0.50966	0.966448	4.22337	2.06812	1.38278	0.73323	10.135	33.4569	2.6104	0.52228	0.853251	1.98181	0.373597	1.9309
d__Bacteria;k__unclassified_d__Bacteria;p__Actinomycetota;c__Actinomycetes;o__Micrococcales;f__Cellulomonadaceae	0.996203	5.88423	0.569501	1.25743	355.563	677.295	0.317847	0.577838	18.5077	0.637227	0.869324	5.49603	5.2139	0	86.4939	3.46096	1.1442	0.862335	7.24307	1.04527	3.91802	2.67007	5.90194	13.1376	5.61592	0.318876	1.79618	0	1.53129	296.16	8.15547	0.0861726	7.9111	26.5038	19.0287	0.650104	4.0585	146.949	131.679	651.208	0.285465	0	257.813	0.170778	2.24398	40.7408	7.5347	0.172812	3.26889
d__Bacteria;k__unclassified_d__Bacteria;p__Actinomycetota;c__Actinomycetes;o__Micrococcales;f__Demequinaceae	0	0	0	0	0	0	0	0	0.060752	0	0	0	0.313838	0	0.212106	0	0	0	0.530343	0	0	0.47629	0	0	0.417102	0	0	0	0	0	0.279699	0	0	0	0	0	0.320874	0.0642438	0.492307	0.241342	0	0	0.178936	1.65837	0	0	0.39061	0	0.131926
d__Bacteria;k__unclassified_d__Bacteria;p__Actinomycetota;c__Actinomycetes;o__Micrococcales;f__Dermabacteraceae	0	0	0.0809099	0	0	0	0	14.4229	0	0	0	0.159851	2.5335	0	0.197282	0	0	0.794086	0.310792	54.376	0	6.46521	0	0.272245	0.304885	0	0	0.803613	0	0	0	0	0.631744	0.323038	0	0	0	0	0.301027	0	0	0	0	0	0	0	0.821803	0	0
d__Bacteria;k__unclassified_d__Bacteria;p__Actinomycetota;c__Actinomycetes;o__Micrococcales;f__Dermacoccaceae	0	0.252647	0.0820768	0	0	0	0	0	0	0	0	0	0.27387	0	0	0.212575	0	0	0	0	0	0.242392	0.0962821	0	0	0.292136	0.10032	0	0	0	0.161842	0	0	0	1.84005	0	0.114541	0	0.156583	0	0	0	0	0.245148	0	1.39723	1.01907	0	0.21704
d__Bacteria;k__unclassified_d__Bacteria;p__Actinomycetota;c__Actinomycetes;o__Micrococcales;f__Dermatophilaceae	0	0.723306	0	0	0.591737	0	0	0	0.134391	0	0	0	0.477147	0	0.423601	0	0.558486	0.576998	0	0	0	0	0	0	0.0710634	0	0	0	0	0	2.61523	0	0.054859	0	0.109391	0	2.00632	0	0.49584	0.739414	0	0	0.141597	0	0	0	0	0	1.09536
d__Bacteria;k__unclassified_d__Bacteria;p__Actinomycetota;c__Actinomycetes;o__Micrococcales;f__Intrasporangiaceae	4.39559	41.0698	69.0374	14.0406	50.9949	28.6413	37.8815	16.8139	49.1388	0.858417	80.6692	121.847	83.8203	58.4043	147.837	3.1389	50.1269	2.45948	32.5202	131.465	7.68298	31.7823	73.5088	105.541	279.763	200.327	39.6128	0.583682	52.4152	95.3729	59.8336	14.6822	37.9897	126.272	87.7361	69.0611	44.2943	76.9453	81.3624	76.5413	0.32588	0.73247	54.451	105.461	36.1162	22.6868	29.8545	30.8983	95.4955
d__Bacteria;k__unclassified_d__Bacteria;p__Actinomycetota;c__Actinomycetes;o__Micrococcales;f__Jonesiaceae	0	0	0	0	0	0.142498	0	0	0	0	0	0.210563	0	0	0	0	0	0	0	0	0	0	0	0	0	0	0	0	0	0	0	0	0	0	0	0	0	0	0	2.64216	0	0	0.120114	0	0	0	0.161015	0	0.118039
d__Bacteria;k__unclassified_d__Bacteria;p__Actinomycetota;c__Actinomycetes;o__Micrococcales;f__Kytococcaceae	0	0	0	2.70339	0.159296	0.147587	0	0	0	0	0.241789	0	0.283	0	0	0	0.152898	0.338897	0	1.18268	0.794961	0	0	0	0	0	0	0	0	0	0.154372	0	0	0	0.24461	0	2.3033	0	0	0	0	0	0	0	0.588005	0	0.185026	0.150844	0
d__Bacteria;k__unclassified_d__Bacteria;p__Actinomycetota;c__Actinomycetes;o__Micrococcales;f__Microbacteriaceae	11.4195	20.9286	18.2066	40.7281	31.1958	19.6623	40.2137	1.20055	40.1044	2.14546	40.9909	59.6238	37.5405	12.7103	54.5347	22.4859	26.2955	12.4868	60.5197	67.498	121.82	18.1781	98.6017	26.4237	44.1499	61.8868	50.0184	0.247117	41.9752	44.1708	57.6911	11.8672	51.3318	60.5334	53.4774	48.5701	52.1233	42.2781	48.2171	40.2302	31.4717	8.19868	34.3123	77.7219	94.1063	32.33	72.0819	5.42651	38.1594
d__Bacteria;k__unclassified_d__Bacteria;p__Actinomycetota;c__Actinomycetes;o__Micrococcales;f__Micrococcaceae	45.1519	40.7387	52.0762	1208.83	27.9012	145.032	164.504	7.65473	111.3	12.3683	84.706	122.072	58.6928	46.8852	102.701	73.9911	44.6424	326.411	190.429	194.609	610.955	97.8921	645.616	84.0824	285.489	76.3689	169.009	8.5915	56.7546	53.8597	100.279	41.0771	60.5852	94.0322	217.337	176.283	196.258	35.4101	57.8593	68.6763	188.29	182.428	34.89	345.266	359.25	97.2874	99.6835	42.8665	55.4438
d__Bacteria;k__unclassified_d__Bacteria;p__Actinomycetota;c__Actinomycetes;o__Micrococcales;f__Ornithinimicrobiaceae	0	0	0.221406	0	0	0	0	0	0.0642738	0	0	0.570685	0	0	0	0	0	0	0	0	0	0.227667	0	0	1.00074	0	0	0	0	0	0.187555	0	0	0	0	0	0.802479	0.509299	0	0	0	0	0	0	0	0	0	0	0
d__Bacteria;k__unclassified_d__Bacteria;p__Actinomycetota;c__Actinomycetes;o__Micrococcales;f__Promicromonosporaceae	18.3263	6.26432	4.32551	34.8423	5.48226	3.03577	3.70797	0.114548	2.09073	1.66401	10.1736	3.38131	6.48094	1.30808	2.25134	4.52096	4.18026	16.3564	10.3146	28.4526	42.3902	15.4469	10.6998	1.45609	7.48944	0.787881	5.48028	0.532679	0.896963	1.76978	7.51493	2.82509	3.61463	3.18033	3.81063	14.8903	53.1443	1.15856	6.31837	1.77402	9.73129	1.53749	2.58105	31.0314	49.4926	5.27279	20.2951	2.51582	5.46346
d__Bacteria;k__unclassified_d__Bacteria;p__Actinomycetota;c__Actinomycetes;o__Micrococcales;f__Rarobacteraceae	0	0	0	0	0	0	0	0	0	0	0	0	0.743648	0	0	0	0	0	0	0	0	0	0	0	0	0	0	0	0	0	0	0	0	0	0	0	0	0	0	0	0	0	0	0	0	0	0	0	0
d__Bacteria;k__unclassified_d__Bacteria;p__Actinomycetota;c__Actinomycetes;o__Micrococcales;f__Ruaniaceae	0	0	0	0	0	0	0	0	0.535759	0	0	1.08268	0.853233	0	0	0	0	0	0.37056	0	0	1.65942	0.191611	0	0.603283	5.2006	0	0	0	0	0.794789	0	0.0968529	0.174971	0.531903	0	0.238577	0	0	0	0	0	0	0	0	0.211201	0	0	0
d__Bacteria;k__unclassified_d__Bacteria;p__Actinomycetota;c__Actinomycetes;o__Micrococcales;f__Sanguibacteraceae	15.1157	1.4692	3.07964	29.1563	4.9195	3.26323	2.17022	0.610065	2.0264	1.32691	18.0342	1.26498	5.26621	1.21228	0.841279	0	3.79204	10.5332	5.04527	5.95843	30.0298	3.39647	5.81814	2.66961	3.73991	2.02535	2.10432	0.116624	1.0502	1.89246	1.60923	1.28065	0.27447	2.66506	0.811609	3.47507	22.5667	0.437057	4.83552	0.65983	6.5443	0.904868	4.6163	3.26193	36.2308	5.34826	24.9052	0.807665	3.27358
d__Bacteria;k__unclassified_d__Bacteria;p__Actinomycetota;c__Actinomycetes;o__Micrococcales;f__Tropherymataceae	0	0	0	0	0	0	0	0	0	0	0	0	0	0	0	0	0	0	0	0	0	0	0	0	0	0	0	0	0	0	0	0	0	0	0	0	0	0	0	0	0	0	0	0	0	0	2.58891	0	0
d__Bacteria;k__unclassified_d__Bacteria;p__Actinomycetota;c__Actinomycetes;o__Micrococcales;f__unclassified_o__Micrococcales	0	0	0	0	0	0.556676	0	0	0	0	0	0	0	0	0	0	0	0	0	0	0	0	0	0	1.40368	0	0	0	0	0	0	0	0	0	0	0	0	0	0.370418	0	0	0	0	0	0	0	0	0.214454	0
d__Bacteria;k__unclassified_d__Bacteria;p__Actinomycetota;c__Actinomycetes;o__Micromonosporales;f__Micromonosporaceae	24.4301	12.5984	11.3754	4.03673	76.402	56.4329	21.3819	17.9825	10.7011	6.28415	13.3618	32.9891	27.5099	22.5037	20.4148	10.272	86.6333	15.3165	1.8593	15.165	121.667	19.6394	98.9722	62.6007	6.59466	1.02611	26.6146	12.8829	3.46851	12.8046	10.2983	14.5895	21.6702	13.6411	18.2543	20.4501	9.63692	13.4714	24.6945	41.3077	4.12985	13.5245	80.3761	25.5516	41.2554	61.3964	14.6568	2.72202	7.86516
d__Bacteria;k__unclassified_d__Bacteria;p__Actinomycetota;c__Actinomycetes;o__Mycobacteriales;f__Corynebacteriaceae	48.5657	27.2313	97.6525	109.705	52.2504	52.7339	63.8546	22.6748	72.6347	39.972	46.2992	63.5631	47.307	39.1467	42.4492	251.801	32.873	58.6853	84.2852	43.6574	505.218	89.7132	104.63	52.9142	59.1561	50.8574	120.37	31.0725	35.1499	30.0596	91.9879	27.1918	63.6389	68.3253	169.567	77.0263	96.3928	35.4331	67.0809	27.2325	70.4882	182.077	71.0807	343.849	603.396	66.3452	74.9683	12.9237	145.058
d__Bacteria;k__unclassified_d__Bacteria;p__Actinomycetota;c__Actinomycetes;o__Mycobacteriales;f__Dietziaceae	0	0	0	0	0	0	0	0	0	0	0	0	0	0	0	0	0	0	0.126771	0	0	0	0	0	0	0	0	0	0	0	0.340143	0	0	0	0	0	0	0.158976	0	0	0	0	0	0	0	0	0	0	0
d__Bacteria;k__unclassified_d__Bacteria;p__Actinomycetota;c__Actinomycetes;o__Mycobacteriales;f__Gordoniaceae	0	0	0	0	0	0	0	0	0.259921	0	0	0	0	0	0	0	0	0	0	0	0	0	0	0	1.98717	0.146068	0	0	0	0	0.161842	0	0	0	0	0	0	0	0.343651	1.20482	0	0	0	0	0	0	0	0	0
d__Bacteria;k__unclassified_d__Bacteria;p__Actinomycetota;c__Actinomycetes;o__Mycobacteriales;f__Hoyosellaceae	0	0	0	0	0	0	0	0	0	0	0	0	0	0	0	0	0	0	0	0	0	0	0	0	0	0	0	0	0	0	0	0	0	0	0	0	0	0	0	0	0	0	0	0	0	0	0	0	0
d__Bacteria;k__unclassified_d__Bacteria;p__Actinomycetota;c__Actinomycetes;o__Mycobacteriales;f__Lawsonellaceae	3.3385	6.44992	0.71731	11.7233	20.9447	11.2861	5.49226	0.0798946	6.78775	0.2214	0.716085	20.782	8.77536	6.62168	4.62535	0.928897	3.55583	0.589725	8.50108	0.286973	0.177914	3.4112	13.6607	9.89348	7.02901	11.2632	19.7408	0.0960433	5.08881	7.40207	13.4914	1.71078	11.4962	12.8604	18.5739	3.31921	13.047	4.09865	18.2741	5.55353	29.2573	0	5.19567	34.6133	4.80286	8.33533	19.8522	0.822673	82.6612
d__Bacteria;k__unclassified_d__Bacteria;p__Actinomycetota;c__Actinomycetes;o__Mycobacteriales;f__Mycobacteriaceae	105.683	543.023	99.0147	438.348	139.605	142.46	233.155	50.6573	151.031	33.8003	268.321	261.962	169.506	580.648	978.126	266.929	667.616	615.741	255.714	140.902	562.389	108.096	649.033	219.073	199.695	582.978	265.768	33.5895	583.798	681.15	991.375	62.0268	358.455	201.212	426.018	367.369	648.317	301.346	276.376	242.564	268.491	79.1586	374.077	387.398	779.535	440.81	322.442	102.213	299.97
d__Bacteria;k__unclassified_d__Bacteria;p__Actinomycetota;c__Actinomycetes;o__Mycobacteriales;f__Nocardiaceae	3.56205	5.11599	4.0938	32.7064	3.7479	1.73187	26.3188	3.49555	18.6055	4.79051	15.8949	32.4003	9.86771	2.16249	14.217	34.8873	22.1929	46.7362	72.7675	7.62977	639.56	17.9701	222.456	5.09889	2.59936	4.39508	86.8673	2.51829	3.78623	3.1369	34.6595	5.376	28.2959	8.12877	31.3932	26.1612	9.83376	14.0801	6.78909	1.64478	182.787	69.5323	9.15922	20.0162	308.93	91.037	7.13234	1.84424	6.84439
d__Bacteria;k__unclassified_d__Bacteria;p__Actinomycetota;c__Actinomycetes;o__Mycobacteriales;f__Segniliparaceae	0	0	0	0	0	0	0	0	0	0	0	0	0	0	0	0	0	0	0	0	0	0	0	0	0	0	0	0	0	0	0	0	0	0	0	0	0	0	0.626331	0	0	0	0	0	0	0	0	0	0
d__Bacteria;k__unclassified_d__Bacteria;p__Actinomycetota;c__Actinomycetes;o__Mycobacteriales;f__Tsukamurellaceae	0	0	0	0	0	0	0	0	0	0	0	0	0	0	0	0	0	0	0	0	0	0	0	0	0	0	0	0	0	0	0	0	0	0	0	0	0	0	0	0	0	0	0	0	0	0	0	0	0
d__Bacteria;k__unclassified_d__Bacteria;p__Actinomycetota;c__Actinomycetes;o__Mycobacteriales;f__unclassified_o__Mycobacteriales	0	0.0230016	0	0	0.0399993	0	0	0.0837662	0.25929	0	0	0.179334	0.0928538	0	0.173719	0	0	0	0.169772	0	0	0.258931	0.120203	0	0.435016	0.402298	0	0	0	0	0.160547	0.0239158	0.534575	0.06115	0.0258618	0.03742	0	0	0.545635	0.257997	0	0	0.0255749	0	0	0	0.061947	0	0
d__Bacteria;k__unclassified_d__Bacteria;p__Actinomycetota;c__Actinomycetes;o__Nakamurellales;f__Nakamurellaceae	0	0	0	0	0	0	0	0	0	0	0	0	0.0587542	0	0	0	0	0	0	0	0	0	0	0	0	0	0	0	0	0	0	0	0	0	0.258999	0	0	0	0	0	0	0	0	0	0	0	0.0784125	0	0
d__Bacteria;k__unclassified_d__Bacteria;p__Actinomycetota;c__Actinomycetes;o__Propionibacteriales;f__Actinopolymorphaceae	0	0.961831	0	0.769249	0	0	0	0	0.827389	0	0.338151	0.193238	0.0357473	0	0	0	0	0	3.14391	1.19824	0	0.420007	0	0	0	0.485154	0	0	0.168964	7.16913	1.73318	0	0	0.179496	0	1.56475	0.20556	3.12795	0.167382	0.342065	0.235834	0	0	0	3.34234	0	0.309554	0	0
d__Bacteria;k__unclassified_d__Bacteria;p__Actinomycetota;c__Actinomycetes;o__Propionibacteriales;f__Kribbellaceae	0	0	0.240235	0	0.442352	0	0	0	1.36052	0	0	1.70234	0.093812	0	0	0	0	0	0.167267	0	0	0	0	0	0.345784	0	0	0	0	0	0.394865	0	0	1.60166	1.6251	1.20263	0.354195	0.144302	4.04876	9.32339	0	0	0.156905	0.88662	0	0.364637	0.288945	0	0
d__Bacteria;k__unclassified_d__Bacteria;p__Actinomycetota;c__Actinomycetes;o__Propionibacteriales;f__Nocardioidaceae	0.138378	0.975513	59.799	9.96838	145.632	142.154	0.525388	2.33129	24.3935	22.0913	0.919108	8.38603	29.3321	0	0.925148	1.0673	138.671	1.03181	4.44809	4.14351	1.95799	67.2642	2.23841	111.577	24.5751	0.981733	0.376345	2.59218	1.12441	0	25.4415	0.167903	1.4836	21.3828	8.13709	1.06308	4.56251	99.8214	54.3104	36.565	1.31181	0	172.792	8.22367	0.870687	1.80476	8.92523	189.372	1.98917
d__Bacteria;k__unclassified_d__Bacteria;p__Actinomycetota;c__Actinomycetes;o__Propionibacteriales;f__Propionibacteriaceae	19.7439	323.42	7.94937	56.3553	6.06898	6.34889	48.8979	0.193133	19.7234	1.84102	7.26776	22.7513	59.9598	6.76347	21.3422	7.93035	9.43001	19.2046	42.0592	3.96651	39.7938	36.2066	889.235	10.4357	32.8485	32.9205	19.3182	1.34707	18.8333	24.4554	25.1693	1.58911	26.2814	16.7926	15.8837	8.18041	7.95912	3029.7	73.7559	186.617	13.1274	9.35244	15.1549	20.9722	22.0678	26.8989	12.9612	1.12896	15.6937
d__Bacteria;k__unclassified_d__Bacteria;p__Actinomycetota;c__Actinomycetes;o__Pseudonocardiales;f__Pseudonocardiaceae	0.950569	3.37101	0.224186	3.75158	0.893691	0.801878	0.826957	0.129353	7.20352	0.119486	6.94337	2.18065	4.06019	0.719196	1.23408	0.150393	0.437748	0.859314	2.01308	0.298966	2.68763	4.47941	1.52274	1.21599	10.4941	0.123214	16.5258	0.310997	0.674097	0.247099	11.2951	0.484721	4.86468	3.08457	2.05664	1.89062	16.3871	1.51288	13.6581	4.96135	7.8514	0.17626	2.70133	9.3199	0	3.32952	5.06841	0.26176	6.07913
d__Bacteria;k__unclassified_d__Bacteria;p__Actinomycetota;c__Actinomycetes;o__Streptosporangiales;f__Nocardiopsaceae	17.5207	1.70416	4.71873	43.1337	8.92402	4.99926	3.45167	0.692009	12.3812	2.98146	17.5009	3.05353	12.7527	2.35161	2.049	1.69459	6.19291	16.435	16.8994	11.8732	30.0462	11.0395	7.90596	2.85098	16.4722	3.76338	3.77339	0.411463	1.61116	2.01088	3.80517	2.85239	1.36924	4.3685	3.39574	25.0423	55.2873	2.27429	8.79807	5.17643	14.2406	2.1175	4.82113	18.0549	71.7962	9.05712	32.2703	1.704	5.25707
d__Bacteria;k__unclassified_d__Bacteria;p__Actinomycetota;c__Actinomycetes;o__Streptosporangiales;f__Streptosporangiaceae	6.94282	9.74364	4.83303	30.2135	41.7641	22.8498	3.11228	3.79945	37.355	4.77606	2.23278	82.1511	25.0919	1.01806	2.69638	25.8437	1.74133	0.742617	80.7612	1.507	0.39207	16.681	10.9122	21.5679	139.987	15.7806	4.6423	0	4.45959	2.35431	52.5192	4.82567	19.9832	26.1594	15.3124	16.1515	24.4464	4.05731	27.1321	11.1445	0.842226	3.00295	7.63394	60.7804	0	22.9114	46.0089	0.329623	36.9995
d__Bacteria;k__unclassified_d__Bacteria;p__Actinomycetota;c__Actinomycetes;o__Streptosporangiales;f__Thermomonosporaceae	0.830266	0	0.720792	0	2.20681	3.76233	0	0	0.40295	0	0	0.565737	3.20378	0.389896	0.965428	0	2.00068	1.17945	0	0	0	0.630357	0.29327	1.21207	19.0688	0.168488	0	0	0	0	10.402	0	0	1.99355	0.225794	0.135548	0.306969	2.63072	4.9683	4.77357	0	0	2.39674	0	0	0.933898	0.146977	11.4562	0.988534
d__Bacteria;k__unclassified_d__Bacteria;p__Actinomycetota;c__Actinomycetes;o__Streptosporangiales;f__Treboniaceae	0	0	0	0.352915	0	0	0	0	0	0	0	0	0	0	0	0	0	0	0	0	0	0	0	0	0	0	0	0	0	0	0	0	0	0	0	0	0	0	0	0	0	0	0	0	0	0	0	0	0
d__Bacteria;k__unclassified_d__Bacteria;p__Actinomycetota;c__Candidatus_Aquicultoria;o__Candidatus_Aquicultorales;f__Candidatus_Aquicultoraceae	0	0.198098	0	0	0.492281	0	0	0	0.106865	0	0	0.218083	1.67195	0	0.453081	0	0	0	0	0	0	1.35336	0	0	0	0	1.07384	0	0	0	3.88372	0	0.288208	0.148725	0	0	0.277382	0	0.233931	0.576978	0	0	0.104919	0	0	0	0.602656	0	0.324253
d__Bacteria;k__unclassified_d__Bacteria;p__Actinomycetota;c__Candidatus_Geothermincolia;o__Candidatus_Geothermincolales;f__Candidatus_Geothermincolaceae	0	0	0	0	0	0	0	0	0.311221	0	0	0	0	0	0	0	0	0	0	0	0	0	0	0	0.21811	0	0	0	0	0	0	0	0	0	0	0	0	0	0	0	0	0	0	0	0	0	0	0	0
d__Bacteria;k__unclassified_d__Bacteria;p__Actinomycetota;c__Coriobacteriia;o__Anaerosomatales;f__Anaerosomataceae	0	0	0	0	0.801163	0	0	0	5.59202	0	0	1.41236	1.78498	0	0	0	0	0	0	0	0	79.9295	0	0	0.198282	0	0.0431786	0	0	0.127006	0.116663	0	0	2.44109	0	0	1.01571	0.239648	0	0.422551	0	0	0	0	0	0	0.852383	0	0
d__Bacteria;k__unclassified_d__Bacteria;p__Actinomycetota;c__Coriobacteriia;o__Coriobacteriales;f__Atopobiaceae	93.857	34.1114	36.4936	3384.46	93.3886	66.8056	30.4076	20.9801	214.463	1.98977	77.7869	168.232	125.261	20.7955	39.4308	32.1844	59.3899	21.4652	98.9074	35.1841	45.9598	867.174	214.112	31.7647	311.593	45.5974	29342.7	0.961472	46.6511	39.818	115.379	15.9073	45.1293	46.6413	134.568	212.765	121.364	34.3479	526.151	54.0253	17612	3.89671	25.5012	137.472	74.8413	63.2773	128.94	13.2554	74.9944
d__Bacteria;k__unclassified_d__Bacteria;p__Actinomycetota;c__Coriobacteriia;o__Coriobacteriales;f__Coriobacteriaceae	6142.74	1843.32	2676.59	10996.6	3120.79	873.568	1070.43	612.327	5946.16	311.5	11693.3	5166.66	1409.55	2453.3	1275.05	3563.17	2229.45	247.245	9800.45	507.915	699.464	24839.2	857.383	3333.36	5064.31	1650.04	7287.55	181.964	2273.72	5104.72	2782.01	965.428	800.121	944.692	5382.39	60478.5	9528.78	3274.32	1906.05	1479.25	724.063	733.938	774.489	15427.7	19414	4403.09	17351.6	1801.57	941.274
d__Bacteria;k__unclassified_d__Bacteria;p__Actinomycetota;c__Coriobacteriia;o__Eggerthellales;f__Eggerthellaceae	1428.55	516.592	2652.68	909.681	1484.55	542.495	5061.64	822.644	4567.67	50.9808	572.005	2459.74	1519.16	588.545	1459.61	666.992	412.869	1371.67	5634.24	479.949	167.297	32047	10247.6	761.963	7902.17	366.735	8484.18	169.731	576.471	426.407	1122.17	85.4792	3250.62	755.152	881.455	14238.2	5167.38	1403.17	978.715	592.347	276.769	152.667	282.725	6619.71	1190.02	6926.28	1618.3	141.574	752.228
d__Bacteria;k__unclassified_d__Bacteria;p__Actinomycetota;c__Coriobacteriia;o__unclassified_c__Coriobacteriia;f__unclassified_c__Coriobacteriia	0.828609	1.05528	3.52982	0.202415	5.15905	0.243189	5.74466	0.215269	16.6511	0	0.413359	3.42054	10.3571	0	0.103074	0.544618	0.395759	0	14.324	0	0.103783	381.023	4.04009	0.106382	143.83	2.28226	17.0249	0	0.742135	0	2.07226	0	3.74387	1.14579	0.931059	1.98122	7.14502	3.96702	4.10371	2.17908	0.334949	0	0.206038	7.77496	0.250345	8.14106	1.95425	0.220429	2.60988
d__Bacteria;k__unclassified_d__Bacteria;p__Actinomycetota;c__Nitriliruptoria;o__Euzebyales;f__Euzebyaceae	0	0	0	0	0	0	0	0	0	0	0	0.795175	0.209629	0	0	0	0	0	0	0	0	0	0	0	0	0	0	0	0	0	0.27491	0	0	0	0.12063	0	0	0	0	0	0	0	0	0	0	0	0	0	0
d__Bacteria;k__unclassified_d__Bacteria;p__Actinomycetota;c__Nitriliruptoria;o__Nitriliruptorales;f__Nitriliruptoraceae	0	0	0	0	0	0	0	0	0	0	0	0	0.27168	0	0	0	0	0	0	0	0	0	0	0	0	0	0	0	0	0	0	0	0	0	0	0	0	0	0	0	0	0	0	0	0	0	0	0	0
d__Bacteria;k__unclassified_d__Bacteria;p__Actinomycetota;c__Rubrobacteria;o__Gaiellales;f__Gaiellaceae	0	0	0	0	0	0	0	0	0	0	0	3.13145	0	0	0	0	0	0	0	0	0	0	0	0	0	0	0	0	0	0	0	0	0	0.533886	0	0	0	0	0	0	0	0	0	0	0	0	0	0	0
d__Bacteria;k__unclassified_d__Bacteria;p__Actinomycetota;c__Rubrobacteria;o__Rubrobacterales;f__Baekduiaceae	0	0	0	0	0	0	0	0	0.110184	0	0.235236	0	1.93907	0	0.113958	0	0.11681	0	0.179526	0	0	0.225559	0	0.15726	0	0.899996	0	0	0	0	0	0	0.135955	0	0	0.158279	0	0.116517	0	0	0	0	0	0.18881	0	0	0	0	0.167161
d__Bacteria;k__unclassified_d__Bacteria;p__Actinomycetota;c__Rubrobacteria;o__Rubrobacterales;f__Rubrobacteraceae	0	0	0.161056	1.04288	0.377018	0.279219	0	0	0.989244	0	0	0.641084	1.77822	0	0	0.216743	0.0399287	0	0.260394	0	0	0.956266	0.111222	0	0.120657	0	0	0	0	0	12.5799	0	2.59241	4.64472	1.74313	1.499	0.120854	0.321711	0.432465	1.74705	0	0.198725	0	0	0.415062	0	0.381701	0	1.2785
d__Bacteria;k__unclassified_d__Bacteria;p__Actinomycetota;c__Thermoleophilia;o__Miltoncostaeales;f__Miltoncostaeaceae	0	0	0	0	0	0	0	0	0	0	0	0	0.314444	0	0	0	0	0	0	0	0	0	0	0	0	0	0	0	0	0	0	0	0	0	0	0	0	0	0	0	0	0	0	0	0	0	0	0	0
d__Bacteria;k__unclassified_d__Bacteria;p__Actinomycetota;c__Thermoleophilia;o__Solirubrobacterales;f__Conexibacteraceae	0	0	0	0	0	0	0	0	0.240262	0	0	0.594772	0.612626	0	0.237507	0	0	0	0	0	0	0.172769	0	0	0	0	0	0	0.457822	0	0	0	0.284269	0	0	0	0.149498	0.121813	0.627145	0.495945	0	0	0.51225	0	0	0	0.136967	0	0
d__Bacteria;k__unclassified_d__Bacteria;p__Actinomycetota;c__Thermoleophilia;o__Solirubrobacterales;f__Paraconexibacteraceae	0	0	0	0	0	0	0	0	0	0	0	0	0	0	0	0	0	0	0	0	0	0	0	0	0	0	0	0	0	0	0	0	0	0	0	0	0	0	0	0	0	0	0	0	0	0	0	0	0
d__Bacteria;k__unclassified_d__Bacteria;p__Actinomycetota;c__Thermoleophilia;o__Solirubrobacterales;f__Patulibacteraceae	0	0	0	0	0.174613	0	0	0	0	0	0	0	0	0	0	0	0	0	0	0	0	0	0	0	0	0	0	0	0	0	0	0	0	0	0.112897	0	0	0	0	0.684131	0	0	0	0	0	0	0	0	0
d__Bacteria;k__unclassified_d__Bacteria;p__Actinomycetota;c__Thermoleophilia;o__Solirubrobacterales;f__Solirubrobacteraceae	0	0.0846708	0.408836	0.340774	0.147241	0.037636	0	0.089693	0.359134	0	0	0.288034	0.275351	0	0.396696	0.151363	0.0637505	0.20265	0.598	18.3348	0.912628	1.50965	0.332672	0	0.28151	0.282333	0.306929	7.22819	0	0	0.648535	0	0.145925	0	0.03208	1.11162	0.266872	0.0683395	3.18399	0.449068	0.189078	0.0778116	0.571711	2.12703	0	0	0.0994951	0	0.436426
d__Bacteria;k__unclassified_d__Bacteria;p__Actinomycetota;c__unclassified_p__Actinomycetota;o__Candidatus_Hakubellales;f__Candidatus_Hakubellaceae	5.57843	14.0774	0.754184	3.35452	4.79161	79.2869	18.3886	0.240695	29.8315	4.72632	0.780885	8.36169	17.3233	3.77838	9.73838	0.921463	8.66215	8.61632	8.7439	1.27514	28.3309	14.0077	22.6368	6.28644	30.9855	4.77734	10.6624	0.289346	5.70215	14.3335	1.90444	0	24.4373	8.02726	10.329	10.0482	27.3881	6.76878	85.2074	81.6641	96.7345	2.32775	8.77224	3.8106	9.50702	11.81	8.75425	27.5843	2.77453
d__Bacteria;k__unclassified_d__Bacteria;p__Aquificota;c__Aquificae;o__Aquificales;f__Aquificaceae	0	0	0	0	0.264462	0	0.392812	0	0.0574097	0	0.152713	0	1.78737	0	0.147961	0.240302	0	0	0	0	0	0	0	0.408368	0	0.146068	0	0	0.254014	0	1.83438	0	0	0.452643	0	0.205508	0	0.151284	0.130311	0	0	0	0	0.784634	0	0	0	0	0
d__Bacteria;k__unclassified_d__Bacteria;p__Aquificota;c__Aquificae;o__Aquificales;f__Hydrogenothermaceae	83.9087	28.88	25.2289	2.72924	1.4714	0.833321	46.0504	0.438395	6.11179	0	0.147941	22.9077	41.398	0.31595	4.50172	0.939485	2.9385	1.0371	7.04354	27.8203	0	5.79724	10.67	3.99699	1.2736	3.71771	0.695324	0	24.6521	0.408974	2.27247	0.190487	2.73271	1.20599	1.95477	3.7895	38.5116	15.8151	4.62079	34.0014	0	0	0.517435	0	8.668	0.2071	52.3465	0.834359	3.89409
d__Bacteria;k__unclassified_d__Bacteria;p__Aquificota;c__Aquificae;o__Aquificales;f__unclassified_o__Aquificales	0	0	0	0	0	0	0	0	0	0	0	0	0.130615	0	0	0	0	0	0	0	0	0	0	0	0	0	0	0	0	0	0	0	0	0	0	0	0	0	0.298712	0.589405	0	0	0	0	0	0	0	0	0
d__Bacteria;k__unclassified_d__Bacteria;p__Aquificota;c__Aquificae;o__Desulfurobacteriales;f__Desulfurobacteriaceae	0	0.419391	0	0	0.319884	0	0	0	0.561398	0	0	0	1.3327	0.150206	0.426679	0	0	0	0	0	0	0.482384	0	0	0	0	0	0	0	0	0.284469	0	0	0	0.503197	0	0.107082	0	2.73096	1.09451	0	0	0.354665	0	0	0	0	0	2.1617
d__Bacteria;k__unclassified_d__Bacteria;p__Armatimonadota;c__Armatimonadia;o__Armatimonadales;f__Armatimonadaceae	0	0	0	0	0.212809	0	0	0	0.776825	0	0	1.2358	0.494562	0	0	0	0	0	0	0	0	0	0	0	1.48205	0	0	0	0	0	1.12072	0	0	0	0.131432	0	0.179865	0.139994	0.308195	0.136826	0	0	0	0	0	0.659141	0	0	0
d__Bacteria;k__unclassified_d__Bacteria;p__Armatimonadota;c__Armatimonadia;o__Capsulimonadales;f__Capsulimonadaceae	0	0.106559	0	0	0	0.0205186	0	0	2.44667	0	0	7.27852	0.868155	0	0	0	0	0	0	0	0	0.0442113	0.104609	0	4.96084	0	0.0800174	0	0.035372	0	5.62055	0	0	0	1.28724	0	0	0.0186288	8.23173	1.21299	0	0	0.207545	0.184233	0	0	0.738869	0	0
d__Bacteria;k__unclassified_d__Bacteria;p__Armatimonadota;c__Chthonomonadetes;o__Chthonomonadales;f__Chthonomonadaceae	0	0.0667504	0	0	0.0386926	0	0	0.233406	0.912177	0	0	0.0867376	0.0482386	0	0	0.0314031	0	0	0.0410564	0	0	0.276823	0.0274896	0.278229	0.392138	0	0	0	0.0268807	0	0.249038	0	0.031092	0	0	0.0361974	0.538696	0	0	0	0	0	0.0247393	0	0	0	0	0	0
d__Bacteria;k__unclassified_d__Bacteria;p__Armatimonadota;c__Fimbriimonadia;o__Fimbriimonadales;f__Fimbriimonadaceae	0	0.189868	0	0	0	0	0	0	0.164255	0	0	0	0	0	0.111195	0	0	0	0.218769	0	0	0	0	0	0.52508	0	0	0	0	0	0.575663	0	0	0	0	0	0	0	1.11358	0.144987	0	0	0	0	0	0	0	0	0
d__Bacteria;k__unclassified_d__Bacteria;p__Armatimonadota;c__unclassified_p__Armatimonadota;o__unclassified_p__Armatimonadota;f__unclassified_p__Armatimonadota	0	0	0	0	0	0	0	0	0.29566	0	0	0	0	0	0	0	0	0	0	0	0	0	0	0	0	0	0	0	0	0	0.0836184	0	0	0	0.330223	0	0	0	0	0	0	0	0	0	0	0	0	0	0
d__Bacteria;k__unclassified_d__Bacteria;p__Atribacterota;c__Atribacteria;o__Atribacterales;f__Atribacteraceae	0	0.165758	0	1.01919	0.674496	0.0945638	0	0	2.46255	0	0	6.23336	0.291619	0	0.23713	0	0	0	0.880544	0	0	0.0951578	0.546866	0	25.793	0	0	0	0	0	17.8457	0	0.0855029	0	0.357602	0	0.323665	0	3.23776	0.701351	0	0	0.611206	0	0	0	2.77874	0	0.905743
d__Bacteria;k__unclassified_d__Bacteria;p__Atribacterota;c__unclassified_p__Atribacterota;o__unclassified_p__Atribacterota;f__unclassified_p__Atribacterota	0	0.119573	0	0.519324	0.207936	0	0	0	0.299672	0	0	0	0.394931	0	0	0	0	0	1.46063	0.227665	0	0.201326	0	1.15964	1.5712	0	0.307853	0	0	0	0.311213	0	0.347988	0.172079	0	0	0.976784	0	0	0	0	0	0	0.696147	0	0.410825	0.332172	0	0
d__Bacteria;k__unclassified_d__Bacteria;p__Bacillota;c__Bacilli;o__Bacillales;f__Alicyclobacillaceae	0.953303	6.06299	1.50377	0.27799	4.90971	5.19551	3.38665	0.990583	19.8689	0	0.854199	28.1215	22.3962	0.0656815	14.3775	1.88688	10.8315	0.250633	12.9483	0.620324	0	8.10362	2.30318	8.4987	34.3944	3.90017	0.662835	0	3.18073	2.71973	28.2934	1.21266	9.17164	21.5124	12.9398	18.2145	21.831	3.85747	15.7186	12.2133	0	0.102893	2.49197	2.57296	0.694038	8.52187	12.0916	3.97543	19.5692
d__Bacteria;k__unclassified_d__Bacteria;p__Bacillota;c__Bacilli;o__Bacillales;f__Bacillaceae	3589.31	785.498	1952.7	1816.65	703.994	990.006	793.48	2133.47	1600.68	528.545	2797.33	1323.07	1325.83	1470.03	912.66	1870.75	421.853	1078.21	625.695	766.12	517.787	1099.33	938.111	1043.49	1527.81	753.403	778.337	512.66	2288.83	592.927	945.893	2215.94	884.927	1955.62	1655.69	977.773	1087.03	1240.77	1220.17	1038.95	358.213	1038.88	945.461	557.745	1229.75	1234.33	1055.66	572.696	1408.66
d__Bacteria;k__unclassified_d__Bacteria;p__Bacillota;c__Bacilli;o__Bacillales;f__Bacillales_Family_X._Incertae_Sedis	0	0.0875089	0.071731	0.180499	0.13552	0.0586994	0.142547	0	9.43467	0.402238	0	36.453	2.47904	0	0.397174	0.168761	0	0	0.661916	0	0.16286	4.97714	0.367648	9.54245	104.572	0	0.307853	0	0.645137	0	0.324071	0	0	0	0.47253	0.197543	1.45633	2.18502	2.29902	1.286	0	0	0.494786	0.938989	0	1.29506	3.57207	0	1.1872
d__Bacteria;k__unclassified_d__Bacteria;p__Bacillota;c__Bacilli;o__Bacillales;f__Gemellaceae	0.886159	5.65747	4.83876	25.04	5.76017	4.57646	5.24466	0.598535	5.14042	2.3871	4.2835	3.47018	5.09188	0.477195	6.31318	0.803845	3.50276	5.0567	9.81143	3.67469	7.25104	609.205	9.51186	2.23909	12.1399	1.83493	2.92017	0	1.87921	3.36608	2.75367	0.482531	5.26313	5.58978	0.390299	1.80427	18.4111	1.33411	9.93911	1.42575	50.191	18.0197	1.10232	11.1975	62.8339	2.73283	7.19184	2.66656	5.67786
d__Bacteria;k__unclassified_d__Bacteria;p__Bacillota;c__Bacilli;o__Bacillales;f__Listeriaceae	6.78522	3.65699	10.7908	43.9831	23.2107	12.0709	3.52929	9.70647	27.1914	12.0558	1.6863	27.95	22.9116	4.66446	5.74938	3.2145	5.68584	18.8797	8.76656	20.9839	568.75	13.9096	69.5986	5.73545	32.4635	14.7035	39.3396	2.00751	80.828	2.03943	7.44274	11.194	13.5392	28.8364	7.70622	6.79421	38.221	7.64087	125.746	9.16395	147.49	7.94399	23.5682	23.5866	6.13472	9.92935	13.2068	2.24482	10.796
d__Bacteria;k__unclassified_d__Bacteria;p__Bacillota;c__Bacilli;o__Bacillales;f__Paenibacillaceae	159.612	283.942	135.739	252.219	798.831	244.115	272.753	272.124	1033.2	74.08	181.953	1262.17	1207.28	95.7633	240.597	760.551	113.129	243.474	619.759	234.395	453.806	480.257	326.498	252.381	2444.48	688.602	314.7	148.505	315.348	151.918	1297.56	106.486	335.967	520.491	503.7	291.961	851.576	234.494	987.342	655.225	142.543	477.286	434.838	642.972	1483.51	333.094	815.998	119.846	830.549
d__Bacteria;k__unclassified_d__Bacteria;p__Bacillota;c__Bacilli;o__Bacillales;f__Pasteuriaceae	0	0	0	0	0	0	0	0	0	0	0	0	0	0	0	0	0	0	0	0	0	0	0	0	0	0	0	0	0	0	0	0	0	0	0	0	0	0	0	0	0	0	0	0	0	0	0	0	0
d__Bacteria;k__unclassified_d__Bacteria;p__Bacillota;c__Bacilli;o__Bacillales;f__Planococcaceae	4.16917	12.946	9.24871	10.2504	54.2599	37.9617	5.87282	5.3296	31.4049	0.045386	5.3766	61.8757	134.459	1.57737	20.2817	9.81396	5.23135	0.242158	55.1362	1.83003	2.09455	17.1238	7.30048	15.1331	107.384	21.5086	17.7896	0	18.4806	4.05313	66.0997	10.7697	20.6776	19.4203	22.8171	6.91585	40.0579	5.86277	52.273	20.5621	0	0.633435	14.2199	12.6994	5.02212	33.3789	37.8093	7.25335	38.1158
d__Bacteria;k__unclassified_d__Bacteria;p__Bacillota;c__Bacilli;o__Bacillales;f__Sporolactobacillaceae	5.53721	9.66139	5.78763	0.958271	19.4929	5.80716	18.6602	9.04854	25.9369	7.50161	15.0446	11.5603	17.018	3.66942	6.60615	142.666	14.1797	3.53116	11.5789	6.5929	57.1863	13.135	5.14784	13.8705	20.8308	12.6412	45.7084	3.24021	4.93967	3.62076	41.9759	1.31921	8.78114	23.1131	6.82629	25.1925	17.1033	10.0797	16.3857	6.11079	2.28809	48.8338	4.06072	19.9639	161.195	17.6082	18.9262	9.98765	26.408
d__Bacteria;k__unclassified_d__Bacteria;p__Bacillota;c__Bacilli;o__Bacillales;f__Staphylococcaceae	165.016	187.144	416.836	499.636	206.204	405.262	449.628	81.7445	332.854	143.475	243.778	233.268	390.267	191.775	293.899	250.057	112.036	277.551	285.167	501.625	1825.3	402.825	1834.07	238.389	489.418	333.482	318.438	584.085	380.879	186.423	327.044	274.966	233.33	397.802	368.415	420.135	346.488	141.323	442.762	280.93	1524.04	1271.2	327.589	63109.1	432.609	206.799	196.994	232.399	426.574
d__Bacteria;k__unclassified_d__Bacteria;p__Bacillota;c__Bacilli;o__Bacillales;f__Thermoactinomycetaceae	0	2.08607	1.31361	1.60088	2.30353	2.62908	0.817323	0.159789	11.6148	17.3922	0.199331	14.2662	16.7645	0.489331	11.7238	0.884045	0.757523	0	3.88479	0	0.191037	7.79216	1.03334	1.70686	13.757	1.95532	0.5851	0.873566	0.80569	0.875267	5.78683	0	1.40907	8.72082	4.4321	2.49856	12.5159	0.960283	35.7408	6.48185	0.126221	0	1.77311	5.24382	0	2.29541	6.76904	0.164812	22.9262
d__Bacteria;k__unclassified_d__Bacteria;p__Bacillota;c__Bacilli;o__Bacillales;f__unclassified_o__Bacillales	0.499827	1.69216	2.45623	1.51464	1.29931	2.43794	14.804	0.785605	7.51917	0.537685	0.967804	24.2652	16.8007	1.30064	4.2912	1.73198	6.33277	1.93415	2.48021	0.232311	11.8073	15.9334	4.51406	5.41825	50.3013	4.80305	2.67825	0.579586	1.24308	1.94107	49.5136	0.0761057	3.14279	9.70729	1.75006	8.51574	5.98755	1.87028	16.1204	4.3714	0.689362	0.256581	2.03868	8.81833	1.83429	1.57964	4.14268	2.03491	16.0747
d__Bacteria;k__unclassified_d__Bacteria;p__Bacillota;c__Bacilli;o__Lactobacillales;f__Aerococcaceae	17.4747	10.9514	8.55277	33.2186	15.6283	8.99702	24.5181	2.29536	7.12164	1.9506	5.49743	20.9171	13.0924	8.58517	13.4178	13.602	2.58346	10.8653	22.8113	8.91078	4.19361	27.3856	14.6046	11.5396	42.8326	17.9375	13.7602	8.93064	4.68131	11.008	31.7893	3.3575	20.3439	17.6808	10.31	4.49061	38.0608	6.4953	37.5874	9.49549	1.02835	3.99586	6.48098	54.3692	5.67752	21.7557	24.4403	1.55474	14.1382
d__Bacteria;k__unclassified_d__Bacteria;p__Bacillota;c__Bacilli;o__Lactobacillales;f__Carnobacteriaceae	5.14426	31.7289	17.2981	194.925	45.9194	68.3035	57.4959	15.6099	43.8003	14.9696	18.6669	54.1575	60.8282	11.2951	27.7977	17.4287	41.3027	39.0034	64.6064	27.8165	170.648	48.2122	84.1378	67.9677	177.184	34.2053	53.0639	5.35749	30.7112	13.3747	86.5161	13.9444	30.6205	30.809	23.4361	54.2315	43.8649	10.3695	133.746	40.9255	165.75	21.1989	11.6268	121.742	41.6254	42.9581	35.8411	21.3028	90.5367
d__Bacteria;k__unclassified_d__Bacteria;p__Bacillota;c__Bacilli;o__Lactobacillales;f__Enterococcaceae	971.332	1126.17	1862.75	1893.77	866.131	684.718	1519.64	352.225	2729.27	3895.81	1323.85	1673.43	1360.36	834.184	1165.71	1394.94	595.204	1488.99	2596.67	2112.01	3724.54	1910.51	3179.71	752.125	1073.95	1616.79	1041.28	584.891	1205.53	1047.04	1740.63	1187.57	1589.65	1732.28	2112.84	1325.87	1648.07	799.09	951.861	1301.54	1731.75	957.33	865.327	2329.42	1871.04	1246.93	1368.25	1019.76	1609.91
d__Bacteria;k__unclassified_d__Bacteria;p__Bacillota;c__Bacilli;o__Lactobacillales;f__Lactobacillaceae	1153.91	581.219	583.78	13004.9	4598.3	38940.1	2005.48	814.412	1210.7	837.708	1626.37	601.8	979.696	615.629	782.525	1525.13	500.793	6966.98	1193.64	616.929	642407	857.119	27144.5	1648.45	1090.47	975.531	25226.7	693.842	1083.6	931.311	905.794	844.495	917.587	1090.14	1162.96	789.784	1159.01	573.544	22820.3	573.615	1.02049e+06	575.383	987.093	1444.97	1488.34	650.034	754.235	456.806	1067.21
d__Bacteria;k__unclassified_d__Bacteria;p__Bacillota;c__Bacilli;o__Lactobacillales;f__Streptococcaceae	1752.04	1326.26	1418.29	77848	2344.41	2994.11	2164.41	1675.24	1771.37	825.636	2071.77	1306.5	1553.87	1196.73	3058.24	2562.92	2378.01	2265.21	8051.62	3423.41	22736.2	3923.76	51904	3339.11	3850.13	1508.76	10635.9	942.491	1690.45	4292.35	2376.56	1182.7	1270.73	2474.19	2917.8	3747.65	2632.11	1486.16	29799	2754.24	49237	1491.88	3579.31	4590.08	7790.04	1721.08	2407.45	4107.85	1937.5
d__Bacteria;k__unclassified_d__Bacteria;p__Bacillota;c__Bacilli;o__unclassified_c__Bacilli;f__unclassified_c__Bacilli	2.73379	6.27579	9.72616	1.43417	199.432	95.9618	18.291	9.71482	53.6149	0.540443	2.17268	590.526	1774.65	1.45397	32.6619	1.62313	1.44432	4.19215	50.3406	5.51719	9.3736	33.5158	57.4672	3.05811	27.3296	12.2468	1.3032	1.26991	51.683	4.64544	28.2878	2.85509	48.7945	28.9747	33.2865	10.2554	32.6269	11.0752	2976.72	125.63	529.689	3.29331	4.02962	163.528	0.885617	14.645	16.9375	2.45841	150.649
d__Bacteria;k__unclassified_d__Bacteria;p__Bacillota;c__Clostridia;o__Caldicellulosiruptorales;f__Caldicellulosiruptoraceae	0	11.9975	1.03287	11.0567	26.5496	0.486968	0	1.04931	34.5497	0	1.57166	23.6617	17.7007	0.199186	7.04331	0.490271	1.45623	0	4.85267	0.332373	0.0662104	3.2761	1.47468	2.13067	114.017	19.7274	0.304536	0	7.7306	0.065096	48.6934	0.0476217	10.0499	31.5498	23.6463	13.8329	28.9589	19.1705	22.9815	3.47183	0	0	1.65323	13.3535	0	2.03427	23.631	0.590526	42.369
d__Bacteria;k__unclassified_d__Bacteria;p__Bacillota;c__Clostridia;o__Candidatus_Borkfalkiales;f__Candidatus_Borkfalkiaceae	3.66726	59.541	48.3215	2.09898	217.938	34.6658	0.464257	14.725	82.1212	0.165428	0.234221	107.532	60.7722	0.263754	67.3347	0.529352	0.655299	0.13105	13.0392	0	3.53731	44.5296	11.8372	4.95471	84.1134	12.9595	2.08475	0	11.6842	0.499805	65.3038	1.41186	74.2256	807.428	24.2937	1.95367	67.3546	127.751	149.64	230.551	0	0	10.7078	14.7807	0.231346	4.67096	17.5008	0.194532	20.5379
d__Bacteria;k__unclassified_d__Bacteria;p__Bacillota;c__Clostridia;o__Eubacteriales;f__Aristaeellaceae	0.760834	65.1326	2.19664	0.666511	79.1023	18.9004	2.33758	1.33752	151.985	0.15785	0.0375724	747.62	312.515	1.09734	26.759	1.8649	0.842534	0.876611	69.9958	1.95003	1.85279	14.1626	150.903	17.3073	392.583	40.8944	0.989597	0	2.08637	0.395821	234.699	0.175189	43.9933	31.9743	9.8732	12.6802	47.6873	32.4777	140.908	110.546	1.13599	0.416455	10.7852	64.2423	0.318439	17.9269	13.5785	0.67845	696.913
d__Bacteria;k__unclassified_d__Bacteria;p__Bacillota;c__Clostridia;o__Eubacteriales;f__Bianqueaceae	10.0914	77.6994	9.92927	13.3449	205.776	13.4547	2.28441	22.2887	241.1	1.67794	6.42111	498.13	197.629	2.39666	20.8239	21.6437	6.37924	4.97335	147.074	1.20561	0.525111	192.269	21.9337	35.6775	434.11	57.2162	4.16962	0.365062	11.1949	1.66459	174.851	4.44556	291.044	99.3462	114.857	12.0472	703.391	77.6129	153.546	40.7071	0	8.42932	20.3951	65.2081	0.862741	141.671	94.509	4.32334	50.7394
d__Bacteria;k__unclassified_d__Bacteria;p__Bacillota;c__Clostridia;o__Eubacteriales;f__Caldicoprobacteraceae	0	5.48695	1.75932	0.690916	21.7328	2.28752	2.21541	16.5789	122.124	0.871991	1.16669	61.4268	43.2859	1.52466	5.89743	1.70722	0.37966	0	21.4284	1.00253	0.253186	11.9887	8.07021	20.5485	88.644	10.6921	4.03866	0.324231	8.02622	1.07579	28.2469	0.534568	12.5572	133.038	15.1066	9.68567	151.072	9.51834	50.8311	7.35543	0	0.287517	3.57721	16.9611	0.765468	4.58571	49.5621	0.215753	19.6534
d__Bacteria;k__unclassified_d__Bacteria;p__Bacillota;c__Clostridia;o__Eubacteriales;f__Cellulosilyticaceae	4.44841	17.8074	10.1213	5.25225	114.429	27.3052	19.4966	33.8773	58.1859	3.94079	6.69887	99.6092	67.0665	3.94601	10.5356	8.79501	3.83912	6.19999	33.1644	2.73013	1.40373	20.8434	5.27084	14.9021	240.941	3123.63	9.26455	2.60026	8.24442	5.01398	112.584	4.95827	22.7969	39.388	28.6785	24.5517	45.0527	12.8505	64.458	40.9493	1.46089	5.27573	8.16346	25.7222	4.96025	31.3965	48.1002	7.45838	32.3157
d__Bacteria;k__unclassified_d__Bacteria;p__Bacillota;c__Clostridia;o__Eubacteriales;f__Christensenellaceae	50.524	206.831	76.3044	504.074	683.788	142.297	24.8395	245.913	1052.7	16.1955	34.3975	1803.36	2514.7	17.5613	158.469	75.7669	39.8629	10.3332	2486.18	23.8496	7.70813	1291.1	821.287	423.975	1655.93	301.379	489.487	14.1351	90.6009	25.1109	1296.41	21.9709	530.811	3129.76	774.096	768.567	3606.76	537.569	810.908	251.734	2.62604	6.33591	69.2855	548.742	18.7542	387.959	2170.63	13.7182	563.125
d__Bacteria;k__unclassified_d__Bacteria;p__Bacillota;c__Clostridia;o__Eubacteriales;f__Clostridiaceae	15831.7	79042.4	28869	20453	49302.6	44842.7	52134.2	33194.8	65849.8	19166.5	33756.4	57594	199461	13284.7	45461.9	93571.6	13983.3	38165.7	50833.3	29980.1	5675.03	52890.6	42292.4	22877.5	132662	79657.7	27039.7	46497.6	63445	32124.3	74905.2	31099.5	52302.5	54590.7	29625.9	34434.9	72132.8	21265.4	102958	79207.3	2916.93	19535.9	44783.1	70658.1	31871.8	24784.7	44789.8	33501.2	122950
d__Bacteria;k__unclassified_d__Bacteria;p__Bacillota;c__Clostridia;o__Eubacteriales;f__Clostridiales_Family_XVI._Incertae_Sedis	0	6.25861	0.148452	0.27818	4.70864	0.452738	14.8432	0.223705	7.25978	0.122828	2.49396	30.9436	9.81836	0.256295	4.22302	308.428	1.14185	11.058	0.365869	0.159206	10.1213	2.14272	6.69257	2.30171	8.89821	5.28724	59.4224	1.58267	9.82747	4.14383	20.0627	0	0.753318	0.609309	0.745909	5.61785	2.81629	16.9543	15.4347	18.6848	4.58856	134.843	4.53244	2.60074	648.753	0.731358	9.51067	0.746838	38.3359
d__Bacteria;k__unclassified_d__Bacteria;p__Bacillota;c__Clostridia;o__Eubacteriales;f__Clostridiales_Family_XVII._Incertae_Sedis	3.87779	3.35997	1.05854	4.3195	0.529133	1.18882	1.42338	0.186421	6.00312	1.3776	0.371303	17.6216	5.23229	0.179658	0.155485	1.15489	92.9514	1.18267	5.80515	0	0.237885	0.580333	2.34679	59.9581	6.60036	0.619339	0.19769	0.256835	1.53922	10.9471	74.2162	3.19524	1.5265	57.5945	1.21609	97.8846	4.45152	2.36646	2.18424	14.3347	0	2.78661	0.117679	4.24502	0.98492	3.75486	2.58981	23.7576	11.5194
d__Bacteria;k__unclassified_d__Bacteria;p__Bacillota;c__Clostridia;o__Eubacteriales;f__Defluviitaleaceae	3.3832	3.82057	3.22768	2.10516	6.47298	4.3634	1.03179	0.990236	13.7847	0.763669	0.73135	13.3944	7.51453	1.25333	2.76116	3.81212	13.1517	2.40467	6.94618	0.609293	0.511012	6.3385	0.511717	10.0458	19.7206	6.58939	1.20122	2.31896	2.90487	3.49056	17.1888	0.220573	3.2286	16.2679	4.35888	8.04887	27.2595	2.50636	10.1342	4.34033	0	0.881301	1.26705	5.97658	2.81324	7.51119	13.1656	5.78202	4.62055
d__Bacteria;k__unclassified_d__Bacteria;p__Bacillota;c__Clostridia;o__Eubacteriales;f__Desulfallaceae	44.6787	45.6831	38.7677	85.8641	43.8804	55.8157	110.119	21.7251	84.7122	30.5692	48.2588	46.9033	77.5659	38.6883	62.5823	67.4689	150.965	38.1418	36.1717	71.1874	27.6213	54.6803	68.8367	97.2845	44.6999	84.7881	93.9375	15.9571	34.9309	94.7599	113.709	17.7601	51.1341	92.7464	42.7217	208.808	57.7297	22.7272	59.6047	43.3795	12.1507	32.3292	55.0499	64.9932	71.2742	62.5634	54.4059	119.479	53.6473
d__Bacteria;k__unclassified_d__Bacteria;p__Bacillota;c__Clostridia;o__Eubacteriales;f__Desulfitobacteriaceae	60.9788	117.161	28.8652	30.6371	303.536	109.651	17.9218	87.5365	369.06	14.1541	20.8031	181.174	198.265	22.4704	78.2525	30.0052	11.586	7.29922	155.937	10.2967	6.2227	93.6023	33.2092	96.9455	400.574	65.6219	25.6126	8.79762	35.0919	17.1994	238.139	16.0355	84.2297	82.3056	101.716	27.3357	168.392	28.4681	205.902	145.591	1.09709	4.89126	51.3917	108.953	18.8131	185.241	138.175	7.88239	300.781
d__Bacteria;k__unclassified_d__Bacteria;p__Bacillota;c__Clostridia;o__Eubacteriales;f__Desulfocucumaceae	0	22.7825	0	0	1.46946	0.409964	0	0	9.53649	0	0	11.6742	1.64426	0	0.45868	0	0	0	0	0	0	0.157673	0	0.0509433	3.59319	0	0.0652569	0	0	0	0.725873	0	0	2.23088	0.655459	0	1.46377	0	0.83487	0.478891	0	0	0.510043	0	0	0.2071	7.41528	0	0.982537
d__Bacteria;k__unclassified_d__Bacteria;p__Bacillota;c__Clostridia;o__Eubacteriales;f__Desulfotomaculaceae	123.828	285.738	625.565	86.6602	176.464	217.149	259.007	28.3639	262.792	23.94	221.966	203.139	280.121	120.697	228.476	323.894	106.592	72.5063	180.206	304.371	4.3309	76.766	79.9188	225.129	190.667	327.781	66.8973	19.9214	252.45	288.605	165.815	104.05	118.578	197.455	157.277	86.3095	299.583	179.485	216.828	209.928	3.59716	5.96344	134.534	91.732	323.445	96.4384	175.92	220.132	390.711
d__Bacteria;k__unclassified_d__Bacteria;p__Bacillota;c__Clostridia;o__Eubacteriales;f__Desulfurisporaceae	0	0.699509	0	0	0.747794	0	0	0	3.40221	0	0	0	1.77013	0	1.74273	0	0	0	0.227588	0	0	1.62964	0	0	2.66448	0	0	0	0	0	3.47482	0	0.116429	0.703205	0.317357	0	0.960711	0	2.0023	2.29684	0	0	0.820181	0	0	0	2.22873	0	1.82784
d__Bacteria;k__unclassified_d__Bacteria;p__Bacillota;c__Clostridia;o__Eubacteriales;f__Eubacteriaceae	3377.96	30360.5	19145.9	100950	22683.8	10641.4	21886	4009.31	24995.8	953.533	7196.66	6970.42	26620.2	11752.7	15289.3	62975.6	7124.9	3769.38	127509	37007.9	167.381	16764	12044	12705.6	28491.8	68214.1	55652.8	860.264	14160.9	17369.2	18989.6	10335.3	17041.3	18858.2	11721.3	40489.9	13807	5184.57	22936.2	19412.4	231.785	1310.66	14018.6	98690.8	3238.53	19448.2	10883	11150.5	49474
d__Bacteria;k__unclassified_d__Bacteria;p__Bacillota;c__Clostridia;o__Eubacteriales;f__Eubacteriales_Family_XII._Incertae_Sedis	0.109158	3.27075	3.58293	2.21088	8.26236	5.40195	1.55773	1.39446	24.9928	0	0.477353	27.8068	16.5068	2.26622	3.07533	7.90992	1.70497	0.348265	6.59158	0.352013	0.113925	10.1311	1.21546	5.32098	31.4741	6.84761	0.345394	0	4.74198	6.99926	16.2854	2.00041	3.95426	10.3599	4.41053	2.54653	27.8776	5.07748	25.476	11.1374	0	0	6.45674	6.51075	0.225924	17.9333	18.5073	0.69735	16.452
d__Bacteria;k__unclassified_d__Bacteria;p__Bacillota;c__Clostridia;o__Eubacteriales;f__Eubacteriales_Family_XIII._Incertae_Sedis	293.035	646.705	373.042	542.689	1481.82	1351.62	171.635	4890.31	3156.17	128.075	218.715	3001.7	1495.19	193.88	398.65	459.269	185.418	145.821	3366.09	125.551	27.8407	6504.63	544.958	693.299	5365.42	818.135	219.935	77.9407	288.708	228.155	1834.36	113.355	1225.72	2830.98	1295.73	3898.31	5022.18	422.454	2085.18	632.863	63.2453	107.983	196.789	2722.38	137.167	2291.98	3153.26	99.7777	1191.04
d__Bacteria;k__unclassified_d__Bacteria;p__Bacillota;c__Clostridia;o__Eubacteriales;f__Feifaniaceae	3.10341	15.0497	6.63479	17.9252	42.8957	25.191	1.64529	14.8209	68.9582	0.456064	1.68704	69.7071	36.433	1.61681	9.26641	3.33972	2.14862	0.108382	231.665	1.33192	0.0715262	35.0053	9.39452	21.8087	179.359	13.3947	7.40521	0.0972694	11.4419	0.0981718	74.9875	1.45152	46.2288	27.7078	39.1934	8.24232	100.357	20.9447	68.8407	20.5451	0	0.17251	15.4869	35.9284	1.28885	45.476	76.5281	0.81809	34.3974
d__Bacteria;k__unclassified_d__Bacteria;p__Bacillota;c__Clostridia;o__Eubacteriales;f__Gracilibacteraceae	34.0323	1.16993	1.03731	0	5.43447	0.901622	0	0.229095	9.91131	0	0	1.18855	3.77846	0.101806	3.1581	0	0.10448	0	1.17793	0	0	2.42755	0	0	10.2699	0.12979	0	0	0.482204	0	2.44474	0.0296121	0.808687	0.449817	0.373335	0.277996	3.94738	0.243897	3.56812	4.65446	0	0	1.31665	0.465282	0	0.47236	1.18169	0	5.56626
d__Bacteria;k__unclassified_d__Bacteria;p__Bacillota;c__Clostridia;o__Eubacteriales;f__Heliobacteriaceae	53.0177	66.3818	44.6339	95.378	67.8409	33.3377	89.574	25.5711	104.987	22.6785	72.4958	54.9223	71.2851	34.6851	43.1014	141.366	43.8815	57.0199	62.6401	37.5819	6.48648	105.321	63.7206	55.9726	55.0245	97.352	98.2615	15.574	45.6403	62.6187	71.3404	23.5522	50.0197	72.3997	113.593	235.41	122.621	49.0173	68.9941	43.6478	13.3637	64.6789	31.2765	103.259	292.636	62.0109	198.264	43.7289	73.5748
d__Bacteria;k__unclassified_d__Bacteria;p__Bacillota;c__Clostridia;o__Eubacteriales;f__Lachnospiraceae	145481	163407	156130	189879	102094	106347	318337	82393.4	227529	138056	192106	91972.6	243196	145303	170614	90880.7	44002.8	133222	198304	203268	2873.2	218539	125343	123947	172499	253933	175141	112800	122502	170377	215709	95205.8	164592	162494	206816	247863	168336	89369	124345	176957	2016.62	95115.9	108982	141403	90775	131806	145100	222955	264601
d__Bacteria;k__unclassified_d__Bacteria;p__Bacillota;c__Clostridia;o__Eubacteriales;f__Maliibacteriaceae	3.81537	19.3193	3.32816	5.59284	61.5318	17.9854	7.07487	32.7506	79.5259	11.5867	1.54664	66.419	30.0513	2.56949	6.4619	2.55282	5.2709	2.68972	44.3066	3.17762	0.256535	21.3994	9.52358	46.1901	73.6569	24.2822	16.7255	5.87785	7.53298	1.32043	40.9961	1.84386	16.2712	79.7152	36.4126	15.4516	80.0138	10.4631	43.9154	9.84175	0.215108	1.85396	3.95107	19.6929	0.551317	62.7624	81.7541	0.403331	29.4056
d__Bacteria;k__unclassified_d__Bacteria;p__Bacillota;c__Clostridia;o__Eubacteriales;f__Oscillospiraceae	94336.2	130530	90086.9	170776	160400	109189	115818	46675.4	247386	56981.6	153259	287962	252838	79201.8	172800	103419	52541.6	39463.7	351837	138569	3606.85	115395	162682	126985	496170	428583	107814	21702	160954	155934	314299	92383.6	179568	254031	231137	167988	245569	116205	220876	149044	875.506	19984.6	99316.1	455949	71267	200054	344149	38197	299112
d__Bacteria;k__unclassified_d__Bacteria;p__Bacillota;c__Clostridia;o__Eubacteriales;f__Peptococcaceae	11.9635	199.503	8.35174	3.41398	246.5	33.937	3.97466	12.6596	480.857	11.6182	4.0816	166.601	247.398	3.26414	209.341	13.1136	6.17334	11.6648	64.8491	0.899231	0.448347	76.4699	20.8437	10.6933	116.271	22.9916	3.90641	0.719688	18.6817	2.00968	287.621	1.55637	36.6649	93.4124	89.114	11.2669	148.738	18.5306	275.645	367.65	0	2.26741	54.0257	26.9992	0.441187	71.2285	128.114	9.9031	517.176
d__Bacteria;k__unclassified_d__Bacteria;p__Bacillota;c__Clostridia;o__Eubacteriales;f__Peptostreptococcaceae	2724.77	3653.61	2900.78	5075.08	2934.58	3936.64	4078.03	1249.09	9408.27	4733.07	4058.87	6258.72	6876.68	2099.32	3533.45	2882.08	1606.05	6178.92	9931.92	4607.56	2898.36	5040.88	4028.75	4896.36	10043	7483.94	3244.14	3883.28	2751.26	4679.74	6923.79	2485.29	6319.65	4600.17	5869.62	3022.1	7233.76	1946.14	3950.61	3249.48	1316.51	4523.91	2041.8	12119.4	2322.02	3821.85	7426.72	2535.04	6707.05
d__Bacteria;k__unclassified_d__Bacteria;p__Bacillota;c__Clostridia;o__Eubacteriales;f__Proteinivoraceae	0	5.84269	0	0.15206	2.70216	1.16754	0	0	5.22825	0	0.164665	21.6524	6.48952	0.153993	1.04377	0	0	7.10128	3.06704	0	0	2.31123	3.00126	0.408482	7.11794	0.4412	0	0	0.631816	0	11.546	0	2.06044	5.2037	2.88485	2.12012	13.0589	5.34468	6.38205	3.86488	0	0	1.27386	2.25898	1.32301	2.00021	5.89366	0	15.4794
d__Bacteria;k__unclassified_d__Bacteria;p__Bacillota;c__Clostridia;o__Eubacteriales;f__Pumilibacteraceae	2.69589	29.293	30.1155	0.0754237	82.6452	12.0277	0	0.0841368	18.7828	0.0990565	0	39.2912	23.5661	0.157975	36.7835	0.964702	7.21587	0	3.20369	0	0.911328	4.69463	2.86227	0.20255	9.1887	2.10907	0	0.190486	3.29575	0.0960941	47.177	0	25.3437	37.7316	7.01371	0.121348	16.8184	18.1276	48.9925	94.4601	0	0	3.43171	5.28087	0	0.212112	12.1243	0	4.6044
d__Bacteria;k__unclassified_d__Bacteria;p__Bacillota;c__Clostridia;o__Eubacteriales;f__Symbiobacteriaceae	1.57604	0.248637	0.284533	0	3.67739	3.60714	0	0	7.87853	0	0	3.48615	5.39496	0	0.459718	5.1943	0	0	0.727792	0	0	2.02704	0	0	1.78981	0.122381	0	0	0	0	1.46554	0	0	10.136	0.574114	0.340615	1.80637	0.370742	2.25638	2.12787	0	0	0.434765	0.205395	0	0	0.451611	0	1.63243
d__Bacteria;k__unclassified_d__Bacteria;p__Bacillota;c__Clostridia;o__Eubacteriales;f__Syntrophomonadaceae	6.447	14.3918	10.9881	10.4141	17.761	13.5555	3.68047	39.9558	89.5852	2.29309	1.30247	28.6284	49.9445	0.954288	18.9905	47.0879	7.67832	1.81725	20.4512	5.74042	47.9378	16.9353	19.9989	10.3857	27.5941	18.5311	7.71175	5.85945	6.19378	9.04509	52.0009	3.25474	8.36534	33.2058	7.91404	9.75511	109.529	3.99576	52.5499	86.4205	79.1297	11.4534	13.1874	20.465	2.85944	27.334	71.0193	1.90153	72.9412
d__Bacteria;k__unclassified_d__Bacteria;p__Bacillota;c__Clostridia;o__Eubacteriales;f__Thermincolaceae	0	5.62925	0	0	2.60344	0.846102	0	0	36.6549	0	0	2.85154	12.0011	0	3.26629	0	0	0	1.23586	0	0	0.77856	8.44245	0.784769	2.60387	32.3349	0.280061	0	0.0980519	2.92539	5.92972	1.31167	15.2325	4.35844	0.583366	0.589884	4.39937	0.572057	4.53665	6.34003	0	0	1.43821	1.71296	0	0	2.81291	0	9.88678
d__Bacteria;k__unclassified_d__Bacteria;p__Bacillota;c__Clostridia;o__Eubacteriales;f__Vallitaleaceae	18.3077	28.3641	33.4889	75.7842	40.4819	24.1739	37.894	11.3043	119.044	3.01174	33.9326	133.461	58.1858	16.6833	30.7191	54.5493	10.9024	28.6734	134.853	37.1942	0.756361	43.5939	25.7338	22.4972	124.688	36.957	31.4546	8.12386	12.8219	24.9057	61.8257	13.6052	37.7408	63.5389	76.9723	28.9351	78.155	22.3676	52.8049	22.1194	1.63543	8.12244	14.3668	74.4121	12.3536	44.0476	68.4093	15.6899	60.7276
d__Bacteria;k__unclassified_d__Bacteria;p__Bacillota;c__Clostridia;o__Eubacteriales;f__Xylanivirgaceae	0.126846	2.28885	0.979279	0.641459	16.6804	1.76107	0	0.550543	34.5928	0.994211	0	20.2115	10.5972	0	1.36922	0.472366	0.319565	0.180637	7.9065	0	1.54938	3.65928	1.13669	7.28688	40.2767	3.87829	0.979009	0	0.674753	0	7.91784	0.430863	0.976302	30.2328	7.4567	6.1175	31.2164	3.66671	18.8856	4.57267	0	0	0.845827	9.00087	0	4.99038	15.9345	0	4.84753
d__Bacteria;k__unclassified_d__Bacteria;p__Bacillota;c__Clostridia;o__Eubacteriales;f__Yeguiaceae	17.789	125.19	66.8341	41.358	475.002	191.278	14.5619	72.0725	897.912	1.65892	11.2975	784.323	409.237	15.4444	64.4687	67.9869	64.7196	3.70709	698.921	77.0232	2.58976	86.4811	49.0493	417.071	1297.14	85.6826	66.8648	5.16198	73.3686	21.4304	1020.03	39.7759	213.493	311.832	275.13	28.4334	613.526	155.059	348.172	149.353	0.294481	2.7715	79.1524	155.261	11.2603	93.4902	494.818	9.70719	255.131
d__Bacteria;k__unclassified_d__Bacteria;p__Bacillota;c__Clostridia;o__Eubacteriales;f__unclassified_o__Eubacteriales	3193.37	14675.4	13271.2	35868.8	35911.9	19128.1	35221	3526.58	46508.4	1299.38	3371.32	44553.9	38239.5	6257.51	21370.7	16532.5	8814.11	2138.1	110600	10829.4	255.402	12714.3	17322	25691	110833	82261.8	32135.6	408.966	21003.3	8922.96	63266.2	17179.4	31955.6	23930.6	21284.9	27851	39737	47015.6	29461.9	15938	47.1333	465.27	8569.56	67530.4	39724.5	35017.8	24671.7	7916.29	91294.2
d__Bacteria;k__unclassified_d__Bacteria;p__Bacillota;c__Clostridia;o__Halanaerobiales;f__Halanaerobiaceae	0	1.44679	2.14466	1.80089	4.58967	3.45368	11.0946	0.314042	15.1736	0	1.06745	5.57695	11.1499	0	5.73221	1.23865	0.41259	0	14.3585	0.733159	0	4.26638	2.25463	16.0193	14.1208	12.1333	2.75568	0	10.3124	0.523306	7.92914	0.974798	4.40741	15.6317	1.93008	1.16263	3.62078	2.16473	7.39432	9.28624	0	0	1.33172	12.8088	0.205516	0	8.69945	0.117878	7.75994
d__Bacteria;k__unclassified_d__Bacteria;p__Bacillota;c__Clostridia;o__Halanaerobiales;f__Halarsenatibacteraceae	0	0	0	0	0.179208	1.6343	0	0	0.727058	0	0	1.04765	0.348273	0	0.632417	0.254112	0	0	0	0	0	0	0	0	0.933825	0	0	0	0	0	0.940748	0.561608	0	0	0	0	3.65665	0	0.799498	0.275411	0	0	0	0.467668	0	0.328174	0.361889	0	0.177059
d__Bacteria;k__unclassified_d__Bacteria;p__Bacillota;c__Clostridia;o__Halanaerobiales;f__Halobacteroidaceae	0.201461	13.6381	0.379388	0.18401	16.5175	17.4877	1.41774	2.81128	7.65422	0.29274	0.139239	14.6209	12.9716	0.0881016	5.68052	0.350917	0.432846	2.02959	4.47067	0.0846339	0	5.1759	3.22084	8.16396	3.80216	7.46479	1.67383	4.9808	1.03586	0.670559	18.9429	0.0605451	2.27539	9.4074	4.61697	0.559122	5.78877	1.59294	16.3153	11.936	0	0	0.798928	3.61131	0	10.8571	5.57818	0.264673	16.3912
d__Bacteria;k__unclassified_d__Bacteria;p__Bacillota;c__Clostridia;o__Halanaerobiales;f__Halothermotrichaceae	0	0.958711	0	0	0.295104	0	0	0	2.97007	0	0	1.4818	0.195739	0.0553629	0.475872	0	0	0	1.07592	0	0	0	0	0.593409	4.21483	0	0.157534	0	0	0	1.48238	0	1.13887	3.26632	1.02295	0.398172	3.89515	0	0.502145	0.66054	0	0	0.506293	0	0	0	0.547089	0	0.928033
d__Bacteria;k__unclassified_d__Bacteria;p__Bacillota;c__Clostridia;o__Halanaerobiales;f__unclassified_o__Halanaerobiales	0	0.693536	0.121078	0	0	0.113528	0	0	2.02079	0	0	1.01772	1.55523	0.0649827	0.982716	0	0	0	0.101774	0	0	0.253754	0	0	0.668618	0	0	0	0.399803	0	5.723	0	0.104232	0	0.184418	0	0.319142	0.293112	2.27358	2.93296	0	0	0.274275	0	0	0.670093	0	0	1.2296
d__Bacteria;k__unclassified_d__Bacteria;p__Bacillota;c__Clostridia;o__Koleobacterales;f__Koleobacteraceae	0	0.631335	0	0	10.3343	0.141522	0.686533	0	2.50229	0	0.214578	0.0991287	2.87103	0	1.06104	0.17006	0	0	14.783	0	0	0.821332	0	1.31546	0.564021	0	0	0	0.0614416	0	1.97856	0	0.228163	6.6116	0.291549	0	4.45926	0	2.5307	1.76425	0	0	0.137747	1.22357	0	1.76148	1.24266	0	1.52181
d__Bacteria;k__unclassified_d__Bacteria;p__Bacillota;c__Clostridia;o__Moorellales;f__Calderihabitantaceae	0	2.18715	0.0674782	0	6.90155	0.14654	0	0	14.2755	0	0	8.55825	6.45707	0.112858	3.72939	0	0.564192	0	0.958441	0	0.0622699	2.73991	0.366188	0	0.156852	3.29525	0	0	0.0528604	0	16.6024	0	2.34785	5.30361	0.955683	0	3.61878	0.55049	9.61304	7.49988	0	0	0.960091	0	0	0	2.55895	0.251077	7.44872
d__Bacteria;k__unclassified_d__Bacteria;p__Bacillota;c__Clostridia;o__Moorellales;f__Desulfitibacteraceae	0	4.60372	0.137567	0.921246	6.22848	0.931443	0	0	23.693	1.09869	0.403839	3.04463	10.001	0.0634087	6.83985	0.405337	0.183091	0	0.440539	0	0.150154	4.3935	0.10349	0.427974	5.46326	2.54874	0	0	0	0	5.68302	0	1.76382	4.06297	1.31852	1.17954	4.61802	1.26515	7.1804	10.0019	0.80254	0	0.810439	2.93734	0	0.955782	4.53332	0	15.0713
d__Bacteria;k__unclassified_d__Bacteria;p__Bacillota;c__Clostridia;o__Moorellales;f__Moorellaceae	10.6659	25.7662	14.9484	5.36298	15.1716	29.9292	21.0655	2.63057	49.4356	2.51348	18.2	46.7276	36.133	14.9047	20.408	5.89735	4.08707	9.31683	20.0184	10.6678	0.329549	29.2672	14.503	15.7643	105.595	14.027	29.0653	1.02452	12.3656	7.40564	73.4296	4.22067	17.8493	11.2443	10.8665	22.8232	31.4667	12.7287	51.93	33.7788	0.14772	0.145827	8.49463	5.06406	10.0085	18.7943	45.8937	15.5778	64.2651
d__Bacteria;k__unclassified_d__Bacteria;p__Bacillota;c__Clostridia;o__Moorellales;f__Zhaonellaceae	0	2.63963	0	0.3974	3.25849	0.60028	0	0	6.85182	0	0.17215	2.16889	12.4707	0	3.18546	0	0.170967	0	0.680533	0	0	0.4744	1.60523	0.230171	3.59077	0	0	0	6.09654	0	5.60759	0	0.943582	1.42738	0.828796	0	1.40862	0.304633	16.6805	6.39936	0	0	1.47035	2.10413	0	0	5.01856	0	16.0957
d__Bacteria;k__unclassified_d__Bacteria;p__Bacillota;c__Clostridia;o__Natranaerobiales;f__Natranaerobiaceae	0	0	0.626151	0.265678	0	0.375676	0	0.116656	15.5693	0	0	34.9225	0.2249	0	0.241411	0.352812	0.300667	0	0	0	0	1.73091	0.710516	0	0.373083	0.45423	0.139065	0.28047	0.113317	0.125254	2.73132	0	0	0.130135	0	0.55384	0	1.4603	1.40595	0.114705	0	0	0.975884	0	0.132301	1.92946	1.81454	0.681412	0.244663
d__Bacteria;k__unclassified_d__Bacteria;p__Bacillota;c__Clostridia;o__Natranaerobiales;f__Natranaerofabaceae	0	0	0	0.313183	0	0	0	0	1.39146	0	0	7.60136	0.1415	0	0	0	0	0	0.671867	0	0	2.15566	0	0	3.60055	0	0	0	0	0	0.317017	0	0.656662	0.191024	2.92017	0	0.73432	0	0.849996	0.191557	0	0	0	0	0	0	0.554431	0	0.356463
d__Bacteria;k__unclassified_d__Bacteria;p__Bacillota;c__Clostridia;o__Thermoanaerobacterales;f__Thermoanaerobacteraceae	6.34676	37.055	8.43586	6.47793	70.808	13.4583	15.11	19.5348	92.9182	12.4361	6.08556	68.1771	79.514	2.98415	20.5456	32.141	7.33586	5.47773	40.1594	9.75984	21.9049	29.1236	39.4768	27.0674	78.1824	18.8439	13.8323	5.30449	8.62978	6.07263	96.9592	2.76561	33.1253	72.5411	22.5133	25.1138	80.3283	13.3041	75.4947	41.0444	33.4735	25.5973	12.9081	36.8944	32.7972	30.3007	160.042	57.3985	49.9897
d__Bacteria;k__unclassified_d__Bacteria;p__Bacillota;c__Clostridia;o__Thermoanaerobacterales;f__Thermoanaerobacterales_Family_III._Incertae_Sedis	8.80217	5.06927	1.34248	0.433859	3.99892	2.64646	8.98969	0.0676688	9.48587	0	0.489627	18.483	8.6145	0.304151	2.70015	107.167	0.453663	0	3.78344	0.635865	0	3.25374	1.04746	2.13459	30.5923	4.04908	25.2971	0	3.93065	0.0597427	13.5807	0.352281	1.89521	2.82776	10.4877	2.56982	9.33129	7.0189	7.1125	3.08721	0	64.3916	1.25937	65.1132	209.827	2.41277	4.28869	0	5.85206
d__Bacteria;k__unclassified_d__Bacteria;p__Bacillota;c__Clostridia;o__Thermoanaerobacterales;f__Thermoanaerobacterales_Family_IV._Incertae_Sedis	12.3128	7.47558	1.4886	2.40747	49.1916	1.69666	1.49649	2.25843	37.0415	0	0.722518	27.9934	26.0313	0.298504	4.40687	1.51211	0.557709	0	16.7665	0.512247	0.0669993	25.6394	3.50707	4.89575	78.0469	9.23831	1.03522	0	1.63404	0.293794	21.469	0.445942	5.59046	38.7468	14.0285	3.78189	34.7498	3.17984	14.4366	9.30271	0	0	2.85603	28.6025	0	4.17659	19.3213	0	8.86644
d__Bacteria;k__unclassified_d__Bacteria;p__Bacillota;c__Clostridia;o__Thermoanaerobacterales;f__Thermodesulfobiaceae	0	0	0	0	0	0	0	0	0.439824	0	0	0	0	0	0	0	0	0	0	0	0	0.241192	0	0	0	0	0	0	0	0	0	0	0	0	0	0	0	0	0.576721	0	0	0	0	0	0	0	0.555078	0	0
d__Bacteria;k__unclassified_d__Bacteria;p__Bacillota;c__Clostridia;o__Thermosediminibacterales;f__Tepidanaerobacteraceae	0.0869802	10.3463	7.809	8.06937	13.4499	48.833	2.67307	1.24027	44.3931	0.23868	1.56285	44.762	36.6593	1.02359	21.4946	3.56068	1.41619	0	60.9114	0.0722747	28.7052	12.3574	3.97364	6.80246	32.2512	22.0291	1.28086	0	7.89847	0.948667	40.8827	1.63612	7.61356	62.936	12.4758	4.13887	44.8982	4.27281	44.8092	29.3486	0	0.178747	7.75343	19.2008	2.32691	11.1818	26.6697	6.12261	28.7324
d__Bacteria;k__unclassified_d__Bacteria;p__Bacillota;c__Clostridia;o__Thermosediminibacterales;f__Thermosediminibacteraceae	0	1.22173	1.52873	0	1.53857	0.413149	0.386733	0.0848881	7.12012	0	2.42775	13.2405	5.84918	0.968856	4.25872	0.130815	0.642217	1.54236	0.766493	0	4.34293	4.63547	0.823448	2.01453	8.14944	6.94038	0.450098	0.95243	1.07361	2.75114	17.7567	0.0481853	3.20091	9.34086	2.73012	0.998704	11.0286	0.852887	10.128	5.45603	0	0	1.25349	1.64427	0.375766	1.37381	20.8507	0.31597	15.373
d__Bacteria;k__unclassified_d__Bacteria;p__Bacillota;c__Clostridia;o__unclassified_c__Clostridia;f__unclassified_c__Clostridia	58.5927	716.205	597.432	1890.43	1521.53	587.379	583.451	407.942	1402.51	10.9509	299.334	1510.39	2719.61	163.754	588.695	1365.65	161.92	36.5232	3046.66	203.876	10.7491	458.741	518.125	396.896	3057.28	1152.08	50.7543	30.4343	321.859	186.383	1826.63	141.572	993.294	1254.53	524.817	777.469	1182.73	455.634	1288.73	1557.64	1.64128	5.90831	399.429	2549.43	23.5861	704.223	707.802	14.7963	1862.57
d__Bacteria;k__unclassified_d__Bacteria;p__Bacillota;c__Culicoidibacteria;o__Culicoidibacterales;f__Culicoidibacteraceae	4.67784	0	0	0	0	0	0	0	0	0	0	0	0	0	0	0	0	0	0	0	132.149	0	0	0	0	0	0	0	0	0	0	0	0	0	0	0	0	0	0.141725	0	0.512097	0	0	1.36117	0	0	2.85858	0	0
d__Bacteria;k__unclassified_d__Bacteria;p__Bacillota;c__Desulfuribacillia;o__Desulfuribacillales;f__Desulfuribacillaceae	0	0.810613	0.273152	0	0.510773	0	0	0	12.2094	0	0	17.7739	0.710911	0	9.19573	0	0	0	1.93626	0	0	0.0845848	0	0.791212	0.324049	0.0739283	0.280061	0	0.103978	0	0.869257	0	0.520917	0	0.605875	0.357696	0.700773	1.05576	1.83356	0.752286	0.881479	0	0.249903	0.595905	0.0469361	0.609465	0.671531	0	0.830789
d__Bacteria;k__unclassified_d__Bacteria;p__Bacillota;c__Erysipelotrichia;o__Erysipelotrichales;f__Coprobacillaceae	3788.26	3788.31	2622.92	2527.78	2611.79	2136.65	4520.36	4832.71	10574.1	13896.8	3346.86	12712	5858.15	1937.1	2931.42	6086.89	1183.85	24188.1	7509.79	3487.41	170.367	9356.96	3155.33	2257.6	5899.5	6278.13	2641.33	6440.53	3117.49	2743.68	4466.31	2890.83	6041.17	3223.94	7365.51	3976.32	8438.86	2572.64	4745.01	3082.51	91.1453	17893.1	2300.79	3544.36	2308.14	4633.63	4032.51	3723.82	4191.96
d__Bacteria;k__unclassified_d__Bacteria;p__Bacillota;c__Erysipelotrichia;o__Erysipelotrichales;f__Erysipelotrichaceae	2234.65	5114.53	2041.8	2791.19	3225.82	2800.43	4220.62	1251.14	13328.2	4025.11	1468.5	6147.83	8946.72	2068.13	3193.55	2050.28	4712.18	1799.74	8369.37	2016.38	566.307	5240.95	4839.32	2805.23	24675.3	5266.45	2818.03	513.443	3476.64	4393.1	5179.06	1098.6	6076.93	6168	5478.99	2908.89	16830.6	2932.46	3757.05	7342.52	256.727	4920.96	3413.88	6444.15	2688.97	5266.5	11647.5	6940.75	4696.18
d__Bacteria;k__unclassified_d__Bacteria;p__Bacillota;c__Erysipelotrichia;o__Erysipelotrichales;f__Turicibacteraceae	1369.54	135.48	52.791	168.765	109.262	9.6755	70.1576	104.574	415.587	98.2627	1487.84	269.708	154.473	250.656	161.768	126.882	250.627	1963.35	174.795	195.322	5.86982	74.1837	50.8452	150.906	105.178	317.308	31.6043	12.2836	33.0498	213.406	223.99	115.55	191.378	332.293	304.059	562.99	161.403	257.195	45.0094	87.8015	87.6825	20.7291	22.2524	165.976	670.535	497.89	123.956	19.3593	124.384
d__Bacteria;k__unclassified_d__Bacteria;p__Bacillota;c__Erysipelotrichia;o__Erysipelotrichales;f__unclassified_o__Erysipelotrichales	0.056145	0.478347	0.185398	0.381398	0	0.621361	5.64584	0	0.803272	0	0.116892	3.22391	2.06527	0.112654	0	2.85092	0	0.528472	0	0.105787	0.11143	0.0499189	0.823568	0	6.7999	0.143749	0.0413205	0.18506	0.0387787	0.0744336	0.499062	0.178791	0.25288	0.213336	0.0880595	0.104438	1.00774	0.632407	4.39664	1.03935	0	5.28493	0.0356895	7.42767	0.392003	1.55069	1.05406	0	0.986173
d__Bacteria;k__unclassified_d__Bacteria;p__Bacillota;c__Limnochordia;o__Limnochordales;f__Limnochordaceae	0	0	0.139182	0	0	0	0	0	0.219716	0	0	0	1.65501	0	0	0	0	0	0.0781181	0	0	0	0	0	0	0	0	0	0.133268	0	0	0	0	0.135205	0	0	0.162132	0.161321	0.369157	0	0	0	0	0	0	0	0.891251	0	0
d__Bacteria;k__unclassified_d__Bacteria;p__Bacillota;c__Negativicutes;o__Acidaminococcales;f__Acidaminococcaceae	39769.8	14894.5	12271.5	11202.7	630.175	14469.6	18818.6	482.888	4515.57	177.988	508.923	14563.1	18098.2	287.351	1361.98	24085.9	357.228	205.583	4843.73	13592.9	4224.92	771.898	5511.44	1520.24	2332.53	1915.43	412.287	210.219	11703.3	13944.5	1294.26	146.566	1185.77	874.935	1586.87	2150.58	18789.7	8144.83	1275.28	20430.1	105.911	2336.08	5713.15	644.513	6691.6	464.069	26691.5	7679.03	1458.28
d__Bacteria;k__unclassified_d__Bacteria;p__Bacillota;c__Negativicutes;o__Selenomonadales;f__Selenomonadaceae	232.373	363.31	276.776	359.031	1254.73	702.757	378.084	658.452	562.782	80.6019	276.405	1005.29	730.799	164.971	423.427	1392.7	40659.3	229.723	548.15	323.442	99.4058	336.999	391.398	18585.2	907.134	336.252	340.366	398.647	285.016	5085.62	20482.1	158.149	467.603	22395.9	705.891	26753.7	753.462	236.445	2582.79	5307.62	179.896	522.464	1865.68	413.09	1616.45	868.162	552.263	12795.8	845.244
d__Bacteria;k__unclassified_d__Bacteria;p__Bacillota;c__Negativicutes;o__Selenomonadales;f__Sporomusaceae	57.5796	67.9313	28.2454	7.85426	22.7555	18.7482	49.2056	32.4432	118.896	16.8191	5.10844	106.376	99.5141	3.16811	19.7096	55.5117	15.6989	25.6815	41.8875	30.1454	5.20374	25.6615	35.7772	19.7042	67.7151	20.5089	72.0984	13.2814	29.6311	8.29154	155.714	3.42827	30.5488	38.4115	26.8378	16.2952	98.899	24.1521	52.601	67.8012	1.26255	18.5206	12.8697	28.693	29.4974	38.46	106.341	4.00676	50.8383
d__Bacteria;k__unclassified_d__Bacteria;p__Bacillota;c__Negativicutes;o__Veillonellales;f__Veillonellaceae	1055.31	350.465	1553.6	4103.35	48757.1	3263.08	7749.91	30238.2	1020.3	7545.1	19535.7	587.165	675.427	18001	16627.6	126934	26445.5	59589.9	1929.53	654.842	6321.68	16393.6	7893.37	32681.1	736.277	14355.3	41550.4	17647.8	9516.37	4848.8	16076.6	288.961	19606.8	39103.1	24564.8	21931.1	35914	8334.36	16940.8	875.318	16041.4	81559.9	4487.79	48893.3	230815	43750.2	5389.8	1704.71	18037.1
d__Bacteria;k__unclassified_d__Bacteria;p__Bacillota;c__Negativicutes;o__unclassified_c__Negativicutes;f__unclassified_c__Negativicutes	0	2.48765	2.44523	0.180844	0.664569	1.27968	0.609914	0.157148	6.62916	0	0.242775	9.01655	4.60842	0.312459	1.97668	0.510324	0	0	1.82105	0	0	1.11667	0.0647247	1.71338	0.819309	6.13191	0	0	1.91728	0.471436	1.59063	0.14806	1.11999	0.712764	0.335166	0.630335	2.2539	1.17201	1.36143	4.48189	0	0	0.743599	1.25202	0.916259	1.2912	2.48029	0.93855	2.03995
d__Bacteria;k__unclassified_d__Bacteria;p__Bacillota;c__Tissierellia;o__Tissierellales;f__Acidilutibacteraceae	1.41135	0.214577	0.524114	1.77861	11.5587	2.0891	0	0	5.07131	11.0019	3.42644	6.03057	1.29203	0.0979953	0.309533	3.66532	0	0.143219	3.34561	0	0	0.924844	3.04926	0.128522	23.7858	19.1372	0	2.76309	0	0	38.3105	1.15364	0.827269	1.92953	4.27848	0	4.70125	1.73605	2.38444	0.275281	0	0	0.426383	1.55094	0	2.3827	1.19412	0	8.66652
d__Bacteria;k__unclassified_d__Bacteria;p__Bacillota;c__Tissierellia;o__Tissierellales;f__Gottschalkiaceae	0	13.8452	0.194554	0.506685	1.98222	1.5411	0.177002	0.135821	11.443	0	0	8.78904	4.46019	0.509031	2.07556	0	0.618921	0.380572	7.24711	0	0.0436531	9.49263	1.43559	0	9.50073	0.958247	15.3066	7.15765	0.747038	0	5.55602	0.0822557	2.02768	0.597322	4.29896	1.90874	4.94229	0.597211	4.27478	100.249	0	11.6328	0.544841	1.32995	0.378003	1.87568	7.00801	0.041013	3.75838
d__Bacteria;k__unclassified_d__Bacteria;p__Bacillota;c__Tissierellia;o__Tissierellales;f__Peptoniphilaceae	51.9138	103.319	74.5872	140.47	58.2015	100.587	233.385	69.6455	312.641	53.2432	41.5387	283.459	212.247	32.6686	28.5848	28.2357	12.778	75.882	101.376	83.4145	28.5676	1710.7	157.705	53.9459	401.626	64.4507	39.4351	35.1126	62.4428	35.6965	170.325	96.63	128.08	81.1003	169.303	198.829	126.635	40.5117	229.461	259.068	38.6663	53.3228	76.5776	125.619	35.5387	92.0178	164.539	44.9978	147.721
d__Bacteria;k__unclassified_d__Bacteria;p__Bacillota;c__Tissierellia;o__Tissierellales;f__Sporanaerobacteraceae	75.8492	27.3945	31.5567	84.9633	19.8672	13.3486	183.828	7.23981	72.0094	97.6102	34.4832	48.1915	44.2409	23.3087	38.9362	18.2805	15.5308	54.6321	71.1649	28.5999	0.365031	59.3518	133.938	29.7066	89.2297	48.2828	123.353	2.99692	27.7333	31.5617	52.7005	14.1326	50.0591	48.9357	46.8296	116.866	65.5298	30.6396	45.7163	30.5912	0.414619	8.53758	41.4213	69.4476	108.183	50.3579	79.5923	19.5283	39.5922
d__Bacteria;k__unclassified_d__Bacteria;p__Bacillota;c__Tissierellia;o__Tissierellales;f__Tepidimicrobiaceae	0.803466	3.6123	1.60737	4.78705	3.57045	2.17629	1.04451	5.75687	16.922	0.421368	2.42599	19.6171	12.4832	2.53172	2.22363	2.41487	0	10.9336	8.22842	3.44649	1.17621	9.6868	1.92205	3.68721	19.8066	5.53178	1.12462	2.11843	4.27977	3.61897	30.5626	1.45933	7.27774	2.12113	10.4649	4.61956	17.0453	4.55953	23.0704	2.02902	0	5.91206	2.25718	10.226	0.512906	8.27765	21.2087	0.748885	10.3108
d__Bacteria;k__unclassified_d__Bacteria;p__Bacillota;c__Tissierellia;o__Tissierellales;f__Thermohalobacteraceae	0.421519	7.865	0.988605	1.91128	20.8551	1.77948	5.12571	2.02944	32.0754	16.3688	1.26665	15.6526	25.1388	0.278709	4.4472	1.32421	1.44948	2.0839	5.58012	0.784673	0.538512	8.91128	5.03956	2.33247	23.2895	1.2381	18.9332	1.5825	0.466465	0.637307	12.0498	3.59311	12.8978	22.422	7.17323	23.711	23.8002	3.07181	20.7979	18.9529	0	0.281527	5.97057	4.41206	0	2.90611	18.2856	0.72286	18.0685
d__Bacteria;k__unclassified_d__Bacteria;p__Bacillota;c__Tissierellia;o__Tissierellales;f__Tissierellaceae	74.4813	408.447	488.979	191.646	328.657	326.444	406.756	76.1723	361.964	38.327	449.059	228.635	534.674	494.409	316.587	213.836	80.9128	65.8899	564.183	239.17	3.2549	181.771	205.762	335.429	623.126	803.508	232.857	30.5369	486.617	311.409	769.877	220.948	307.873	361.949	379.402	373.017	320.964	250.074	256.979	261.399	12.319	11.5063	211.564	436.56	179.544	168.542	264.941	641.984	546.874
d__Bacteria;k__unclassified_d__Bacteria;p__Bacillota;c__Tissierellia;o__unclassified_c__Tissierellia;f__unclassified_c__Tissierellia	23.9265	62.047	19.0452	13.3916	110.016	73.1886	10.0308	31.7909	162.267	0	8.97447	52.3867	59.375	2.81305	20.3388	19.7634	5.51229	2.4413	33.9479	3.80826	0.489281	56.7371	8.5973	26.0399	173.903	54.6871	6.60611	0.767425	13.3178	9.42714	126.56	14.862	29.8249	17.3881	145.695	5.53346	95.9551	12.547	105.728	25.2849	0	15.4345	8.98402	13.5589	1.0851	121.541	93.506	28.5777	87.6382
d__Bacteria;k__unclassified_d__Bacteria;p__Bacillota;c__unclassified_p__Bacillota;o__unclassified_p__Bacillota;f__unclassified_p__Bacillota	32.3818	80.8113	396.542	1500.44	544.509	97.5306	16.4885	57.4709	335.459	17.3303	23.8058	635.017	263.784	11.9401	54.5811	28.3563	20.5568	15.1009	487.135	54.7366	5.1137	167.194	65.4341	661.085	418.501	1387.1	10.361	7.4181	266.352	21.2107	304.492	23.015	137.805	760.075	104.011	191.269	551.305	138.298	872.054	157.283	3.1248	9.80916	335.858	397.457	34.7208	520.534	218.562	15.0123	2429.18
d__Bacteria;k__unclassified_d__Bacteria;p__Bacteroidota;c__Bacteroidia;o__Bacteroidales;f__Bacteroidaceae	620712	588655	493892	212353	113554	54461.8	471204	825135	260181	258407	561303	311162	169669	814563	473768	400254	317417	739683	74080.7	690300	1821.33	232066	184625	312209	21928.5	108847	342142	889053	419176	388601	350420	818724	472479	312306	364590	337373	347664	483694	49663.4	219254	1199.48	825102	107579	73958.4	336959	439858	144200	143096	235064
d__Bacteria;k__unclassified_d__Bacteria;p__Bacteroidota;c__Bacteroidia;o__Bacteroidales;f__Balneicellaceae	0	0	0	0	0	0	0	0	0	0	0	0	0	0	0	0	0	0	0	0	0	0	0	0	0	0	0	0	0	0	0	0	0	0	0	0	0	0	0	0	0	0	0	0	0	0	0	0	0
d__Bacteria;k__unclassified_d__Bacteria;p__Bacteroidota;c__Bacteroidia;o__Bacteroidales;f__Barnesiellaceae	11633.3	1487.49	1713.25	2643.16	2965.1	998.063	1394.46	810.814	3609.74	2930.42	10518.6	28991.7	5871.68	11765.9	5978.45	1213.53	6074.81	1225.84	376.542	2338.7	27.5156	4498.16	1050.63	10773.3	206.041	2048.49	663.253	341.16	5835.62	2918.45	6181.16	1893.48	13340.2	1520.96	10362.8	1675.29	8028.97	1396.27	1757.74	8517.6	10.5693	1840.39	715.548	411.386	1993.82	1657.56	14689.1	2070.16	6378.4
d__Bacteria;k__unclassified_d__Bacteria;p__Bacteroidota;c__Bacteroidia;o__Bacteroidales;f__Dysgonomonadaceae	64.6053	178.646	132.863	62.9479	108.227	45.6196	90.5503	201.403	184.419	69.0787	141.447	186.376	167.639	442.561	96.6077	97.2025	51.1336	7.97709	213.374	108.654	7.70268	122.925	99.5425	104.295	117.995	33.7312	405.575	35.6683	41.2346	78.0701	294.97	124.966	140.776	271.132	80.5013	122.437	156.132	182.715	370.565	130.289	0	4.67506	44.3176	81.6333	96.1318	158.822	215.561	34.0863	211.192
d__Bacteria;k__unclassified_d__Bacteria;p__Bacteroidota;c__Bacteroidia;o__Bacteroidales;f__Lentimicrobiaceae	0	3.62384	0	0	0	0	0.434272	0	0.47294	0	0	0	3.34076	0	0	0	0	0.192795	0.940271	0	0	0.164597	0	0	0	0	0.193888	0	0	0	0.15089	0	0.120268	2.83947	0	1.3506	1.77309	0	65.7371	1.41603	0	0	0.684413	1.49012	0	0.836521	2.74985	0	0.38573
d__Bacteria;k__unclassified_d__Bacteria;p__Bacteroidota;c__Bacteroidia;o__Bacteroidales;f__Muribaculaceae	505.653	416.748	302.907	340.88	1114.6	1139.66	485.068	193.411	474.141	118.207	569.283	600.335	2259.03	1015.8	867.793	277.315	911.195	495.383	198.121	804.957	3.01782	307.821	246.656	714.034	411.854	203.855	664.077	756.301	322.08	570.161	351.167	629.453	622.968	597.841	515.531	369.482	551.146	565.489	1253.96	1068.16	2.29653	649.23	729.032	119.079	274.91	233.283	438.988	877.49	319.659
d__Bacteria;k__unclassified_d__Bacteria;p__Bacteroidota;c__Bacteroidia;o__Bacteroidales;f__Odoribacteraceae	7537.49	18077.2	13456.6	4107.44	12443.6	6298.55	10346.6	2236.11	11916.3	3140.33	8731.01	13539.1	9930.81	12823.6	8281.53	8692.98	4462.29	1615.26	2766.3	3478.92	12.0155	32355.3	17998.4	9061.26	394.853	1665.37	1202.37	1115.2	3161.96	5680.71	6522.16	3533.78	15821.6	28094.3	4379.7	6963.39	10195	9526.79	10258.4	16191.3	9.02945	2062.41	5207.45	1259.92	4392.26	5180.49	15903.5	1079.77	3160.12
d__Bacteria;k__unclassified_d__Bacteria;p__Bacteroidota;c__Bacteroidia;o__Bacteroidales;f__Paludibacteraceae	1.89045	9.98704	1.12918	3.23092	14.216	11.0254	3.13451	15.6478	13.8572	0.117096	2.5761	33.9337	35.8294	2.0221	1.61934	1.37899	3.67384	2.10603	7.49432	0.588789	0	12.8747	10.57	2.93886	28.3103	0.445788	2.71421	0	5.39507	1.11561	11.425	3.95157	6.07352	16.912	5.4409	5.35241	20.8337	5.99761	19.4548	8.27307	0	0	3.14346	2.92599	0	4.43869	15.6255	0.107877	5.2834
d__Bacteria;k__unclassified_d__Bacteria;p__Bacteroidota;c__Bacteroidia;o__Bacteroidales;f__Porphyromonadaceae	927.089	725.688	540.651	331.976	420.812	399.77	538.507	501.677	606.243	4372.06	943.072	697.953	246.318	1675.3	1155.47	765.813	785.626	732.223	97.8585	922.638	3.8092	11438.4	389.658	697.72	61.2884	134.005	296.6	160.7	241.633	811.782	502.646	1062.86	1015.86	723.478	715.227	409.157	494.724	904.356	371.501	1111.65	16.3408	563.943	255.304	90.5595	794.676	743.767	502.755	229.294	261.666
d__Bacteria;k__unclassified_d__Bacteria;p__Bacteroidota;c__Bacteroidia;o__Bacteroidales;f__Prevotellaceae	7845.79	6164.44	16547.9	3187.77	515663	494328	11367.1	5040.4	12546.2	5037.35	19814.5	6520.4	93668.3	7692.82	135033	5394.94	514583	6021.43	1509.04	8994.13	80.6504	37219.1	3646.16	336678	9046.94	3352.31	113152	7477.68	5642.08	245721	8541.27	7050.12	7840.28	64526.2	22081.5	59439.8	5065.1	202377	266100	396937	186.768	3383.68	461205	10662.4	5958.44	5531.01	3847.16	612621	5043.64
d__Bacteria;k__unclassified_d__Bacteria;p__Bacteroidota;c__Bacteroidia;o__Bacteroidales;f__Rikenellaceae	57756.5	55997.2	22470.2	77674.2	42167.5	12592.2	37605.7	2194.12	21142.2	3641.71	35572.5	106514	44235.1	4082.92	22456.3	13184.9	30272.1	1996.44	33855.1	4831.28	88.8803	120062	170363	55488	4126.5	7931.9	9100.23	10219.5	28620.5	7456.24	12839.1	3185.56	75513	85443.8	125269	44906.7	60413	31880.1	119127	24767.2	17.5164	2823.33	19188.6	19965.2	15173.1	28589.3	201218	1777.66	40887.1
d__Bacteria;k__unclassified_d__Bacteria;p__Bacteroidota;c__Bacteroidia;o__Bacteroidales;f__Salinivirgaceae	0	0	0	0	0	0	0	0	0	0	0	0	0.216305	0	0	0	0	0	0	0	0	0	0	0	0	0	0	0	0	0	0	0	0	0.132621	0	0	0	0	0	0	0	0	0	0	0	0	0	0	0
d__Bacteria;k__unclassified_d__Bacteria;p__Bacteroidota;c__Bacteroidia;o__Bacteroidales;f__Tannerellaceae	59685.7	30860.8	33098.9	27350.9	9029.38	10113.4	35830.6	72063.1	24672.2	502447	45764.4	37597.6	17146.6	36382.8	33857.4	58325.6	20494.3	17469.9	8023.43	58759.2	604.863	20652.9	27673.7	30016.5	3364.73	7212.02	27852.9	14741	14884.2	50176	16581.2	69756.8	46266.1	49278	87677.1	32449.2	29753.3	63920.8	16801	18907.5	1727.31	23177.1	11358.8	11539.9	28426.1	39454	34523.1	6659.33	23279.1
d__Bacteria;k__unclassified_d__Bacteria;p__Bacteroidota;c__Bacteroidia;o__Bacteroidales;f__Tenuifilaceae	0	0	0	0	0.248763	0	0	0	0.162005	0	0	5.81555	0.465205	0	0	0	0	0	0	0	0.0905744	0	0	0	0	0	0	0	0	0	1.29876	0	0	0.950756	0	0	0.630759	0	0.664814	1.01583	0	0	0	0	0	0	0.371988	0	0
d__Bacteria;k__unclassified_d__Bacteria;p__Bacteroidota;c__Bacteroidia;o__Bacteroidales;f__Williamwhitmaniaceae	0	0	0	0	0	0	0	0	0	0	0	0	0	0	0	0	0	0	0	0	0	0	0	0	1.27722	0.804997	0	0	0	0	0	0.67861	0	0	0	0	0	0	0	0	0	0	0	0	0	0	0	0	0
d__Bacteria;k__unclassified_d__Bacteria;p__Bacteroidota;c__Bacteroidia;o__Bacteroidales;f__unclassified_o__Bacteroidales	6.17758	13.5926	17.9825	3.52461	4792.56	1403.98	7.29381	9.21563	1338.65	1.74046	6.84015	19.8696	59.421	48.0534	3458.77	3.90513	18.9232	12.8739	6.00348	8.82072	0.0698738	16.7402	4.94094	12.1766	85.1559	2.21356	15.9566	23.1861	3.33546	1347.2	16.419	16.8607	16.4905	38.9877	3166.42	23.1111	11.1957	277.147	2937.32	59.0878	0	13.0171	7.92455	2.01021	25.869	9.45897	5.60562	192.634	19.1622
d__Bacteria;k__unclassified_d__Bacteria;p__Bacteroidota;c__Bacteroidia;o__Marinilabiliales;f__Marinifilaceae	0	0	0.336947	0.371392	1.98921	0.652526	3.00633	0	1.92132	0	0	35.5016	8.34341	17.3216	0.397055	3.3675	3.91708	0.417722	0.729464	4.137	0	0.242549	2.9002	0	2.64984	0.284488	0.422291	6.54502	9.38068	0	1.72522	0	1.35378	2.6891	4.57899	3.43638	11.5859	2.13285	29.5781	2.63721	0	0	0.224342	1.2066	0	0.636755	1.20491	4.06143	2.82112
d__Bacteria;k__unclassified_d__Bacteria;p__Bacteroidota;c__Bacteroidia;o__Marinilabiliales;f__Marinilabiliaceae	6.29053	6.92495	2.57369	0.433378	4.20905	2.02828	3.96866	0	2.09706	0	2.54982	7.46768	9.60516	1.2638	1.18025	0.640804	1.65756	0.848247	0.693245	8.28017	1.1663	3.05402	1.51898	0.346833	3.22733	1.22284	2.5228	3.26114	1.85271	0	2.01314	2.80926	6.31826	4.0599	1.7128	4.48551	3.16988	0.126751	51.2984	12.1776	0	0	0.646498	2.51058	1.67108	0.907242	4.56072	0	1.26957
d__Bacteria;k__unclassified_d__Bacteria;p__Bacteroidota;c__Bacteroidia;o__Marinilabiliales;f__Prolixibacteraceae	1.35719	18.7896	8.19887	3.04585	34.426	8.23628	30.0134	4.87286	21.2456	1.24299	5.66073	38.6363	19.3714	47.1956	52.011	2.11091	22.7389	16.9792	9.02858	14.6707	0.858162	19.8697	4.61744	17.2045	34.7312	11.8202	5.66578	0.611185	5.57265	8.49714	25.6844	14.3401	8.02158	114.284	12.752	46.3967	15.3056	13.521	39.9977	22.4145	0.364661	0	9.75788	4.93755	13.0944	2.09345	10.1772	19.0973	19.7891
d__Bacteria;k__unclassified_d__Bacteria;p__Bacteroidota;c__Chitinophagia;o__Chitinophagales;f__Chitinophagaceae	1374.39	32.8689	8.4312	37.5563	37.0339	10.2601	27.981	11.9536	63.7172	9.45775	12.4804	33.835	28.9645	9.48635	43.4039	1384.06	4.10978	35.4048	12.2186	15.5089	0.31332	223.924	62.2541	10.5073	481.406	2628.05	13.7248	0.652993	5.23708	1.4784	23.4147	1.14277	36.8483	249.374	52.5793	53.6025	173.598	354.896	62.5567	65.9799	0	5.08439	96.3279	5.78166	9.55327	12.617	1484.06	1.88345	64.3789
d__Bacteria;k__unclassified_d__Bacteria;p__Bacteroidota;c__Cytophagia;o__Cytophagales;f__Amoebophilaceae	0	0	0	0	0	0	0	0	0.144224	0	0	0	0	0	0	0	0	0	0	0	0	0	0	0	0	0	0	0	0	0	0	0	0	0	0	0	0	0	0	0	0	0	0	0	0	0	0	0	0
d__Bacteria;k__unclassified_d__Bacteria;p__Bacteroidota;c__Cytophagia;o__Cytophagales;f__Bernardetiaceae	0	0	0	0	0	0	0	0	0	0	0	0	2.01924	0	0	0	0	0	0	0	0	0	0	0	0	0	0	0	0	0	0	0	0	0	0	0	0	0	0	0	0	0	0	0	0	0	0	0	0
d__Bacteria;k__unclassified_d__Bacteria;p__Bacteroidota;c__Cytophagia;o__Cytophagales;f__Catalimonadaceae	46.5859	46.7152	54.0716	42.2306	58.675	31.041	47.0638	8.10572	16.4143	85.3062	83.5137	33.9215	46.4559	13.3589	83.5174	20.5721	38.3518	7.82909	18.1224	12.7483	0.33606	105.403	151.33	48.8895	0.795584	10.8115	5.4935	0.219791	52.9492	71.9957	15.9317	38.4228	61.6568	76.0298	123.997	103.913	42.5384	26.4363	41.5743	26.9308	0	1.75307	22.0493	10.388	19.6031	21.039	116.001	4.07396	39.782
d__Bacteria;k__unclassified_d__Bacteria;p__Bacteroidota;c__Cytophagia;o__Cytophagales;f__Cesiribacteraceae	4.70916	5.99641	4.00125	0.554187	0.826286	0.645693	18.0514	12.33	4.58347	0	7.47231	1.90823	2.29772	3.57913	4.87348	3.00208	1.1754	83.542	0.691789	32.5829	0	0.761263	2.4287	4.91476	0.443036	0.566013	5.40625	23.7512	1.3306	1.57882	1.07911	6.74368	2.79046	5.18632	16.9414	3.4892	3.53403	4.42464	0.606758	0.897921	0	0	1.36066	0.505177	0.538192	0.999904	2.34895	1.3906	1.89232
d__Bacteria;k__unclassified_d__Bacteria;p__Bacteroidota;c__Cytophagia;o__Cytophagales;f__Cyclobacteriaceae	1.31514	0.704005	0.510276	0	74.3152	0.661757	0.169761	12.4427	1.10832	0.156128	0.585664	5.15892	3.48252	0.220785	2.97604	0.518961	0.184377	1.7627	1.54193	0.702051	0.409476	1.2237	4.66522	0.854689	6.72348	0.0887864	2.05826	0	5.26195	0	6.66218	0	7.80383	4.36324	0.973397	6.85608	7.06314	0.0765682	10.8518	3.77678	0	0	1.29435	0	0	0.609465	4.81735	0.228201	0.226159
d__Bacteria;k__unclassified_d__Bacteria;p__Bacteroidota;c__Cytophagia;o__Cytophagales;f__Cytophagaceae	15.8624	7.40551	5.01054	0	9.711	0.772486	20.8556	0	1.57757	0.308147	0.664437	4.13492	6.84592	0	5.82856	31.4163	7.25861	18.2918	1.33154	10.3847	0.371435	6.14643	2.37665	21.7188	1.00434	0.869669	0.723722	0	1.992	23.721	5.92389	0	4.77879	12.2961	2.13122	0.717831	11.9751	4.83084	60.2108	7.40646	0	0	0.61232	1.94735	11.572	3.8367	3.86079	1.43872	11.29
d__Bacteria;k__unclassified_d__Bacteria;p__Bacteroidota;c__Cytophagia;o__Cytophagales;f__Flammeovirgaceae	24.05	28.0213	5.88035	34.9425	14.1424	4.7404	15.3539	0.0955524	6.42716	1.17096	14.9388	51.4179	19.1128	0	8.78513	3.68462	13.5824	0	14.8795	0.505923	0.0569134	61.8352	75.0455	26.1628	2.20318	5.43373	2.46454	0.541139	11.3339	2.01798	5.90177	0	38.4876	32.3627	54.4371	21.2487	28.9582	8.12899	37.5689	10.6405	0	0	3.90544	4.72864	4.46883	13.9838	81.2462	0.395548	23.2403
d__Bacteria;k__unclassified_d__Bacteria;p__Bacteroidota;c__Cytophagia;o__Cytophagales;f__Flexibacteraceae	0	0	0	0	0	0	0	0	0	0	0	0	0	0	0	0	0	0	0	0	0	0	0	0	0	0	0	0	0	0	0	0	0	0	0	0	0	0	0	0	0	0	0	0	0	0	0	0	0
d__Bacteria;k__unclassified_d__Bacteria;p__Bacteroidota;c__Cytophagia;o__Cytophagales;f__Fulvivirgaceae	0	3.67429	0.785948	0	0.341215	0.13245	0	0	0.799647	0	0.364163	1.05367	1.75968	0	0.11761	0	0.241108	26.7525	0.396889	0	0	0	0	0.08115	1.44179	0	0.118614	0	0.121308	0	1.12744	0	0.460816	0.0636745	1.65759	0.268242	0.938595	0.151284	0.595459	0	0	0	0.0558221	0.460582	0	0.720487	0.436733	0.0570502	0.825367
d__Bacteria;k__unclassified_d__Bacteria;p__Bacteroidota;c__Cytophagia;o__Cytophagales;f__Hymenobacteraceae	1.27488	1.14606	1.89987	0.523521	7.14613	0.603799	0.306126	0.0967681	11.3733	0	0.546244	9.81482	13.4991	0	0.194028	0.532902	9.36931	0.13828	1.12285	0.250182	0	9.44489	1.72575	0.51671	6.97061	2.07894	1.39755	0	2.6693	2.66053	7.15498	0.0414418	5.23646	8.57131	2.83757	1.90522	16.5923	1.52439	50.4076	7.28111	0.80254	0	1.7422	1.14397	2.73602	2.16242	7.25681	3.74178	1.35146
d__Bacteria;k__unclassified_d__Bacteria;p__Bacteroidota;c__Cytophagia;o__Cytophagales;f__Mangrovivirgaceae	0	0	0	0	0	0	0	0	0	0	0	0	0.730321	0	0	0	0	0	0	0	0	0	0	0	0	0	0	0	0	0	0	0	0	0	0	0	0	0	0	0	0	0	0	0	0	0	0	0	0
d__Bacteria;k__unclassified_d__Bacteria;p__Bacteroidota;c__Cytophagia;o__Cytophagales;f__Marivirgaceae	0	0	0	0	0	0	0	0	0.380134	0	0	0	0.242571	0	0.131051	0	0	0	0	0	0	0	0.691168	0	0	0.258749	0	0	0	0	0.33267	0	0	2.08216	0	0	0	0	2.40392	0	0	0	0	0	0	0	0	0	0
d__Bacteria;k__unclassified_d__Bacteria;p__Bacteroidota;c__Cytophagia;o__Cytophagales;f__Microscillaceae	4.44304	12.7006	16.1492	30.1957	24.2947	13.9609	22.4589	9.8929	23.493	4.50978	24.5662	28.1354	43.1383	14.6106	30.2481	17.0289	7.37008	1.89668	40.4261	20.4591	0.286105	7.73608	21.3141	20.5288	86.9788	97.7826	14.4421	2.62562	23.1436	21.1069	50.089	11.6647	24.403	32.4985	42.8398	21.3506	22.8671	17.2382	28.3373	18.8968	0.181656	1.36959	16.2397	55.8674	11.2126	26.52	31.0693	16.1159	52.1893
d__Bacteria;k__unclassified_d__Bacteria;p__Bacteroidota;c__Cytophagia;o__Cytophagales;f__Persicobacteraceae	0	0	0	0	0.0990529	0	0	0	0.37131	0	0	3.4056	0.917496	0	0.069497	0	0	0	0	0	0	0.821137	0	0	1.11436	0	0	0	0	0	0.185819	0	0	2.75586	0	0	1.41675	0	0	0.0548873	0	0	0.239257	0	0	0	0.926676	0	0
d__Bacteria;k__unclassified_d__Bacteria;p__Bacteroidota;c__Cytophagia;o__Cytophagales;f__Raineyaceae	0	0.217557	0	0	0	0	0	0	0.0821277	0	0	0	0	0	0.264815	0	0	0	0	0	0.0980175	0	0	0	0	0	0	0	0	0	1.67237	0	0.101337	0.273968	0	0	1.59038	3.32194	0.190356	0	0	0	0.907109	0	0	0	0	0	0.280343
d__Bacteria;k__unclassified_d__Bacteria;p__Bacteroidota;c__Cytophagia;o__Cytophagales;f__Reichenbachiellaceae	0	0.626564	0	0	0.767311	12.6152	0	0	0.461688	0	0	4.10598	7.433	0	0.550416	0.311377	0.55313	0	0.364709	0	0	0.406007	0	0	1.44412	0.439305	0	0	1.8924	0	0.231559	0	2.32761	1.74654	1.78022	0	2.19505	0.93796	0	15.5374	0	0	0	0	0	0	0.376143	0	0.448549
d__Bacteria;k__unclassified_d__Bacteria;p__Bacteroidota;c__Cytophagia;o__Cytophagales;f__Rhodocytophagaceae	0	0	0	0	10.2148	0	0	0	0.0891436	0	0	0.205831	0	0	0	0	9.61691	0	0.435734	0	0.699068	0.612071	0	0	0.284968	0	0	0	0	0	7.66659	0	0	10.1742	0.0885021	0	0.231384	0	0	0.0962596	0	0	0	0.458268	0	0	0	0	0
d__Bacteria;k__unclassified_d__Bacteria;p__Bacteroidota;c__Cytophagia;o__Cytophagales;f__Roseivirgaceae	0	0	0.302159	0	0.241058	0	0.583553	0	0.394662	0	0	0	0.265312	1.14532	0.348532	0	0	0	0	2.56524	0	4.56226	0	0.44812	1.25462	0	0	0	0.334938	0	0.53279	0	1.11686	0	0.155858	0	0.407482	0	2.92745	1.9227	0	0	0	0	0	0.188772	0.988732	0	0
d__Bacteria;k__unclassified_d__Bacteria;p__Bacteroidota;c__Cytophagia;o__Cytophagales;f__Spirosomataceae	13.302	38.4413	2.19677	0.187661	3.34452	51.6405	6.67732	0.387769	19.8309	0	13.6215	6.07938	15.7819	32.8464	94.851	7.22144	2.25418	21.9741	19.6126	0.109924	0.0146012	2.32282	3.68192	3.95606	8.13376	6.90862	11.6505	0	14.3187	10.7427	4.71622	3.14202	43.9724	19.2177	2.83067	37.966	23.6406	10.7155	44.1958	13.595	0	0	12.9405	4.36287	14.6281	0.864359	20.1306	0.132833	28.8142
d__Bacteria;k__unclassified_d__Bacteria;p__Bacteroidota;c__Cytophagia;o__Cytophagales;f__Thermoflexibacteraceae	0	0	0	0	0.408593	0	0	0	0.177396	0	0	0	1.99901	0	0	0	0	0	0	0	0	0	0	0	0	0	0	0	0	0	0	0	0	1.3534	0	0	0.345341	0	3.30676	1.05582	0	0	0.0870824	0	0	0	0.105465	0	0
d__Bacteria;k__unclassified_d__Bacteria;p__Bacteroidota;c__Cytophagia;o__Cytophagales;f__Thermonemataceae	0	0	0	0	0	0	0	0	0	0	0	0	0	0	0	0	0	0	0	0	0	0	0	0	0	0	0	0	0	0	0	0	0	0	0	0	0	0	0	0	0	0	0	0	0	0	0	0	0
d__Bacteria;k__unclassified_d__Bacteria;p__Bacteroidota;c__Flavobacteriia;o__Flavobacteriales;f__Blattabacteriaceae	1.85127	0.635031	0.230702	3.19531	0	0.279219	0.757041	0	0.284973	0	0.511796	0	0.409156	0	0	0	0.254141	0	0.39059	0	0	0.658389	4.44589	0.342146	0	0.244763	2.99741	0	0.25573	0	0.161192	0	0.295794	2.29618	5.23597	0	2.79131	0.507005	0	0	0	0	0	0.410789	0	0.864782	7.1798	0	0.363689
d__Bacteria;k__unclassified_d__Bacteria;p__Bacteroidota;c__Flavobacteriia;o__Flavobacteriales;f__Crocinitomicaceae	0.176766	1.06995	0	0	0	0.399913	0	0	0	0	0.366512	0	0.953744	0.70936	0.911083	0	0	0	0	0	0	5.19689	0	0	0	0	0	0	0	1.40607	0.100342	0	0.706089	0.416431	0	0	0.460454	0	9.97177	0.24717	0	0	0	0.588356	0	0	0	0.574182	0
d__Bacteria;k__unclassified_d__Bacteria;p__Bacteroidota;c__Flavobacteriia;o__Flavobacteriales;f__Cryomorphaceae	0	0	0	0	0	0	0	0	0.110872	0	0	4.28514	0.159187	0	0	0	0	0	0.090324	0	0	0	0	0	0	0	0	0	0	0	0.0627138	0	0	1.17121	0	0	0.447664	0	1.77067	0.0480092	0	0	0.0544265	0	0	0	0.0659155	0	0
d__Bacteria;k__unclassified_d__Bacteria;p__Bacteroidota;c__Flavobacteriia;o__Flavobacteriales;f__Flavobacteriaceae	615.139	463.179	496.033	250.59	896.144	617.379	639.019	460.275	296.729	557.706	471.848	680.203	419.465	929.578	780.327	440.889	962.491	392.609	162.897	720.608	49.7536	411.322	566.547	650.854	81.6177	117.693	446.335	536.667	311.622	900.986	436.498	559.476	582.089	670.035	452.703	398.598	397.39	976.381	768.759	955.66	5.31416	481.45	464.283	73.243	440.114	370.737	419.44	712.017	323.593
d__Bacteria;k__unclassified_d__Bacteria;p__Bacteroidota;c__Flavobacteriia;o__Flavobacteriales;f__Ichthyobacteriaceae	0	0	0	0	0.417428	0	0	0	0.766817	0	0	2.14676	1.37559	0	0	0	0	0	0	0	0	0	0	0	0	0	0	0	0	0	0.469551	0	0	2.98276	0	0	1.01682	0	0	0.0374134	0	0	0.0784526	0	0	0	0.988328	0	0
d__Bacteria;k__unclassified_d__Bacteria;p__Bacteroidota;c__Flavobacteriia;o__Flavobacteriales;f__Luteibaculaceae	0	0	0	0	0	0	0	0	0.29201	0	0	0	0.314444	0	0	0	0	0	0	0	0	0	0	0	0	0	0	0	0	0	0.0825861	0	0	1.02823	0	0	1.13692	0	0	0	0	0	0.0716728	0	0	0	0.347209	0	0
d__Bacteria;k__unclassified_d__Bacteria;p__Bacteroidota;c__Flavobacteriia;o__Flavobacteriales;f__Parvicellaceae	0.358154	0.10238	0.223163	0.309089	0.178036	0	0.854352	0.124281	1.39134	0	0.495071	0.798213	0.22196	0.239544	0.119916	0.722475	0.737506	0.65525	0.188913	0.744004	3.87457	1.11453	3.03572	0	0.370645	0.118382	1.31793	0	0.247373	0.118705	0.262332	0.425794	0.572255	0	1.26622	2.66489	1.65523	0.245218	276.523	0.1252	0.527159	0.397449	0.113833	0	2.90543	1.11536	0.965037	0.46535	0.351803
d__Bacteria;k__unclassified_d__Bacteria;p__Bacteroidota;c__Flavobacteriia;o__Flavobacteriales;f__Salibacteraceae	0	0	0	0	0	0	0	0	0.103137	0	0	0	0.0987208	0	0	0	0	0	0	0	0	0	0	0	0	0	0	0	0	0	0	0	0	0.121056	0	0	0.133853	0	0	0	0	0	0	0	0	0	0	0	0
d__Bacteria;k__unclassified_d__Bacteria;p__Bacteroidota;c__Flavobacteriia;o__Flavobacteriales;f__Schleiferiaceae	0	0.20343	0.554285	0	126.185	99.5541	0.485031	0.123474	1.54511	0	0.245928	10.0248	19.9681	0.951955	1.31051	0.143557	163.762	0.650996	0.1551	0.147835	0	0.158184	0	75.2988	1.00547	0	1.30938	0.890584	0.245767	0.825536	0.882739	0.211515	0	18.7319	0.228726	0.496422	4.44715	23.0227	28.9983	57.5752	0	0	133.529	0	0	0.138515	1.60114	202.384	1.08896
d__Bacteria;k__unclassified_d__Bacteria;p__Bacteroidota;c__Flavobacteriia;o__Flavobacteriales;f__Vicingaceae	0	0	0	0	0	0	0	0	0.347835	0	0	0	0	0	0	0	0	0	0	0	0	0.238828	0	0	0	0	0	0	0	0	0	0	0	0	0	0	0	0	0	0	0	0	0	0	0	1.43076	0	0	0
d__Bacteria;k__unclassified_d__Bacteria;p__Bacteroidota;c__Flavobacteriia;o__Flavobacteriales;f__Weeksellaceae	1047.01	1117.8	1244.77	397.227	614.817	406.281	1098.76	737.083	391.058	368.261	1157.75	880.638	363.266	1631.09	1354.93	905.115	1005.56	1090.35	171.319	1607.5	24.5444	708.766	679.355	1026.66	54.532	203.889	824.064	626.197	550.647	1369.68	702.776	1091.65	1154.22	1083.64	898.184	782.529	705.792	1116.71	385.36	748.789	11.401	2072.21	345.714	199.218	683.505	864.227	829.158	675.127	466.245
d__Bacteria;k__unclassified_d__Bacteria;p__Bacteroidota;c__Flavobacteriia;o__Flavobacteriales;f__unclassified_o__Flavobacteriales	0.411744	1.27449	0.0786727	2.64578	180.365	0.92249	0.431027	0.58018	183.717	0.252453	0.495071	4787.99	490.236	2.59983	0.272917	0.321384	0.348756	0	28.0282	0.390721	1.50438	2.02815	0.827233	0.0398094	0.130665	1.05101	0.557541	0.526689	0.752749	0.856496	136.727	0.234059	1.20386	1313.81	2.2183	0.330604	852.35	0.3786	1.42817	60.6478	0	0	39.8568	4.8175	0.0833392	0.35579	329.347	0.0495812	0.393227
d__Bacteria;k__unclassified_d__Bacteria;p__Bacteroidota;c__Saprospiria;o__Saprospirales;f__Haliscomenobacteraceae	0	0	0.255441	0	2.77712	0.804843	0	0.372842	5.19392	0	0	16.4525	4.30584	0	0.0457536	2.09234	0.455672	0	0.370055	0	0	0.510166	1.6616	0.694531	38.7477	0.448385	0	0	2.64807	0	12.6408	0	0.0545854	0.507843	0	0	0.0828155	0.44409	3.37546	0.831203	0	0	2.12625	0	0	0.300441	3.77816	0	6.25251
d__Bacteria;k__unclassified_d__Bacteria;p__Bacteroidota;c__Saprospiria;o__Saprospirales;f__Lewinellaceae	0	0.806682	0	0	0	2.41709	0	0	0	0	0	1.45168	0.300742	0	0.324363	0	0	0	0.270128	0	0	0.174003	0	0	0	0.169275	1.62051	0	0	0	0.723186	0	0.182406	0	0	0.238159	0	0	2.79074	0	0	0	0.150142	0	0	0	0.21306	0	0
d__Bacteria;k__unclassified_d__Bacteria;p__Bacteroidota;c__Saprospiria;o__Saprospirales;f__Saprospiraceae	0	0	0	0	0	0	0	0	0	0	0	1.1338	0.13918	0	0	0	0	0	0	0.157554	0.0732587	0.895133	0	0	1.05016	0	0	0	0	0	0.138882	0	0	0	0	0	0	0.0246507	1.22127	4.814	0	0	0	0	0	0	0.444062	0	0
d__Bacteria;k__unclassified_d__Bacteria;p__Bacteroidota;c__Sphingobacteriia;o__Sphingobacteriales;f__Sphingobacteriaceae	65.5018	77.7378	19.2447	16.3075	138.461	77.8658	68.125	36.8188	60.8847	32.1426	34.1845	110.428	80.4008	41.5505	107.697	13.1937	76.1643	87.5155	25.5597	25.6564	0.211394	65.4624	61.1478	53.8349	38.4504	7.91229	95.4301	164.721	38.7697	80.4515	231.227	28.3381	75.3267	119.231	132.016	49.1166	64.4167	55.6019	239.478	44.728	0.312617	22.5313	36.9307	15.1306	28.2568	22.9752	53.3489	39.1003	28.7921
d__Bacteria;k__unclassified_d__Bacteria;p__Bacteroidota;c__unclassified_p__Bacteroidota;o__Candidatus_Sulfidibacteriales;f__unclassified_o__Candidatus_Sulfidibacteriales	0	0	0	0	0	0	0	0	0.319312	0	0	0	0.543359	0	0	0	0	0	0	0	0	0	0	0	0	0	0.179239	0	0	0	0	0	0	1.8417	0	0	0.860009	0	1.20812	0.68109	0	0	0.112364	0	0	0	0.600128	0	0
d__Bacteria;k__unclassified_d__Bacteria;p__Bacteroidota;c__unclassified_p__Bacteroidota;o__unclassified_p__Bacteroidota;f__unclassified_p__Bacteroidota	0	0	0	0	0	0	0	0	0	0	0	0	0	0	0	0	0	0	0	0	0	7.23167	0	0	0	0	0	0	0	0	0	0	0	0.206154	0	0	0	0	0	0	0	0	0	8.58308	0	0	0.208841	0	0
d__Bacteria;k__unclassified_d__Bacteria;p__Balneolota;c__Balneolia;o__Balneolales;f__Balneolaceae	0	0	0.0281252	0	0.245401	0	0	0	0.159816	0	0	3.55841	0.550646	0	0	0	0	0	0.263961	0	0	0.380631	0	0.401886	1.3434	0	1.24231	0	0	0	0.0595502	0	0	2.27933	0	0.199086	0.48314	0	7.44859	1.17516	0	0	0.0784526	0.291359	0	0	4.69675	0	0.271163
d__Bacteria;k__unclassified_d__Bacteria;p__Balneolota;c__Balneolia;o__Balneolales;f__Cyclonatronaceae	0	0	0	0	0.30954	0	0	0	0	0	0	0	0	0	0	0	0	0	0	0	0	0	0	0	3.31806	0	0	0	0	0	0	0	0	0	0	0	0	0	0.174921	0.172573	0	0	0	0	0	0	0	0	0
d__Bacteria;k__unclassified_d__Bacteria;p__Bdellovibrionota;c__Bacteriovoracia;o__Bacteriovoracales;f__Bacteriovoracaceae	0	0	0	0	0	0	0	0	23.1978	0	0	0	0	0	0	0	0.0563066	0	0	0	0	0	0	0	0	0	0	0	0	0	0	0	0.13107	0	0	3.76104	0	0.0561653	0	0	0	0	0.0521452	0	0	0	0	0.0532924	0
d__Bacteria;k__unclassified_d__Bacteria;p__Bdellovibrionota;c__Bacteriovoracia;o__Bacteriovoracales;f__Halobacteriovoraceae	0	1.14337	0	0	0	0	0	0	0	0	0	0	0	0	0	0	0	0	0	0	0	0	0	0	0	0	0	0	0	0	0	0	0	0	0	7.65703	0	0	0	0	0	0	0	0	0	0	0	0	0
d__Bacteria;k__unclassified_d__Bacteria;p__Bdellovibrionota;c__Bdellovibrionia;o__Bdellovibrionales;f__Pseudobdellovibrionaceae	0.595625	0	0.185565	2.57014	0.296082	1.84368	0.202975	2.89358	1.23065	0.763669	0.205831	16.8324	0	2.19105	17.5476	0.480603	0.204417	1.08971	1.00002	0	9.20512	1.05915	3.71358	0.550409	1.41138	0.984371	10.3014	0.74538	0	0	8.27702	0.232238	0.525931	0.678964	0.765735	8.54783	0	0.203904	2.7436	10.0085	10.5203	0.881301	0.18931	4.95626	3.22124	6.02841	0.79175	4.47571	0.858755
d__Bacteria;k__unclassified_d__Bacteria;p__Bdellovibrionota;c__Oligoflexia;o__Oligoflexales;f__Oligoflexaceae	0	0	0	0	0	0	0	0	0	0	0	0	0	0	0	0	0	0	0	0	0	0	0	0	0	0	0	0	0	0	0	0	0	0	0	0	0	0	1.27181	0.669193	0	0	0	0	0	0	0	0	0
d__Bacteria;k__unclassified_d__Bacteria;p__Bdellovibrionota;c__Oligoflexia;o__Oligoflexales;f__Pseudobacteriovoracaceae	0	0	0	0	0	0	0	0	0.193875	0	0	0	0.0927867	0	0.100258	0	0	0	0	0	0	0	0.42301	0	0.464825	0	0	0	0	0	0	0	0.119611	0	0	0	0	0	0.424399	0	0	0	0	0	0	0	0	0	0
d__Bacteria;k__unclassified_d__Bacteria;p__Bdellovibrionota;c__Oligoflexia;o__Silvanigrellales;f__Silvanigrellaceae	35.6577	27.306	11.2588	0.41483	16.965	0.93919	58.5526	0	0.311221	0.266127	14.0589	0	5.30793	0	18.8593	84.5172	27.8647	47.6003	0	37.8534	0	3.55499	5.16998	30.75	0.275285	0.823292	2.12257	0	5.6591	53.6309	0.304067	0	3.19429	15.5248	0	0.386106	15.2567	14.6304	2.69412	20.3166	0	0	1.62498	0.533305	19.7671	1.71807	0	24.4852	17.4913
d__Bacteria;k__unclassified_d__Bacteria;p__Caldisericota;c__Caldisericia;o__Caldisericales;f__Caldisericaceae	0	0	0	0	0	0	0	0	0	0	0	0.288034	0.556346	0	0	0	0	0	0	0	0	0.107789	0	0	0	0	0	0	0	0	0	0	0	0	0.317332	0	0.434391	0.0830053	0.490125	0	0	0	0	0	0	0	0	0	0
d__Bacteria;k__unclassified_d__Bacteria;p__Calditrichota;c__Calditrichia;o__Calditrichales;f__Calditrichaceae	0	2.88432	0	0	0.157454	1.98575	0	0	0.346656	0	0	4.07489	0.583019	0	0.0591845	0	0	0	1.08051	0	0	1.09815	0.535137	2.93754	3.46078	0.111805	0	0	0	0	3.46187	0	0	0.541601	0	0	2.18794	0.221107	16.927	2.90816	0	0	0.093637	0	0	0	0.924267	0	0
d__Bacteria;k__unclassified_d__Bacteria;p__Campylobacterota;c__Desulfurellia;o__Desulfurellales;f__Desulfurellaceae	0	0	0	0.44335	0	0	0	0	0	0	0	0	0	0	0	0	0	0	0	0	0	0	0	0	0	0	0	0	0	0	0	0	0	0	0	0	0	0	0	0	0	0	0	1.51992	0	0	0	0	0
d__Bacteria;k__unclassified_d__Bacteria;p__Campylobacterota;c__Desulfurellia;o__Desulfurellales;f__Hippeaceae	0	0	0	0	0	0	0	0	0	0	0	0	0	0	0	0	0	0	0	0	0	0	0	0	0	0	0	0	0	0	0	0	0	0	0	0	0	0	0	0	0	0	0	0.75996	0	0	0	0	0
d__Bacteria;k__unclassified_d__Bacteria;p__Campylobacterota;c__Epsilonproteobacteria;o__Campylobacterales;f__Arcobacteraceae	1.21166	0.640294	1.03943	1.11754	7.39969	5.23032	4.16823	0.432157	0.827956	0	0.679539	9.87296	3.6196	22.3181	0	0	0.150451	0	29.4262	0.176485	0.0817443	1.27271	21.8426	0	1.45895	0.157499	13.6183	1.08759	3.39551	0.51596	1.87932	0.479019	6.38598	17.3924	0.276839	0.0595397	1.10383	0	10.0366	0.419118	0	0	0.405035	0	0.129296	1.1968	0.713117	0	0.985839
d__Bacteria;k__unclassified_d__Bacteria;p__Campylobacterota;c__Epsilonproteobacteria;o__Campylobacterales;f__Campylobacteraceae	1574.17	956.071	704.59	731.351	575.379	241.311	1676.68	985.125	1036.89	813.179	1199.71	681.862	738.327	945.059	568.95	704.752	447.26	230.557	503.17	2064.41	27.5148	422.489	457.51	363.62	926.218	475.732	274.244	230.95	752.216	491.408	816.317	1189.66	553.509	1053.11	1460.11	882.409	1105.65	563.459	360.467	993.937	45.4392	3486.15	351.636	1296.52	302.441	1620.71	591.907	276.13	782.51
d__Bacteria;k__unclassified_d__Bacteria;p__Campylobacterota;c__Epsilonproteobacteria;o__Campylobacterales;f__Helicobacteraceae	752.715	929.674	10.6994	20.421	39.9425	17.0382	244.879	4.13797	19.217	3.95172	16.3542	34.9007	63.3093	195.424	51.5092	733.502	27.5999	8.10584	11.4231	2.00678	141.845	177.53	78.1296	290.247	206.225	521.001	8.22945	68.1975	197.882	6.41802	5.74138	1.58213	33.2911	183.867	43.2387	32.9545	132.855	337.344	1278.53	36.9339	0.48882	5.55129	31.8947	15.8758	74.0571	13.7981	676.797	11.276	66.3269
d__Bacteria;k__unclassified_d__Bacteria;p__Campylobacterota;c__Epsilonproteobacteria;o__Campylobacterales;f__Hydrogenimonadaceae	0	0	0	10.728	3.685	1.15708	0	0	0	0	2.47798	0.803464	0.219096	0	4.5868	0	0.348267	0	0	0	0	0	0	0	0.122746	0	0	0	5.25667	0	7.06111	0	3.24278	0	0	13.9213	0	12.8535	0	0	0	0	0.161264	2.81467	0	0	0	0	51.2951
d__Bacteria;k__unclassified_d__Bacteria;p__Campylobacterota;c__Epsilonproteobacteria;o__Campylobacterales;f__Sulfurimonadaceae	0	1.99261	0	0	0	0.161423	0	0	0	0	1.14048	2.05154	1.74137	0	1.86851	0	0	0	1.03227	0	0	0.334273	1.7609	0	5.62117	0	0	0	1.06829	0	0.586796	0	0	0.279105	1.0982	1.77122	4.47544	0	6.40872	0	0	0	0.717547	0.281467	0	0	0.123351	0	0
d__Bacteria;k__unclassified_d__Bacteria;p__Campylobacterota;c__Epsilonproteobacteria;o__Campylobacterales;f__Sulfurospirillaceae	0.869802	0.419574	0	0	0.286732	2.70576	0.281513	0	0.158389	0	0	0.24328	0.449593	0	6.50889	0	1.51207	0	0	0	0	0.243604	0	0	0.112965	0	0.341769	0	0	0	0.781235	0.175125	0.377392	0.248863	8.13502	0	0.20556	0	1.56636	1.57891	0	0	0	0	12.8646	0	0.0840357	0	0.961177
d__Bacteria;k__unclassified_d__Bacteria;p__Campylobacterota;c__Epsilonproteobacteria;o__Campylobacterales;f__Sulfurovaceae	0	0.117775	0	0	0.272396	0	0.304877	0	0.230384	0	0	0	0.125778	0	0.137949	0.0587972	0	0	0	0	0	0.0632738	0	0	0.283543	0	0.151612	0	0	0.154788	0.417006	0	0.994672	3.07779	0.130459	2.93861	1.92429	0	3.11354	1.67603	0	0	0.277923	0.565928	0	0	0	0	0
d__Bacteria;k__unclassified_d__Bacteria;p__Campylobacterota;c__Epsilonproteobacteria;o__Nautiliales;f__Nautiliaceae	0	0.44619	0	0	0	0	0	0	0	0.266127	0	2.03544	0	0	0.244629	0.334966	0	0	0.437935	0	1.28314	0.369097	0	1.01275	0	0.274431	0.611042	0	0	0	0	0.493534	0	0	0.266847	0.339773	0.554525	0	0	0	0	0	0	0.810624	0	0	0	0	0.261291
d__Bacteria;k__unclassified_d__Bacteria;p__Campylobacterota;c__Epsilonproteobacteria;o__Nautiliales;f__Nitratiruptoraceae	0	0	0.747678	0	0	0	0	0	0	0	0	0	1.31883	0	0	0	0	0	0	0	0	0	0	0	0	0.132208	0	0	0	0	0.0853975	0	0	0	0	0.272545	0.097969	0	0	0.102437	0	0	0	0	0	0	0	0	0
d__Bacteria;k__unclassified_d__Bacteria;p__Candidatus_Abawacabacteria;c__unclassified_p__Candidatus_Abawacabacteria;o__unclassified_p__Candidatus_Abawacabacteria;f__unclassified_p__Candidatus_Abawacabacteria	0	0	0	0	0	0	0	0	0	0	0	0	0	0	0	0	0	0	0	0	0	0	0	0	0	0	0	0	0	0	0	0	4.17976	0	0	0	0.347076	0	0	0	0	0	0	0	0	0	0.514462	0	0
d__Bacteria;k__unclassified_d__Bacteria;p__Candidatus_Absconditabacteria;c__unclassified_p__Candidatus_Absconditabacteria;o__unclassified_p__Candidatus_Absconditabacteria;f__unclassified_p__Candidatus_Absconditabacteria	0	1.20115	0.60735	0	1.08567	0	0.127032	0	0.975776	0	0	0.789344	12.1196	0.151447	1.49096	0.0944776	0	0	0.268425	0.406545	0	3.55951	0.0997562	0.787113	7.08858	0	0	0	1.15183	0	0.103445	0	8.62574	0.185907	0	0	0	0.581684	0.743107	1.29446	0	0	0.0719689	4.34263	0.231473	0.136739	0.18833	0	0.250656
d__Bacteria;k__unclassified_d__Bacteria;p__Candidatus_Abyssubacteria;c__unclassified_p__Candidatus_Abyssubacteria;o__unclassified_p__Candidatus_Abyssubacteria;f__unclassified_p__Candidatus_Abyssubacteria	0	0	0	0.183297	3.1212	0.215231	0	0	0.591319	0	0	0.179598	0.864746	0	0.299041	0.512809	0.247899	0	8.57193	0.35206	0	0	0	1.38695	0	0.0466815	0	0	0	0	1.83989	0	0.185172	0.160991	0.118201	1.88	0.451199	0	4.37515	0.261174	0	0	0.181422	0	0	0	1.28614	0	0.280343
d__Bacteria;k__unclassified_d__Bacteria;p__Candidatus_Adlerbacteria;c__unclassified_p__Candidatus_Adlerbacteria;o__unclassified_p__Candidatus_Adlerbacteria;f__unclassified_p__Candidatus_Adlerbacteria	0	0	0	0	0	0	0	0	0	0	0	0	0	0	0	0	0	0	0	0	0	0	0	0	0	0	0	0	0	0	0	0	0	0	0.88289	0	0.713882	0	0	0	0	0	0	0	0	0	0	0	0
d__Bacteria;k__unclassified_d__Bacteria;p__Candidatus_Aerophobetes;c__unclassified_p__Candidatus_Aerophobetes;o__unclassified_p__Candidatus_Aerophobetes;f__unclassified_p__Candidatus_Aerophobetes	0.256316	2.09793	0.302086	0.221203	4.71796	1.23945	0	0	3.66031	0	0	5.12933	9.88752	0	1.10191	0	0.0780349	0	2.86075	0	0.151227	1.93828	0.631925	0.420229	2.09984	1.60485	0.528486	0	0	0	2.21561	0	2.17918	0.319717	2.64055	0.317216	7.53033	1.19951	15.3546	5.52289	0	0	0.664038	10.425	0	0.174847	3.28367	0	6.86302
d__Bacteria;k__unclassified_d__Bacteria;p__Candidatus_Aminicenantes;c__unclassified_p__Candidatus_Aminicenantes;o__unclassified_p__Candidatus_Aminicenantes;f__unclassified_p__Candidatus_Aminicenantes	3.79315	37.3068	4.39069	5.89194	267.416	85.6427	10.1946	2.28751	20.1777	3.12853	23.4174	40.6918	62.2285	7.62678	26.6677	4.49856	232.261	6.01519	10.5716	24.017	1.54567	8.65674	9.32373	178.236	23.703	24.2558	9.13603	2.41009	12.1935	27.0386	17.3864	5.65076	12.4346	48.6768	33.5547	27.754	18.2541	15.5762	101.199	93.293	0.358468	1.42767	218.539	71.1374	6.00419	12.6935	13.7099	260.253	21.7235
d__Bacteria;k__unclassified_d__Bacteria;p__Candidatus_Andersenbacteria;c__unclassified_p__Candidatus_Andersenbacteria;o__unclassified_p__Candidatus_Andersenbacteria;f__unclassified_p__Candidatus_Andersenbacteria	0	0	0	0.0419243	0	0	0	0	0	0	0	0	0	0	0	0	0	0	0.0512477	0	0	0	0	0	0.410932	0	0	0	0	0	0	0	0	0	1.08861	0	0.435759	0	0	0	0	0	0	0	0	0	0	0	0
d__Bacteria;k__unclassified_d__Bacteria;p__Candidatus_Auribacterota;c__Candidatus_Auribacteria;o__Candidatus_Auribacterales;f__Candidatus_Auribacteraceae	0	0	0	0	0	0	0	0	0.0404091	0	0	0	0	0	0	0	0	0	0	0	0	0	0	0	0	0	0.304646	0	0	0	0	0	0	0	0	0	0	0	12.8004	1.2561	0	0	0	0	0	0	0	0	0
d__Bacteria;k__unclassified_d__Bacteria;p__Candidatus_Auribacterota;c__unclassified_p__Candidatus_Auribacterota;o__unclassified_p__Candidatus_Auribacterota;f__unclassified_p__Candidatus_Auribacterota	0	0.340524	0	0	0	0	0	0	0.201586	0	0	0	2.53027	0	0	0	0.136278	0	0	0	0	0	0	0.18347	0	0	0.210066	0	0	0	0	0	0	0	0	0	0.667325	0	13.1696	2.9946	0	0	0	0	0	0	0	0	0.195021
d__Bacteria;k__unclassified_d__Bacteria;p__Candidatus_Azambacteria;c__unclassified_p__Candidatus_Azambacteria;o__unclassified_p__Candidatus_Azambacteria;f__unclassified_p__Candidatus_Azambacteria	0	0	0	0	0	0	0	0	0	0	0	0	0.251555	0	0	0	0	0	0	0	0	0	0	0	0	0	0	0	0	0	0	0	0	0	0	0	0	0	0	0	0	0	0	0	0	0	0	0	0
d__Bacteria;k__unclassified_d__Bacteria;p__Candidatus_Beckwithbacteria;c__unclassified_p__Candidatus_Beckwithbacteria;o__unclassified_p__Candidatus_Beckwithbacteria;f__unclassified_p__Candidatus_Beckwithbacteria	0	0	0	0	0	0	0	0	0	0	0	0	1.03808	0	0	0	0	0	0.340043	0	0	0	0	0	0	0	0	0	0	0	0	0	0	0	0	0	0	0	0	0	0	0	0	0	0	0	0.270422	0	0
d__Bacteria;k__unclassified_d__Bacteria;p__Candidatus_Berkelbacteria;c__unclassified_p__Candidatus_Berkelbacteria;o__unclassified_p__Candidatus_Berkelbacteria;f__unclassified_p__Candidatus_Berkelbacteria	0	0	0	0	0	0	0	0.102231	0.0518701	0	0	0.656594	0	0	0	0	0	0	0.621585	0	0	0	0	0.272245	0	0	0	0	0	0	0	0	0.117681	0.111944	0.15449	0	0.742668	0	0	0	0	0	0	0.326865	0	0	0	0	0
d__Bacteria;k__unclassified_d__Bacteria;p__Candidatus_Binatota;c__Candidatus_Binatia;o__Candidatus_Binatales;f__Candidatus_Binataceae	10.5559	1.95247	0	3.95205	0	0	0	0	0.40203	0	0.0536444	1.64335	0	0	0	0	0.106552	0	0.0818801	0	0	0.0690097	0	0.215174	0	0.20524	0	0	0	0	0.454808	0	0	0.0589846	0	0.866277	0	0	0.110007	0	0	0	0	0.516687	0	0	3.70471	0	0.0762407
d__Bacteria;k__unclassified_d__Bacteria;p__Candidatus_Binatota;c__Candidatus_Binatia;o__unclassified_c__Candidatus_Binatia;f__unclassified_c__Candidatus_Binatia	0	0	0	0	0	0.0609504	0	0	0.332627	0	0	0.55012	1.70807	0	0	0	0	0	0	0	0	0	0	0	1.00369	0.053429	0	0	0	0	1.27363	0	0	0	0	0	0.414824	0	0	0.09483	0	0	0	0.698814	0	0	0.837142	0	0
d__Bacteria;k__unclassified_d__Bacteria;p__Candidatus_Binatota;c__unclassified_p__Candidatus_Binatota;o__unclassified_p__Candidatus_Binatota;f__unclassified_p__Candidatus_Binatota	0	0	0	0	0	0	0	0	0	0	0	0	0	0	0	0	0	0	0	0	0	0	0	0	0	0	0	0	0	0	0	0	0	0	0	0	0	0.490437	0	0	0	0	0	0	0	0	0	0	0
d__Bacteria;k__unclassified_d__Bacteria;p__Candidatus_Bipolaricaulota;c__unclassified_p__Candidatus_Bipolaricaulota;o__unclassified_p__Candidatus_Bipolaricaulota;f__unclassified_p__Candidatus_Bipolaricaulota	0	2.25299	0.471131	0.706571	1.35954	1.34623	0	0.125098	7.25814	0	0.546244	18.0872	2.60528	0	0.776751	0.730022	0.25833	0.182279	1.63371	0.413937	0.0461259	2.75645	0	0.508717	6.88095	0.592114	0.950136	0	0.846024	0.654532	3.58168	0.69171	2.48996	17.7185	2.14199	1.52151	9.83557	1.09761	6.2972	3.84795	0	0	2.38689	0.599969	0	0.333301	4.4441	0.953553	2.46433
d__Bacteria;k__unclassified_d__Bacteria;p__Candidatus_Blackallbacteria;c__unclassified_p__Candidatus_Blackallbacteria;o__unclassified_p__Candidatus_Blackallbacteria;f__unclassified_p__Candidatus_Blackallbacteria	0	0	0	0	0	0	0	0	0	0	0	0	0	0	0.0719498	0	0	0	0	0	0	0	0	0	0	0	0	0	0	0	0	0	0	0	0	0	0.250247	0	0.609138	0	0	0	0	0	0	0	0.229271	1.17545	0
d__Bacteria;k__unclassified_d__Bacteria;p__Candidatus_Blackburnbacteria;c__unclassified_p__Candidatus_Blackburnbacteria;o__unclassified_p__Candidatus_Blackburnbacteria;f__unclassified_p__Candidatus_Blackburnbacteria	0	0	0	0	0	0	0	0	0	0	0	0	0	0	0	0	0	0	0	0	0.920512	0	0	0	0	0	0	0	0	0	0	0	0	0	0	0	0	0	0.422093	0.127704	0.584459	0	0	0	0	0	0	0	0.538259
d__Bacteria;k__unclassified_d__Bacteria;p__Candidatus_Brennerbacteria;c__unclassified_p__Candidatus_Brennerbacteria;o__unclassified_p__Candidatus_Brennerbacteria;f__unclassified_p__Candidatus_Brennerbacteria	0	0	0	0	0	0	0	0	1.0861	0	0	0	0	0	0.187216	0	0	0	0	0	0	0	0	0	1.19566	0	0	0	0.193102	0.908089	0	0	0	0.42493	4.66822	0	0	0	0.194163	0	0	0	0	0	0	0	0	0	0
d__Bacteria;k__unclassified_d__Bacteria;p__Candidatus_Buchananbacteria;c__unclassified_p__Candidatus_Buchananbacteria;o__unclassified_p__Candidatus_Buchananbacteria;f__unclassified_p__Candidatus_Buchananbacteria	0	0	0	0	0	0	0	0	0	0	0	0	0	0	0.262103	0	0	0	0	0	0	0	0	0	0	0	0	0	0	0	0	0	0	0	0	0	0	0	0	0	0	5.36557	0	0	0	0	0	0	0
[truncated: 536 more rows]
[truncated: 92 more columns]

## Sheet: Genus
#Taxonomy	DM_LSD	Healthy_44	Healthy_50	DM_XXD	DKD_ZX	DKD_WHJ	DKD_TRF	DKD_WCL	DKD_ZCH	Healthy_36	Healthy_20	Healthy_35	DM_LJH	Healthy_28	Healthy_17	DKD_XCY	Healthy_23	DM_WZQ	DM_TGQ	Healthy_22	DM_LYY	DKD_JXF	DM_YSL	Healthy_15	DM_ZAZ	Healthy_39	DKD_ZWJ	DKD_GYQ	Healthy_48	Healthy_16	Healthy_11	Healthy_46	Healthy_10	Healthy_49	DM_SJH	DM_XW	DM_ZYX	Healthy_29	Healthy_31	Healthy_9	DM_HYC	DM_RJH	Healthy_40	DM_DCY	Healthy_21	DKD_JYD	DM_JL	Healthy_41	Healthy_ZWT
[truncated: 3,393 more rows]
[truncated: 92 more columns]
